# Supplementary material for: A scRNA-seq Approach to Identifying Changes in Spermatogonial Stem Cell Gene Expression Following in vitro Culture
Source: Front Cell Dev Biol. 2022 Apr 1;10:782996. doi: 10.3389/fcell.2022.782996 (PMC9010880; doi:10.3389/fcell.2022.782996)
Supplement: Supplementary file 2 [file DataSheet2.xlsx]

## Sheet: Cluster markers_S1B
Unique cluster markers corresponding with Fig. S1B
	p_val	avg_log2FC	pct.1	pct.2	p_val_adj	cluster	gene
Egr4	0	1.47988	0.904	0.351	0	0_Progenitor	Egr4
Sdc4	0	1.30021	0.995	0.546	0	0_Progenitor	Sdc4
Nanos3	0	0.933602	0.754	0.228	0	0_Progenitor	Nanos3
Upp1	0	0.925947	0.604	0.128	0	0_Progenitor	Upp1
D10Wsu102e	5.50147e-280	1.00603	0.951	0.606	1.5403e-275	0_Progenitor	D10Wsu102e
Rps16	9.35227e-274	0.510477	1	1	2.61845e-269	0_Progenitor	Rps16
Rpl18	2.03225e-272	0.616942	1	0.998	5.6899e-268	0_Progenitor	Rpl18
Zbtb16	2.50404e-262	0.826863	0.876	0.397	7.01082e-258	0_Progenitor	Zbtb16
Lin28a	3.46204e-258	0.730335	0.66	0.212	9.69303e-254	0_Progenitor	Lin28a
Rpl15	1.80625e-256	0.598596	1	0.996	5.05713e-252	0_Progenitor	Rpl15
Rpl13a	3.20831e-256	0.512174	1	1	8.98263e-252	0_Progenitor	Rpl13a
Rpl14	7.63631e-254	0.484592	1	1	2.13802e-249	0_Progenitor	Rpl14
Rps24	1.36879e-252	0.484177	1	1	3.83235e-248	0_Progenitor	Rps24
Rragd	3.65194e-251	0.676261	0.714	0.236	1.02247e-246	0_Progenitor	Rragd
Rpl8	1.40489e-250	0.531573	1	1	3.9334e-246	0_Progenitor	Rpl8
Neurog3	2.66781e-243	0.453061	0.34	0.043	7.46933e-239	0_Progenitor	Neurog3
Rpl34	3.13683e-241	0.563252	1	1	8.78249e-237	0_Progenitor	Rpl34
Map1lc3b	1.15857e-239	0.845632	0.994	0.93	3.24376e-235	0_Progenitor	Map1lc3b
Rps27a	5.0632e-238	0.447193	1	1	1.41759e-233	0_Progenitor	Rps27a
Rps18	1.28081e-236	0.519684	1	1	3.58601e-232	0_Progenitor	Rps18
Psmb10	2.0617e-236	0.871938	0.925	0.579	5.77235e-232	0_Progenitor	Psmb10
Foxf1	6.3628e-235	0.863658	0.762	0.314	1.78146e-230	0_Progenitor	Foxf1
Oasl2	1.27681e-225	0.565848	0.586	0.167	3.5748e-221	0_Progenitor	Oasl2
Rpl10a	2.39448e-225	0.509561	1	1	6.70407e-221	0_Progenitor	Rpl10a
Serf1	4.8852e-224	0.841257	0.978	0.669	1.36776e-219	0_Progenitor	Serf1
Rpl35	8.22833e-221	0.504568	1	1	2.30377e-216	0_Progenitor	Rpl35
Rpl4	5.96976e-219	0.591005	1	1	1.67141e-214	0_Progenitor	Rpl4
Rps15a	2.67959e-210	0.448718	1	1	7.50232e-206	0_Progenitor	Rps15a
Rpl6	1.95721e-206	0.475455	1	1	5.47979e-202	0_Progenitor	Rpl6
Eef2	1.67109e-199	0.616866	0.999	0.995	4.67873e-195	0_Progenitor	Eef2
Rpl5	2.90916e-199	0.510399	0.998	0.988	8.14507e-195	0_Progenitor	Rpl5
Pdk1	2.12119e-198	0.71598	0.805	0.368	5.93892e-194	0_Progenitor	Pdk1
Rbbp6	1.78829e-197	0.741315	0.971	0.774	5.00685e-193	0_Progenitor	Rbbp6
Sohlh1	3.01163e-197	0.819973	0.878	0.549	8.43195e-193	0_Progenitor	Sohlh1
Rplp0	4.43579e-196	0.480211	1	1	1.24193e-191	0_Progenitor	Rplp0
Rpl37	1.3146e-195	0.455914	1	1	3.68061e-191	0_Progenitor	Rpl37
Gyltl1b	1.33606e-195	0.601208	0.696	0.273	3.7407e-191	0_Progenitor	Gyltl1b
Hmgn5	3.30908e-195	0.779856	0.637	0.237	9.26477e-191	0_Progenitor	Hmgn5
Spg21	2.81202e-193	0.732362	0.884	0.497	7.8731e-189	0_Progenitor	Spg21
Rpl19	3.6512e-193	0.413209	1	1	1.02226e-188	0_Progenitor	Rpl19
Rplp2	7.20237e-191	0.421308	1	1	2.01652e-186	0_Progenitor	Rplp2
9130401M01Rik	2.43978e-189	0.694106	0.94	0.634	6.83089e-185	0_Progenitor	9130401M01Rik
Rps11	1.39952e-187	0.403232	1	1	3.91838e-183	0_Progenitor	Rps11
Uchl1	2.11094e-185	0.785473	0.985	0.767	5.91021e-181	0_Progenitor	Uchl1
Rps12	5.87845e-182	0.448157	1	0.999	1.64585e-177	0_Progenitor	Rps12
Rps14	1.00299e-181	0.352337	1	1	2.80818e-177	0_Progenitor	Rps14
Nhp2	1.8516e-179	0.674598	0.983	0.794	5.18412e-175	0_Progenitor	Nhp2
Polr1c	1.94387e-179	0.662592	0.965	0.668	5.44244e-175	0_Progenitor	Polr1c
Rps3a1	2.53756e-179	0.39406	1	0.999	7.10465e-175	0_Progenitor	Rps3a1
Eno1	5.11157e-179	0.823292	0.936	0.672	1.43114e-174	0_Progenitor	Eno1
Gng13	2.20625e-178	0.707486	0.704	0.327	6.17705e-174	0_Progenitor	Gng13
Nab2	3.64173e-176	0.591801	0.657	0.264	1.01961e-171	0_Progenitor	Nab2
Idnk	6.28906e-170	0.544338	0.662	0.277	1.76081e-165	0_Progenitor	Idnk
2010107G23Rik	9.87444e-170	0.611153	0.742	0.352	2.76465e-165	0_Progenitor	2010107G23Rik
Wipi1	1.09005e-169	0.583925	0.657	0.268	3.05192e-165	0_Progenitor	Wipi1
Phlda2	9.93938e-169	0.483389	0.371	0.087	2.78283e-164	0_Progenitor	Phlda2
Rps8	5.62914e-167	0.390096	1	1	1.57605e-162	0_Progenitor	Rps8
Dctd	1.30867e-165	0.526811	0.706	0.318	3.66401e-161	0_Progenitor	Dctd
mt-Co3	1.60135e-163	0.47222	1	1	4.48345e-159	0_Progenitor	mt-Co3
Pramef12	2.06718e-163	0.541934	0.612	0.238	5.7877e-159	0_Progenitor	Pramef12
Afp	9.61836e-163	0.593338	0.801	0.391	2.69295e-158	0_Progenitor	Afp
Rpsa	1.13993e-162	0.548468	1	0.998	3.19159e-158	0_Progenitor	Rpsa
Rps10	8.48819e-162	0.429893	0.999	0.998	2.37652e-157	0_Progenitor	Rps10
Onecut2	3.02969e-161	0.423279	0.334	0.068	8.48253e-157	0_Progenitor	Onecut2
Foxo1	6.24087e-161	0.714974	0.859	0.562	1.74732e-156	0_Progenitor	Foxo1
Tmtc4	7.15898e-158	0.527984	0.641	0.28	2.00437e-153	0_Progenitor	Tmtc4
Mgmt	2.35938e-157	0.60499	0.643	0.287	6.60578e-153	0_Progenitor	Mgmt
Rpl22l1	2.65771e-156	0.782599	0.999	0.978	7.44105e-152	0_Progenitor	Rpl22l1
Rps7	5.04267e-155	0.382315	1	1	1.41185e-150	0_Progenitor	Rps7
Rps15	1.14036e-154	0.396241	1	1	3.19278e-150	0_Progenitor	Rps15
Fbxo32	2.33837e-153	0.44152	0.607	0.23	6.54697e-149	0_Progenitor	Fbxo32
Lgals2	2.12902e-152	0.410095	0.425	0.124	5.96082e-148	0_Progenitor	Lgals2
Prr7	2.76645e-151	0.444576	0.565	0.212	7.7455e-147	0_Progenitor	Prr7
Efcab10	5.47696e-150	0.489684	0.581	0.226	1.53344e-145	0_Progenitor	Efcab10
Sox4	4.29744e-149	0.64739	0.954	0.64	1.2032e-144	0_Progenitor	Sox4
Pacsin1	2.11947e-148	0.321094	0.35	0.082	5.9341e-144	0_Progenitor	Pacsin1
mt-Atp6	4.0249e-147	0.414141	0.999	1	1.12689e-142	0_Progenitor	mt-Atp6
Rps2	1.07711e-146	0.485594	1	0.998	3.01569e-142	0_Progenitor	Rps2
Rpl35a	1.52431e-146	0.33107	1	1	4.26776e-142	0_Progenitor	Rpl35a
Rps5	7.96073e-146	0.378918	1	1	2.22884e-141	0_Progenitor	Rps5
Sys1	1.52877e-145	0.625856	0.958	0.778	4.28024e-141	0_Progenitor	Sys1
Pxt1	2.08721e-142	0.315711	0.34	0.083	5.84378e-138	0_Progenitor	Pxt1
Eif4ebp1	5.91388e-142	0.628714	0.93	0.737	1.65577e-137	0_Progenitor	Eif4ebp1
Epb41l4a	7.32202e-142	0.359257	0.36	0.096	2.05002e-137	0_Progenitor	Epb41l4a
mt-Nd1	8.80388e-142	0.473334	0.999	0.999	2.46491e-137	0_Progenitor	mt-Nd1
Fscn1	4.27093e-141	0.508883	0.636	0.279	1.19578e-136	0_Progenitor	Fscn1
Rcc2	2.45761e-140	0.660886	0.93	0.675	6.88081e-136	0_Progenitor	Rcc2
Trim71	6.67725e-140	0.545436	0.743	0.365	1.8695e-135	0_Progenitor	Trim71
Mpc2	7.28384e-140	0.574134	0.994	0.911	2.03933e-135	0_Progenitor	Mpc2
Prkcz	2.6144e-139	0.548181	0.688	0.349	7.3198e-135	0_Progenitor	Prkcz
Mael	3.12115e-139	0.643746	0.973	0.768	8.73861e-135	0_Progenitor	Mael
Rpl32	3.12775e-139	0.37138	1	1	8.75706e-135	0_Progenitor	Rpl32
Bnc2	1.26406e-138	0.506966	0.695	0.339	3.53912e-134	0_Progenitor	Bnc2
Rpl26	2.83459e-138	0.408851	1	1	7.93627e-134	0_Progenitor	Rpl26
H2afy	5.06071e-138	0.639044	0.955	0.7	1.4169e-133	0_Progenitor	H2afy
Msi2	7.07487e-138	0.592969	0.846	0.536	1.98082e-133	0_Progenitor	Msi2
Rpl39l	1.23284e-137	0.573707	0.992	0.773	3.4517e-133	0_Progenitor	Rpl39l
Zfp428	1.45971e-136	0.541263	0.839	0.513	4.0869e-132	0_Progenitor	Zfp428
Ccdc6	1.79926e-135	0.582767	0.794	0.469	5.03756e-131	0_Progenitor	Ccdc6
Psme2	5.77134e-135	0.555493	0.974	0.81	1.61586e-130	0_Progenitor	Psme2
Fdps	1.36898e-134	0.610393	0.919	0.646	3.83286e-130	0_Progenitor	Fdps
H2afy2	2.21788e-134	0.45667	0.685	0.306	6.20963e-130	0_Progenitor	H2afy2
Zfp462	4.62133e-134	0.478366	0.647	0.283	1.29388e-129	0_Progenitor	Zfp462
Coprs	5.55435e-134	0.565452	0.977	0.775	1.55511e-129	0_Progenitor	Coprs
Sox3	8.63111e-134	0.596148	0.607	0.289	2.41654e-129	0_Progenitor	Sox3
Acot13	9.73336e-133	0.514092	0.821	0.455	2.72515e-128	0_Progenitor	Acot13
Psmd7	1.28841e-132	0.629257	0.926	0.741	3.6073e-128	0_Progenitor	Psmd7
Fsd1	2.0738e-132	0.491639	0.694	0.355	5.80623e-128	0_Progenitor	Fsd1
Rps26	1.11839e-131	0.438731	1	0.998	3.13128e-127	0_Progenitor	Rps26
Klhdc3	3.16372e-130	0.555963	0.87	0.593	8.85778e-126	0_Progenitor	Klhdc3
Rps19	8.64046e-129	0.287416	1	1	2.41916e-124	0_Progenitor	Rps19
Eif3k	4.87664e-128	0.473831	0.994	0.95	1.36536e-123	0_Progenitor	Eif3k
Dnd1	8.54946e-128	0.524261	0.746	0.426	2.39368e-123	0_Progenitor	Dnd1
Psme1	6.00924e-127	0.581567	0.94	0.732	1.68247e-122	0_Progenitor	Psme1
Akr1b3	3.04777e-126	0.567808	0.944	0.696	8.53314e-122	0_Progenitor	Akr1b3
Ehmt2	1.1882e-125	0.590967	0.788	0.502	3.32672e-121	0_Progenitor	Ehmt2
Ddit4	2.12203e-125	0.401666	0.555	0.223	5.94127e-121	0_Progenitor	Ddit4
Hspe1	1.93191e-124	0.499203	1	0.942	5.40897e-120	0_Progenitor	Hspe1
Tubb5	1.03692e-123	0.59458	0.989	0.755	2.90316e-119	0_Progenitor	Tubb5
A930011G23Rik	1.60661e-120	0.300738	0.362	0.104	4.49819e-116	0_Progenitor	A930011G23Rik
Rbx1	1.68304e-119	0.429947	1	0.947	4.71217e-115	0_Progenitor	Rbx1
Stau1	3.29183e-119	0.569945	0.831	0.572	9.21647e-115	0_Progenitor	Stau1
Rpl23	5.14734e-119	0.287319	1	1	1.44115e-114	0_Progenitor	Rpl23
Eif3h	1.6596e-118	0.450277	0.996	0.955	4.64654e-114	0_Progenitor	Eif3h
Eef1b2	2.29703e-118	0.487496	0.993	0.951	6.43122e-114	0_Progenitor	Eef1b2
Pabpc1	1.96465e-117	0.501436	0.997	0.938	5.50063e-113	0_Progenitor	Pabpc1
Rps3	1.96737e-117	0.32755	1	0.999	5.50823e-113	0_Progenitor	Rps3
Gnb2l1	1.09682e-116	0.393626	0.999	0.974	3.07087e-112	0_Progenitor	Gnb2l1
Srpk2	1.26529e-116	0.507414	0.858	0.531	3.54257e-112	0_Progenitor	Srpk2
Kdm5b	1.41513e-116	0.520407	0.917	0.672	3.96208e-112	0_Progenitor	Kdm5b
Matn4	5.14248e-115	0.330147	0.383	0.122	1.43979e-110	0_Progenitor	Matn4
Mageb4	7.21398e-115	0.546887	0.897	0.603	2.01977e-110	0_Progenitor	Mageb4
Cct5	1.24202e-114	0.482632	0.98	0.871	3.47742e-110	0_Progenitor	Cct5
Kif5c	1.47895e-114	0.373602	0.512	0.211	4.14076e-110	0_Progenitor	Kif5c
Usf1	4.53669e-114	0.430535	0.601	0.282	1.27018e-109	0_Progenitor	Usf1
Eif2c5	1.59796e-113	0.285332	0.331	0.094	4.47396e-109	0_Progenitor	Eif2c5
Ddx27	2.45409e-113	0.581232	0.885	0.637	6.87097e-109	0_Progenitor	Ddx27
Pmm1	2.9835e-113	0.56599	0.885	0.671	8.35321e-109	0_Progenitor	Pmm1
Fkbp11	5.88393e-113	0.342022	0.44	0.157	1.64738e-108	0_Progenitor	Fkbp11
Rpl17	3.04107e-112	0.350842	1	1	8.51437e-108	0_Progenitor	Rpl17
Enc1	4.03465e-112	0.316223	0.404	0.134	1.12962e-107	0_Progenitor	Enc1
Apba2	9.65688e-112	0.291104	0.31	0.084	2.70373e-107	0_Progenitor	Apba2
Syce1l	1.35148e-111	0.256669	0.323	0.089	3.78388e-107	0_Progenitor	Syce1l
Camk2n1	3.52247e-111	0.642067	0.738	0.455	9.86222e-107	0_Progenitor	Camk2n1
Higd2a	6.36011e-111	0.511788	0.961	0.791	1.7807e-106	0_Progenitor	Higd2a
Rps6	1.32074e-110	0.333459	1	1	3.69781e-106	0_Progenitor	Rps6
Sall4	4.71446e-110	0.496959	0.715	0.379	1.31995e-105	0_Progenitor	Sall4
Zmym3	9.80934e-110	0.509105	0.732	0.441	2.74642e-105	0_Progenitor	Zmym3
Atoh8	4.27446e-109	0.365755	0.466	0.178	1.19676e-104	0_Progenitor	Atoh8
Pou2f2	2.06694e-108	0.391599	0.437	0.162	5.78703e-104	0_Progenitor	Pou2f2
Mat2b	2.71008e-108	0.54263	0.9	0.717	7.58768e-104	0_Progenitor	Mat2b
Rpl18a	4.96889e-108	0.282664	1	1	1.39119e-103	0_Progenitor	Rpl18a
Polr2f	1.02909e-107	0.44452	0.995	0.908	2.88124e-103	0_Progenitor	Polr2f
Fbxo31	4.28532e-107	0.532905	0.869	0.634	1.1998e-102	0_Progenitor	Fbxo31
Rbfa	5.65171e-107	0.496475	0.924	0.653	1.58237e-102	0_Progenitor	Rbfa
Cdca7l	1.90822e-106	0.463607	0.717	0.415	5.34262e-102	0_Progenitor	Cdca7l
Aamp	4.67133e-106	0.516025	0.951	0.806	1.30788e-101	0_Progenitor	Aamp
Pfdn5	7.60688e-106	0.421281	1	0.989	2.12977e-101	0_Progenitor	Pfdn5
Pou5f1	8.74176e-106	0.352379	0.408	0.147	2.44752e-101	0_Progenitor	Pou5f1
Gsto1	1.25004e-105	0.398987	0.692	0.346	3.49986e-101	0_Progenitor	Gsto1
Cox7c	1.68976e-105	0.364482	1	0.992	4.73099e-101	0_Progenitor	Cox7c
Rhox10	3.82935e-105	0.354757	0.399	0.142	1.07214e-100	0_Progenitor	Rhox10
Eef1a1	1.00872e-104	0.352511	1	1	2.82421e-100	0_Progenitor	Eef1a1
2610524H06Rik	1.18833e-103	0.516476	0.896	0.648	3.3271e-99	0_Progenitor	2610524H06Rik
Rps20	1.20647e-103	0.331786	1	1	3.37788e-99	0_Progenitor	Rps20
Psmb1	5.34215e-103	0.380387	0.999	0.958	1.49569e-98	0_Progenitor	Psmb1
Mvd	6.03818e-103	0.400926	0.53	0.242	1.69057e-98	0_Progenitor	Mvd
Mtf2	1.54977e-102	0.551495	0.93	0.724	4.33906e-98	0_Progenitor	Mtf2
Igsf3	2.52462e-102	0.432918	0.68	0.359	7.06843e-98	0_Progenitor	Igsf3
Gm7967	5.80908e-102	0.297345	0.339	0.106	1.62643e-97	0_Progenitor	Gm7967
Got2	5.82984e-102	0.35152	0.559	0.256	1.63224e-97	0_Progenitor	Got2
Gtsf1	3.16324e-101	0.453921	0.912	0.606	8.85645e-97	0_Progenitor	Gtsf1
Lpar3	3.48002e-101	0.296937	0.355	0.117	9.74336e-97	0_Progenitor	Lpar3
Polr3h	4.24586e-101	0.51178	0.781	0.518	1.18876e-96	0_Progenitor	Polr3h
Txnl4a	8.70048e-101	0.474903	0.937	0.695	2.43596e-96	0_Progenitor	Txnl4a
Gpi1	3.16229e-100	0.459661	0.967	0.84	8.85379e-96	0_Progenitor	Gpi1
Klf7	3.37893e-100	0.494346	0.878	0.607	9.46033e-96	0_Progenitor	Klf7
Ccdc141	3.4341e-100	0.339073	0.541	0.231	9.61481e-96	0_Progenitor	Ccdc141
Ldlrad3	4.76441e-100	0.344429	0.449	0.186	1.33394e-95	0_Progenitor	Ldlrad3
Ndufa7	5.40874e-100	0.38627	0.995	0.972	1.51434e-95	0_Progenitor	Ndufa7
C1qtnf4	1.555e-99	0.465769	0.875	0.553	4.35368e-95	0_Progenitor	C1qtnf4
Abcb6	1.78514e-99	0.370039	0.528	0.246	4.99805e-95	0_Progenitor	Abcb6
Cers6	5.58009e-99	0.358805	0.487	0.213	1.56231e-94	0_Progenitor	Cers6
Tdrd5	1.21937e-98	0.368328	0.499	0.221	3.414e-94	0_Progenitor	Tdrd5
Ddx25	1.88277e-98	0.463212	0.75	0.475	5.27137e-94	0_Progenitor	Ddx25
Cln3	2.57715e-98	0.421175	0.618	0.334	7.2155e-94	0_Progenitor	Cln3
Rpusd1	1.00207e-96	0.352906	0.511	0.234	2.80559e-92	0_Progenitor	Rpusd1
Ankrd11	1.10951e-96	0.612245	0.954	0.825	3.10641e-92	0_Progenitor	Ankrd11
Tdrd1	1.63574e-96	0.367504	0.597	0.307	4.57973e-92	0_Progenitor	Tdrd1
Fbxo41	6.56051e-96	0.258479	0.346	0.116	1.83681e-91	0_Progenitor	Fbxo41
Rhpn1	7.25211e-96	0.315835	0.427	0.17	2.03045e-91	0_Progenitor	Rhpn1
Ccnjl	7.27147e-96	0.270712	0.283	0.079	2.03587e-91	0_Progenitor	Ccnjl
Polr2g	7.91123e-96	0.44044	0.972	0.819	2.21499e-91	0_Progenitor	Polr2g
Psmb6	1.41656e-95	0.41025	0.998	0.948	3.96607e-91	0_Progenitor	Psmb6
F11r	2.23291e-95	0.35218	0.731	0.387	6.2517e-91	0_Progenitor	F11r
Trim12c	4.15906e-95	0.320389	0.436	0.172	1.16445e-90	0_Progenitor	Trim12c
Glis3	1.28265e-94	0.332413	0.499	0.213	3.59117e-90	0_Progenitor	Glis3
Gstm5	2.06065e-94	0.42379	0.908	0.667	5.7694e-90	0_Progenitor	Gstm5
mt-Co1	2.32088e-94	0.389552	1	1	6.498e-90	0_Progenitor	mt-Co1
Gm10020	1.10668e-93	0.443875	0.916	0.71	3.09848e-89	0_Progenitor	Gm10020
Polr2e	3.49303e-93	0.465344	0.977	0.826	9.77979e-89	0_Progenitor	Polr2e
Ralbp1	4.61779e-93	0.426333	0.978	0.839	1.29289e-88	0_Progenitor	Ralbp1
Eif3f	4.66373e-93	0.415531	0.991	0.94	1.30575e-88	0_Progenitor	Eif3f
Phf20	5.88995e-93	0.466968	0.871	0.641	1.64907e-88	0_Progenitor	Phf20
Cmip	6.2476e-93	0.387125	0.547	0.262	1.7492e-88	0_Progenitor	Cmip
Trrap	1.30843e-92	0.430564	0.67	0.379	3.66333e-88	0_Progenitor	Trrap
Foxr1	1.41051e-92	0.399281	0.577	0.295	3.94915e-88	0_Progenitor	Foxr1
Rpl7	1.43296e-92	0.357255	0.999	0.998	4.01199e-88	0_Progenitor	Rpl7
Tcf15	8.4301e-92	0.330471	0.53	0.239	2.36026e-87	0_Progenitor	Tcf15
Asb9	1.44027e-91	0.343925	0.435	0.177	4.03248e-87	0_Progenitor	Asb9
Cdk4	4.26861e-91	0.444235	0.931	0.707	1.19513e-86	0_Progenitor	Cdk4
Phb	8.48732e-91	0.446775	0.916	0.711	2.37628e-86	0_Progenitor	Phb
Smagp	1.04129e-90	0.501859	0.789	0.514	2.91541e-86	0_Progenitor	Smagp
Pla2g1b	1.38483e-90	0.296199	0.409	0.166	3.87725e-86	0_Progenitor	Pla2g1b
Rrad	2.06867e-90	0.283472	0.34	0.117	5.79185e-86	0_Progenitor	Rrad
Fdft1	4.76494e-90	0.450487	0.765	0.491	1.33409e-85	0_Progenitor	Fdft1
Isyna1	7.14035e-89	0.455873	0.93	0.689	1.99915e-84	0_Progenitor	Isyna1
Sh3bp4	1.73506e-88	0.275232	0.42	0.164	4.85783e-84	0_Progenitor	Sh3bp4
Rpl6l	3.24102e-88	0.482834	0.964	0.895	9.07422e-84	0_Progenitor	Rpl6l
Faap20	6.37114e-88	0.37789	0.613	0.333	1.78379e-83	0_Progenitor	Faap20
Erap1	6.86427e-88	0.29348	0.424	0.171	1.92186e-83	0_Progenitor	Erap1
Prkcq	3.07125e-87	0.261728	0.359	0.129	8.59888e-83	0_Progenitor	Prkcq
Gm13251	3.14726e-87	0.359354	0.603	0.308	8.8117e-83	0_Progenitor	Gm13251
Mrpl45	5.45613e-87	0.405959	0.792	0.536	1.52761e-82	0_Progenitor	Mrpl45
Nub1	5.57362e-87	0.414352	0.79	0.528	1.5605e-82	0_Progenitor	Nub1
Paip2	5.89214e-87	0.383017	0.995	0.924	1.64968e-82	0_Progenitor	Paip2
Trip12	1.26931e-86	0.474565	0.913	0.725	3.55381e-82	0_Progenitor	Trip12
Rangrf	2.63501e-86	0.396233	0.791	0.478	7.37749e-82	0_Progenitor	Rangrf
mt-Co2	1.02524e-85	0.311146	0.998	0.999	2.87046e-81	0_Progenitor	mt-Co2
Prtg	2.73588e-85	0.334447	0.414	0.169	7.65992e-81	0_Progenitor	Prtg
Sgk3	5.00639e-85	0.384528	0.721	0.414	1.40169e-80	0_Progenitor	Sgk3
Chd7	1.77691e-84	0.352382	0.61	0.313	4.975e-80	0_Progenitor	Chd7
Park7	3.48899e-84	0.443752	0.987	0.947	9.76846e-80	0_Progenitor	Park7
Gm6890	9.05044e-84	0.323201	0.513	0.25	2.53394e-79	0_Progenitor	Gm6890
Ddx41	9.52484e-84	0.405646	0.784	0.517	2.66676e-79	0_Progenitor	Ddx41
Parp1	2.26164e-83	0.333267	0.963	0.727	6.33213e-79	0_Progenitor	Parp1
Ttc34	2.8933e-83	0.321925	0.473	0.216	8.10066e-79	0_Progenitor	Ttc34
Ropn1l	3.53676e-83	0.321847	0.502	0.241	9.90222e-79	0_Progenitor	Ropn1l
Mrps5	4.44796e-83	0.416241	0.95	0.753	1.24534e-78	0_Progenitor	Mrps5
Mov10	5.33158e-83	0.348425	0.497	0.236	1.49274e-78	0_Progenitor	Mov10
Mypop	5.6094e-83	0.348805	0.512	0.237	1.57052e-78	0_Progenitor	Mypop
Eif1a	1.04732e-82	0.396434	0.836	0.567	2.93228e-78	0_Progenitor	Eif1a
Pam16	1.7124e-82	0.40633	0.902	0.669	4.79439e-78	0_Progenitor	Pam16
Morc1	1.74453e-82	0.33368	0.465	0.212	4.88433e-78	0_Progenitor	Morc1
Ina	1.89284e-82	0.294087	0.438	0.19	5.29959e-78	0_Progenitor	Ina
Rpl23a	6.03936e-82	0.293292	1	1	1.6909e-77	0_Progenitor	Rpl23a
Irf1	6.77097e-82	0.308909	0.539	0.261	1.89574e-77	0_Progenitor	Irf1
Vps8	1.63727e-81	0.562315	0.87	0.623	4.58403e-77	0_Progenitor	Vps8
Anxa7	5.08952e-81	0.369898	0.753	0.471	1.42496e-76	0_Progenitor	Anxa7
Tomm34	7.42639e-81	0.428681	0.877	0.656	2.07924e-76	0_Progenitor	Tomm34
Timm8b	1.36163e-80	0.391037	0.98	0.874	3.81229e-76	0_Progenitor	Timm8b
Peli2	3.06064e-80	0.30543	0.438	0.19	8.56919e-76	0_Progenitor	Peli2
Srebf2	3.18841e-80	0.379783	0.669	0.395	8.92692e-76	0_Progenitor	Srebf2
Faf2	1.04837e-79	0.38737	0.651	0.386	2.93522e-75	0_Progenitor	Faf2
Aldoc	1.07129e-79	0.319778	0.548	0.274	2.99939e-75	0_Progenitor	Aldoc
Phgdh	1.33931e-79	0.370375	0.783	0.455	3.7498e-75	0_Progenitor	Phgdh
Fbl	2.05275e-79	0.407901	0.966	0.805	5.74728e-75	0_Progenitor	Fbl
D16Ertd472e	4.99949e-79	0.323504	0.52	0.259	1.39976e-74	0_Progenitor	D16Ertd472e
Gm2694	8.76726e-79	0.42755	0.795	0.535	2.45466e-74	0_Progenitor	Gm2694
Gm8730	2.39015e-78	0.260228	0.984	0.947	6.69194e-74	0_Progenitor	Gm8730
Gnb4	5.30083e-78	0.366451	0.693	0.422	1.48413e-73	0_Progenitor	Gnb4
Rpl29	1.33353e-77	0.350936	0.999	0.996	3.73363e-73	0_Progenitor	Rpl29
Rpl12	2.11752e-77	0.286534	1	0.997	5.92862e-73	0_Progenitor	Rpl12
Tns3	3.05683e-77	0.302344	0.493	0.236	8.55851e-73	0_Progenitor	Tns3
Cebpg	5.57392e-77	0.408225	0.75	0.504	1.56059e-72	0_Progenitor	Cebpg
Rps12-ps3	6.69519e-77	0.341926	0.992	0.96	1.87452e-72	0_Progenitor	Rps12-ps3
Nsa2	8.6553e-77	0.39455	0.959	0.852	2.42331e-72	0_Progenitor	Nsa2
Xlr5a	9.24509e-77	0.379024	0.674	0.42	2.58844e-72	0_Progenitor	Xlr5a
Rpl38	9.50413e-77	0.251481	1	1	2.66097e-72	0_Progenitor	Rpl38
Hbp1	2.34008e-76	0.399012	0.842	0.618	6.55177e-72	0_Progenitor	Hbp1
Supt4a	2.86877e-76	0.371674	0.98	0.815	8.03199e-72	0_Progenitor	Supt4a
Gm973	8.27166e-76	0.276809	0.395	0.167	2.3159e-71	0_Progenitor	Gm973
Hnrnpa1	9.24353e-76	0.379684	0.979	0.87	2.588e-71	0_Progenitor	Hnrnpa1
Lzts2	3.79805e-75	0.327663	0.622	0.342	1.06338e-70	0_Progenitor	Lzts2
Dmrt1	3.88844e-75	0.454356	0.913	0.674	1.08868e-70	0_Progenitor	Dmrt1
Spa17	7.13548e-75	0.296526	0.572	0.31	1.99779e-70	0_Progenitor	Spa17
Henmt1	1.00026e-74	0.309346	0.465	0.228	2.80051e-70	0_Progenitor	Henmt1
Phf13	1.35054e-74	0.406816	0.892	0.67	3.78125e-70	0_Progenitor	Phf13
Gm9732	1.40301e-74	0.28864	0.463	0.214	3.92814e-70	0_Progenitor	Gm9732
Npm1	1.41763e-74	0.345352	1	0.984	3.96907e-70	0_Progenitor	Npm1
Nop16	2.76233e-74	0.388562	0.755	0.51	7.73397e-70	0_Progenitor	Nop16
Ptov1	4.22578e-74	0.437987	0.857	0.669	1.18313e-69	0_Progenitor	Ptov1
Mmd	4.59667e-74	0.340068	0.906	0.596	1.28697e-69	0_Progenitor	Mmd
Tead2	4.97522e-74	0.328167	0.595	0.32	1.39296e-69	0_Progenitor	Tead2
Ddah2	7.16764e-73	0.338578	0.622	0.339	2.0068e-68	0_Progenitor	Ddah2
Siva1	8.00457e-73	0.389644	0.98	0.866	2.24112e-68	0_Progenitor	Siva1
Fam76a	9.46725e-73	0.375636	0.719	0.459	2.65064e-68	0_Progenitor	Fam76a
Asz1	9.5578e-73	0.348118	0.726	0.464	2.67599e-68	0_Progenitor	Asz1
Pygl	2.0431e-72	0.254218	0.389	0.16	5.72026e-68	0_Progenitor	Pygl
Cct2	2.42075e-72	0.385101	0.979	0.837	6.77761e-68	0_Progenitor	Cct2
Zfp553	6.50557e-72	0.293045	0.517	0.265	1.82143e-67	0_Progenitor	Zfp553
Mov10l1	9.41656e-72	0.416505	0.876	0.655	2.63645e-67	0_Progenitor	Mov10l1
Pcgf6	1.11642e-71	0.311708	0.545	0.285	3.12576e-67	0_Progenitor	Pcgf6
Rtn1	1.49998e-71	0.305115	0.455	0.218	4.19965e-67	0_Progenitor	Rtn1
Mdh2	4.96401e-71	0.39145	0.982	0.884	1.38982e-66	0_Progenitor	Mdh2
Anapc11	6.5824e-71	0.354018	0.983	0.894	1.84294e-66	0_Progenitor	Anapc11
Gm6880	1.01456e-70	0.307945	0.493	0.25	2.84056e-66	0_Progenitor	Gm6880
Mrpl14	1.09965e-70	0.387674	0.885	0.678	3.07881e-66	0_Progenitor	Mrpl14
Nr2f6	2.39196e-70	0.364401	0.722	0.467	6.697e-66	0_Progenitor	Nr2f6
Nr2c2ap	2.45317e-70	0.329955	0.646	0.384	6.86838e-66	0_Progenitor	Nr2c2ap
Ift43	2.65946e-70	0.321494	0.702	0.426	7.44597e-66	0_Progenitor	Ift43
Mea1	3.71813e-70	0.364843	0.957	0.795	1.041e-65	0_Progenitor	Mea1
Mrps18b	4.27007e-70	0.388747	0.821	0.586	1.19553e-65	0_Progenitor	Mrps18b
Rrp9	5.87468e-70	0.348287	0.669	0.41	1.64479e-65	0_Progenitor	Rrp9
Sbk1	8.35149e-70	0.303148	0.491	0.248	2.33825e-65	0_Progenitor	Sbk1
Ubxn6	8.85649e-70	0.379865	0.846	0.652	2.47964e-65	0_Progenitor	Ubxn6
H2afv	1.64042e-69	0.337195	0.997	0.942	4.59286e-65	0_Progenitor	H2afv
Pla2g7	1.73115e-69	0.250067	0.473	0.218	4.84687e-65	0_Progenitor	Pla2g7
Zbed5	2.39049e-69	0.284455	0.513	0.273	6.6929e-65	0_Progenitor	Zbed5
Nradd	3.98448e-69	0.305087	0.525	0.28	1.11558e-64	0_Progenitor	Nradd
Xrn2	4.36465e-69	0.389929	0.915	0.732	1.22201e-64	0_Progenitor	Xrn2
Tsacc	5.25765e-69	0.286086	0.548	0.301	1.47204e-64	0_Progenitor	Tsacc
Aimp1	5.34514e-69	0.368902	0.943	0.8	1.49653e-64	0_Progenitor	Aimp1
Fbxo36	7.41365e-69	0.271262	0.458	0.225	2.07567e-64	0_Progenitor	Fbxo36
Xrcc6bp1	1.55749e-68	0.345637	0.654	0.406	4.36067e-64	0_Progenitor	Xrcc6bp1
Kctd18	1.56741e-68	0.332135	0.658	0.396	4.38845e-64	0_Progenitor	Kctd18
Ppan	1.58804e-68	0.398216	0.886	0.674	4.4462e-64	0_Progenitor	Ppan
Pcbp4	1.9569e-68	0.274265	0.503	0.249	5.47893e-64	0_Progenitor	Pcbp4
Fam118b	2.20622e-68	0.373396	0.626	0.391	6.17699e-64	0_Progenitor	Fam118b
Asphd2	2.25846e-68	0.296881	0.561	0.294	6.32322e-64	0_Progenitor	Asphd2
Ube2b	1.11794e-67	0.333174	0.992	0.93	3.13002e-63	0_Progenitor	Ube2b
Nudc	1.48145e-67	0.357436	0.989	0.89	4.14776e-63	0_Progenitor	Nudc
Stk31	1.92014e-67	0.378383	0.888	0.64	5.376e-63	0_Progenitor	Stk31
Piwil2	3.00411e-67	0.329448	0.703	0.448	8.4109e-63	0_Progenitor	Piwil2
Noc2l	4.5034e-67	0.362245	0.768	0.515	1.26086e-62	0_Progenitor	Noc2l
Rapsn	5.09302e-67	0.315878	0.455	0.225	1.42594e-62	0_Progenitor	Rapsn
mt-Nd2	6.76504e-67	0.35122	0.997	0.99	1.89408e-62	0_Progenitor	mt-Nd2
Tapbp	1.118e-66	0.289548	0.651	0.367	3.13017e-62	0_Progenitor	Tapbp
Psmb5	1.62636e-66	0.370899	0.975	0.883	4.55349e-62	0_Progenitor	Psmb5
Eef1g	1.87924e-66	0.38122	0.991	0.968	5.26151e-62	0_Progenitor	Eef1g
Rab3a	1.97542e-66	0.309629	0.487	0.251	5.53078e-62	0_Progenitor	Rab3a
Me2	5.5576e-66	0.362178	0.755	0.508	1.55602e-61	0_Progenitor	Me2
Prmt7	6.47386e-66	0.373316	0.773	0.549	1.81255e-61	0_Progenitor	Prmt7
Tbrg1	9.7853e-66	0.362363	0.878	0.695	2.73969e-61	0_Progenitor	Tbrg1
Knop1	1.37194e-65	0.377973	0.924	0.719	3.84117e-61	0_Progenitor	Knop1
Stx6	1.64171e-65	0.357618	0.622	0.384	4.59647e-61	0_Progenitor	Stx6
Pdcd11	1.74922e-65	0.379575	0.926	0.719	4.89748e-61	0_Progenitor	Pdcd11
Rest	2.34985e-65	0.299054	0.921	0.651	6.5791e-61	0_Progenitor	Rest
Ndufb9	3.99744e-65	0.304265	0.999	0.971	1.1192e-60	0_Progenitor	Ndufb9
Nop14	5.00955e-65	0.383562	0.904	0.676	1.40257e-60	0_Progenitor	Nop14
Zpr1	2.40222e-64	0.330291	0.704	0.461	6.72572e-60	0_Progenitor	Zpr1
Stk24	2.90033e-64	0.330195	0.652	0.386	8.12035e-60	0_Progenitor	Stk24
Abcf1	5.84644e-64	0.36412	0.913	0.708	1.63689e-59	0_Progenitor	Abcf1
Klc3	6.72231e-64	0.256773	0.461	0.233	1.88211e-59	0_Progenitor	Klc3
Tnrc6b	6.78809e-64	0.360305	0.859	0.659	1.90053e-59	0_Progenitor	Tnrc6b
Tomm40	1.42624e-63	0.374044	0.835	0.636	3.99319e-59	0_Progenitor	Tomm40
Brdt	2.28347e-63	0.336157	0.568	0.338	6.39327e-59	0_Progenitor	Brdt
Fam69b	2.8987e-63	0.306183	0.591	0.352	8.11578e-59	0_Progenitor	Fam69b
Eif5a	4.69345e-63	0.298082	0.998	0.978	1.31407e-58	0_Progenitor	Eif5a
Rbms2	6.08828e-63	0.272719	0.592	0.324	1.7046e-58	0_Progenitor	Rbms2
Rpl27	8.48745e-63	0.265299	1	0.996	2.37632e-58	0_Progenitor	Rpl27
Atp5g1	1.05569e-62	0.316572	0.997	0.964	2.95573e-58	0_Progenitor	Atp5g1
Ndrg4	1.5965e-62	0.30249	0.51	0.279	4.46988e-58	0_Progenitor	Ndrg4
Dtna	2.64387e-62	0.251299	0.486	0.243	7.40231e-58	0_Progenitor	Dtna
Rabep1	9.87295e-62	0.33735	0.797	0.541	2.76423e-57	0_Progenitor	Rabep1
Gsr	2.1459e-61	0.372289	0.935	0.736	6.0081e-57	0_Progenitor	Gsr
Ddah1	2.67792e-61	0.315001	0.537	0.287	7.49765e-57	0_Progenitor	Ddah1
Ski	2.77148e-61	0.335215	0.755	0.502	7.7596e-57	0_Progenitor	Ski
Nae1	3.79393e-61	0.378116	0.881	0.692	1.06222e-56	0_Progenitor	Nae1
Timm10	4.26589e-61	0.301818	0.666	0.412	1.19436e-56	0_Progenitor	Timm10
mt-Cytb	6.97601e-61	0.285179	0.999	0.999	1.95314e-56	0_Progenitor	mt-Cytb
Mybbp1a	8.30548e-61	0.324171	0.675	0.432	2.32537e-56	0_Progenitor	Mybbp1a
Pafah1b3	3.38938e-60	0.378752	0.881	0.682	9.48957e-56	0_Progenitor	Pafah1b3
Dicer1	3.51816e-60	0.391743	0.759	0.552	9.85015e-56	0_Progenitor	Dicer1
Ssbp1	4.51702e-60	0.36385	0.939	0.777	1.26468e-55	0_Progenitor	Ssbp1
Rcan3	5.31195e-60	0.281429	0.56	0.311	1.48724e-55	0_Progenitor	Rcan3
Stx7	5.76556e-60	0.296601	0.757	0.494	1.61424e-55	0_Progenitor	Stx7
Agpat5	6.45261e-60	0.378526	0.83	0.633	1.8066e-55	0_Progenitor	Agpat5
Tcp1	6.78764e-60	0.341658	0.988	0.878	1.9004e-55	0_Progenitor	Tcp1
Rtcb	8.37822e-60	0.356625	0.86	0.688	2.34573e-55	0_Progenitor	Rtcb
Rab3ip	8.77549e-60	0.317358	0.638	0.403	2.45696e-55	0_Progenitor	Rab3ip
Iah1	1.75047e-59	0.398694	0.831	0.646	4.90097e-55	0_Progenitor	Iah1
Dppa4	2.05114e-59	0.257508	0.465	0.236	5.74279e-55	0_Progenitor	Dppa4
Eif3g	2.07118e-59	0.340962	0.983	0.896	5.79888e-55	0_Progenitor	Eif3g
Stx3	3.9588e-59	0.256176	0.546	0.293	1.10838e-54	0_Progenitor	Stx3
Apex1	6.09561e-59	0.36869	0.923	0.724	1.70665e-54	0_Progenitor	Apex1
Xpc	8.4918e-59	0.281867	0.643	0.396	2.37753e-54	0_Progenitor	Xpc
Gskip	2.38132e-58	0.330831	0.678	0.437	6.66721e-54	0_Progenitor	Gskip
Slc16a11	4.1017e-58	0.251625	0.471	0.243	1.14839e-53	0_Progenitor	Slc16a11
Tmem11	4.57611e-58	0.33959	0.84	0.645	1.28122e-53	0_Progenitor	Tmem11
Hnrnpa0	4.95367e-58	0.426963	0.87	0.715	1.38693e-53	0_Progenitor	Hnrnpa0
Usp28	5.01479e-58	0.286814	0.503	0.285	1.40404e-53	0_Progenitor	Usp28
Wdr89	1.55872e-57	0.409655	0.988	0.922	4.36411e-53	0_Progenitor	Wdr89
Rpl3	1.60193e-57	0.256012	1	0.999	4.48509e-53	0_Progenitor	Rpl3
Nap1l1	1.93691e-57	0.311089	0.992	0.896	5.42296e-53	0_Progenitor	Nap1l1
Dapk2	2.03025e-57	0.291686	0.631	0.392	5.6843e-53	0_Progenitor	Dapk2
Mt1	2.19669e-57	0.446192	1	0.912	6.15028e-53	0_Progenitor	Mt1
Smchd1	3.32586e-57	0.367554	0.922	0.742	9.31173e-53	0_Progenitor	Smchd1
Ccdc191	7.8682e-57	0.301033	0.659	0.423	2.20294e-52	0_Progenitor	Ccdc191
Pim1	1.52835e-56	0.561987	0.766	0.564	4.27907e-52	0_Progenitor	Pim1
Ogfr	1.84779e-56	0.271266	0.583	0.354	5.17344e-52	0_Progenitor	Ogfr
Igf1r	6.14241e-56	0.345185	0.76	0.537	1.71975e-51	0_Progenitor	Igf1r
Dynlt1f	6.87207e-56	0.347411	0.785	0.572	1.92404e-51	0_Progenitor	Dynlt1f
Gnaz	1.19928e-55	0.254822	0.488	0.269	3.35775e-51	0_Progenitor	Gnaz
Amdhd2	1.27772e-55	0.264338	0.481	0.263	3.57735e-51	0_Progenitor	Amdhd2
Ubfd1	1.28815e-55	0.342161	0.847	0.639	3.60657e-51	0_Progenitor	Ubfd1
Ninl	1.30965e-55	0.256328	0.485	0.264	3.66677e-51	0_Progenitor	Ninl
Erh	1.56272e-55	0.295322	0.998	0.946	4.37532e-51	0_Progenitor	Erh
Fkbp6	2.01717e-55	0.372287	0.985	0.801	5.64768e-51	0_Progenitor	Fkbp6
Foxp1	2.20591e-55	0.278105	0.888	0.642	6.17612e-51	0_Progenitor	Foxp1
Nucb2	3.64915e-55	0.25654	0.447	0.231	1.02169e-50	0_Progenitor	Nucb2
Mtr	1.26651e-54	0.277115	0.536	0.318	3.54596e-50	0_Progenitor	Mtr
Xlr5c	1.43654e-54	0.316976	0.664	0.444	4.02203e-50	0_Progenitor	Xlr5c
Npepps	1.67622e-54	0.348323	0.701	0.484	4.69308e-50	0_Progenitor	Npepps
Psmg4	2.21499e-54	0.347192	0.873	0.687	6.20154e-50	0_Progenitor	Psmg4
Wash1	2.2871e-54	0.282428	0.608	0.382	6.40341e-50	0_Progenitor	Wash1
Ppif	4.54314e-54	0.274691	0.569	0.347	1.27199e-49	0_Progenitor	Ppif
Gtpbp4	4.6757e-54	0.330316	0.961	0.771	1.3091e-49	0_Progenitor	Gtpbp4
Nomo1	1.70431e-53	0.305205	0.608	0.39	4.77172e-49	0_Progenitor	Nomo1
Rexo2	2.55717e-53	0.335229	0.914	0.743	7.15955e-49	0_Progenitor	Rexo2
Dhcr7	2.58917e-53	0.29973	0.55	0.336	7.24916e-49	0_Progenitor	Dhcr7
Tle1	3.33191e-53	0.377434	0.72	0.528	9.32869e-49	0_Progenitor	Tle1
Ddx46	4.59561e-53	0.375428	0.951	0.758	1.28668e-48	0_Progenitor	Ddx46
Pphln1	5.36929e-53	0.315798	0.833	0.613	1.50329e-48	0_Progenitor	Pphln1
Rad50	7.1461e-53	0.344169	0.856	0.649	2.00076e-48	0_Progenitor	Rad50
Heatr1	9.76956e-53	0.294172	0.528	0.322	2.73528e-48	0_Progenitor	Heatr1
Cops5	1.68136e-52	0.313133	0.825	0.627	4.70747e-48	0_Progenitor	Cops5
Mtch1	1.74276e-52	0.360319	0.76	0.597	4.87938e-48	0_Progenitor	Mtch1
Fam134a	2.2712e-52	0.307627	0.78	0.566	6.35891e-48	0_Progenitor	Fam134a
Cox8a	2.72005e-52	0.296537	0.998	0.968	7.61561e-48	0_Progenitor	Cox8a
Xlr3a	3.51834e-52	0.261742	0.512	0.297	9.85066e-48	0_Progenitor	Xlr3a
Hspbap1	3.55359e-52	0.281672	0.559	0.345	9.94933e-48	0_Progenitor	Hspbap1
Mycn	5.22363e-52	0.270568	0.437	0.238	1.46251e-47	0_Progenitor	Mycn
Nt5c2	6.67208e-52	0.321602	0.689	0.478	1.86805e-47	0_Progenitor	Nt5c2
D1Ertd622e	8.57963e-52	0.254533	0.466	0.257	2.40212e-47	0_Progenitor	D1Ertd622e
Dnttip2	3.05508e-51	0.329485	0.88	0.668	8.5536e-47	0_Progenitor	Dnttip2
Eif3i	9.39039e-51	0.296984	0.976	0.91	2.62912e-46	0_Progenitor	Eif3i
Cdkn1c	9.5818e-51	0.318941	0.567	0.327	2.68271e-46	0_Progenitor	Cdkn1c
Gm2000	1.41763e-50	0.302018	0.974	0.889	3.96909e-46	0_Progenitor	Gm2000
mt-Nd4	2.12744e-50	0.254295	0.999	0.998	5.9564e-46	0_Progenitor	mt-Nd4
Mrpl24	2.60801e-50	0.309504	0.903	0.733	7.30191e-46	0_Progenitor	Mrpl24
Dhcr24	2.61564e-50	0.272545	0.508	0.302	7.32328e-46	0_Progenitor	Dhcr24
Abhd11	2.7149e-50	0.270557	0.585	0.371	7.60117e-46	0_Progenitor	Abhd11
Fam60a	4.84222e-50	0.306446	0.695	0.476	1.35573e-45	0_Progenitor	Fam60a
Tsc22d3	5.95202e-50	0.35056	0.961	0.871	1.66645e-45	0_Progenitor	Tsc22d3
Lsm7	5.99678e-50	0.319408	0.974	0.847	1.67898e-45	0_Progenitor	Lsm7
Ufc1	8.83482e-50	0.292124	0.792	0.562	2.47357e-45	0_Progenitor	Ufc1
Acp6	6.33019e-49	0.255489	0.506	0.299	1.77233e-44	0_Progenitor	Acp6
Zbtb44	8.56123e-49	0.276645	0.622	0.408	2.39697e-44	0_Progenitor	Zbtb44
Hspa4	1.04519e-48	0.324343	0.929	0.754	2.92633e-44	0_Progenitor	Hspa4
Plekha1	2.01839e-48	0.279914	0.639	0.425	5.6511e-44	0_Progenitor	Plekha1
Fam178b	2.24085e-48	0.258365	0.603	0.381	6.27394e-44	0_Progenitor	Fam178b
Rrp7a	2.31482e-48	0.264496	0.62	0.412	6.48104e-44	0_Progenitor	Rrp7a
Usp3	2.43563e-48	0.304428	0.837	0.635	6.81929e-44	0_Progenitor	Usp3
Wdr43	2.44825e-48	0.321982	0.908	0.712	6.8546e-44	0_Progenitor	Wdr43
Nol12	6.2442e-48	0.293901	0.863	0.653	1.74825e-43	0_Progenitor	Nol12
Rcor2	1.13299e-47	0.296634	0.593	0.385	3.17215e-43	0_Progenitor	Rcor2
2310039H08Rik	1.18701e-47	0.270065	0.608	0.381	3.32339e-43	0_Progenitor	2310039H08Rik
Pex16	2.81087e-47	0.269285	0.54	0.34	7.86987e-43	0_Progenitor	Pex16
Arf5	4.09473e-47	0.309298	0.956	0.857	1.14644e-42	0_Progenitor	Arf5
Ccnd3	5.45214e-47	0.258033	0.779	0.545	1.52649e-42	0_Progenitor	Ccnd3
Polr2h	7.64826e-47	0.301135	0.905	0.711	2.14136e-42	0_Progenitor	Polr2h
Eif4a1	8.65997e-47	0.300758	0.993	0.962	2.42462e-42	0_Progenitor	Eif4a1
Stmn1	9.10117e-47	0.286536	0.991	0.831	2.54815e-42	0_Progenitor	Stmn1
Cecr2	9.60599e-47	0.328968	0.76	0.557	2.68949e-42	0_Progenitor	Cecr2
Foxo3	1.68158e-46	0.272095	0.604	0.4	4.70808e-42	0_Progenitor	Foxo3
Bin2	1.73823e-46	0.253948	0.519	0.313	4.86668e-42	0_Progenitor	Bin2
Hyal2	1.83527e-46	0.25829	0.57	0.361	5.13839e-42	0_Progenitor	Hyal2
Siah2	3.55523e-46	0.269264	0.464	0.267	9.95392e-42	0_Progenitor	Siah2
Tma16	5.76435e-46	0.272461	0.649	0.434	1.6139e-41	0_Progenitor	Tma16
Atp6v1f	8.64842e-46	0.265521	0.977	0.892	2.42138e-41	0_Progenitor	Atp6v1f
Prr19	1.22134e-45	0.264797	0.562	0.363	3.4195e-41	0_Progenitor	Prr19
Tmem57	1.36811e-45	0.295571	0.898	0.708	3.83044e-41	0_Progenitor	Tmem57
Ddx4	2.25497e-45	0.294938	0.891	0.68	6.31348e-41	0_Progenitor	Ddx4
Crebbp	4.34738e-45	0.30053	0.876	0.69	1.21718e-40	0_Progenitor	Crebbp
Abtb1	6.9043e-45	0.289603	0.764	0.56	1.93307e-40	0_Progenitor	Abtb1
Sumo3	7.12461e-45	0.274179	0.915	0.743	1.99475e-40	0_Progenitor	Sumo3
Fkbp4	7.8288e-45	0.281925	0.987	0.849	2.19191e-40	0_Progenitor	Fkbp4
Cdc37	1.09059e-44	0.278279	0.911	0.759	3.05345e-40	0_Progenitor	Cdc37
Lsm4	1.17944e-44	0.278417	0.989	0.905	3.30219e-40	0_Progenitor	Lsm4
Leprotl1	1.46189e-44	0.288246	0.857	0.656	4.09301e-40	0_Progenitor	Leprotl1
Ruvbl1	1.47893e-44	0.302779	0.791	0.598	4.1407e-40	0_Progenitor	Ruvbl1
Nans	2.09186e-44	0.270365	0.798	0.567	5.85679e-40	0_Progenitor	Nans
Yeats4	3.73789e-44	0.288176	0.941	0.745	1.04653e-39	0_Progenitor	Yeats4
Tmem97	4.4769e-44	0.289559	0.779	0.566	1.25344e-39	0_Progenitor	Tmem97
Ccm2	4.90956e-44	0.269202	0.721	0.511	1.37458e-39	0_Progenitor	Ccm2
Snx6	1.00506e-43	0.280378	0.872	0.653	2.81395e-39	0_Progenitor	Snx6
Arrb2	1.66357e-43	0.25577	0.649	0.431	4.65766e-39	0_Progenitor	Arrb2
Chd3os	2.88601e-43	0.272892	0.867	0.63	8.08025e-39	0_Progenitor	Chd3os
Nme1	3.94393e-43	0.286595	0.988	0.885	1.10422e-38	0_Progenitor	Nme1
Atp5g3	4.37614e-43	0.272521	0.966	0.863	1.22523e-38	0_Progenitor	Atp5g3
Mphosph6	7.84405e-43	0.281377	0.8	0.582	2.19618e-38	0_Progenitor	Mphosph6
Bola2	8.46979e-43	0.294428	0.99	0.883	2.37137e-38	0_Progenitor	Bola2
Lsm8	2.80918e-42	0.292455	0.986	0.848	7.86515e-38	0_Progenitor	Lsm8
Eef1d	6.22763e-42	0.251356	0.989	0.951	1.74361e-37	0_Progenitor	Eef1d
Atg14	7.27021e-42	0.262271	0.611	0.416	2.03551e-37	0_Progenitor	Atg14
Ndufs6	9.03947e-42	0.254712	0.974	0.898	2.53087e-37	0_Progenitor	Ndufs6
Mbtd1	1.2318e-41	0.270162	0.753	0.557	3.44878e-37	0_Progenitor	Mbtd1
Ctdsp2	3.50155e-41	0.262481	0.744	0.547	9.80365e-37	0_Progenitor	Ctdsp2
mt-Nd3	6.0968e-41	0.290178	0.986	0.948	1.70698e-36	0_Progenitor	mt-Nd3
Ankrd12	6.3358e-41	0.332809	0.956	0.821	1.7739e-36	0_Progenitor	Ankrd12
Pgam1	1.06366e-40	0.262465	0.925	0.75	2.97803e-36	0_Progenitor	Pgam1
C1qbp	1.17372e-40	0.281851	0.939	0.795	3.28619e-36	0_Progenitor	C1qbp
Krtcap3	1.37944e-40	0.263688	0.636	0.441	3.86215e-36	0_Progenitor	Krtcap3
Rnaseh2a	1.76389e-40	0.254439	0.682	0.482	4.93853e-36	0_Progenitor	Rnaseh2a
Eif3l	1.8504e-40	0.284138	0.902	0.769	5.18075e-36	0_Progenitor	Eif3l
Gcsh	2.43169e-40	0.294134	0.858	0.685	6.80824e-36	0_Progenitor	Gcsh
Dph3	3.13152e-40	0.260973	0.922	0.737	8.76762e-36	0_Progenitor	Dph3
Inpp5f	3.70304e-40	0.252296	0.682	0.481	1.03678e-35	0_Progenitor	Inpp5f
Trmt1	3.78482e-40	0.261105	0.72	0.533	1.05968e-35	0_Progenitor	Trmt1
Ndufv3	1.23741e-39	0.259712	0.941	0.813	3.46451e-35	0_Progenitor	Ndufv3
Cfdp1	1.28165e-39	0.27521	0.934	0.786	3.58836e-35	0_Progenitor	Cfdp1
Dguok	2.55064e-39	0.255089	0.737	0.544	7.14129e-35	0_Progenitor	Dguok
Eif4b	4.24522e-39	0.279408	0.846	0.693	1.18858e-34	0_Progenitor	Eif4b
Cstf3	4.84138e-39	0.283324	0.782	0.587	1.35549e-34	0_Progenitor	Cstf3
Hddc2	6.01784e-39	0.254242	0.672	0.468	1.68487e-34	0_Progenitor	Hddc2
Gadd45gip1	7.15026e-39	0.275624	0.83	0.655	2.00193e-34	0_Progenitor	Gadd45gip1
Bri3	9.60846e-39	0.258449	0.968	0.922	2.69018e-34	0_Progenitor	Bri3
Eif3j1	1.27782e-38	0.276693	0.957	0.849	3.57764e-34	0_Progenitor	Eif3j1
Tbpl1	1.60151e-38	0.255537	0.809	0.62	4.4839e-34	0_Progenitor	Tbpl1
Igfbp2	1.73333e-38	0.308674	0.785	0.589	4.85296e-34	0_Progenitor	Igfbp2
Gm10709	1.93052e-38	0.830504	0.483	0.302	5.40507e-34	0_Progenitor	Gm10709
Ubqln1	2.95261e-38	0.255717	0.7	0.519	8.26671e-34	0_Progenitor	Ubqln1
Pigx	4.36037e-38	0.251834	0.823	0.61	1.22082e-33	0_Progenitor	Pigx
Dtx2	4.5988e-38	0.253709	0.734	0.546	1.28757e-33	0_Progenitor	Dtx2
Nxf2	5.38026e-38	0.259928	0.836	0.633	1.50636e-33	0_Progenitor	Nxf2
Snhg6	8.19238e-38	0.300577	0.878	0.734	2.2937e-33	0_Progenitor	Snhg6
Nudcd2	8.58934e-38	0.267906	0.706	0.529	2.40484e-33	0_Progenitor	Nudcd2
Hadha	1.01546e-37	0.28899	0.779	0.583	2.84309e-33	0_Progenitor	Hadha
Psmd4	1.04038e-37	0.256317	0.955	0.865	2.91287e-33	0_Progenitor	Psmd4
Gins4	1.64383e-37	0.268556	0.756	0.569	4.60238e-33	0_Progenitor	Gins4
Emg1	1.68446e-37	0.254978	0.98	0.87	4.71615e-33	0_Progenitor	Emg1
Mdn1	2.35559e-37	0.26167	0.82	0.612	6.59517e-33	0_Progenitor	Mdn1
Nsrp1	4.0676e-37	0.269706	0.934	0.759	1.13885e-32	0_Progenitor	Nsrp1
Golgb1	1.41181e-36	0.280224	0.961	0.849	3.95278e-32	0_Progenitor	Golgb1
Ftl1	1.42897e-36	0.25097	1	0.993	4.00083e-32	0_Progenitor	Ftl1
Vars	1.87065e-36	0.261481	0.73	0.532	5.23744e-32	0_Progenitor	Vars
Rsl24d1	2.64116e-36	0.26725	0.857	0.693	7.39471e-32	0_Progenitor	Rsl24d1
Sf3b5	6.51986e-36	0.251318	0.933	0.811	1.82543e-31	0_Progenitor	Sf3b5
Enah	8.82346e-35	0.257435	0.796	0.632	2.47039e-30	0_Progenitor	Enah
Ep400	2.00319e-34	0.254604	0.833	0.659	5.60852e-30	0_Progenitor	Ep400
Prpsap1	2.01085e-34	0.255015	0.866	0.684	5.62999e-30	0_Progenitor	Prpsap1
Spin1	2.44902e-34	0.254016	0.812	0.642	6.85677e-30	0_Progenitor	Spin1
Zrsr2	4.48848e-34	0.256662	0.971	0.819	1.25669e-29	0_Progenitor	Zrsr2
Snhg11	8.10172e-34	0.262906	0.744	0.557	2.26832e-29	0_Progenitor	Snhg11
Taf7	2.62872e-33	0.320428	0.935	0.754	7.3599e-29	0_Progenitor	Taf7
Pdcd4	6.24763e-33	0.288513	0.916	0.764	1.74921e-28	0_Progenitor	Pdcd4
Cebpz	2.47799e-32	0.265868	0.944	0.771	6.93788e-28	0_Progenitor	Cebpz
Uba52	5.63154e-32	0.265066	0.998	0.988	1.57672e-27	0_Progenitor	Uba52
Gnl3	2.64791e-30	0.252577	0.911	0.729	7.41362e-26	0_Progenitor	Gnl3
Dapk3	5.73664e-30	0.288956	0.535	0.39	1.60614e-25	0_Progenitor	Dapk3
Rpl22l11	0	1.44461	1	0.978	0	1_SSC	Rpl22l1
Rasgrp2	0	1.31321	0.968	0.639	0	1_SSC	Rasgrp2
Nefm	0	1.24211	0.69	0.145	0	1_SSC	Nefm
Tcl1	0	1.20881	0.785	0.19	0	1_SSC	Tcl1
Rest1	0	1.16814	0.972	0.643	0	1_SSC	Rest
Chd4	0	1.1622	0.994	0.83	0	1_SSC	Chd4
Ppfibp2	0	1.08299	0.772	0.191	0	1_SSC	Ppfibp2
Gfra1	0	1.02955	0.776	0.182	0	1_SSC	Gfra1
Zic1	0	1.00157	0.651	0.124	0	1_SSC	Zic1
Rpl41	0	0.835452	1	1	0	1_SSC	Rpl4
Etv5	0	0.821713	0.701	0.201	0	1_SSC	Etv5
Egr2	0	0.80778	0.599	0.098	0	1_SSC	Egr2
Foxc2	0	0.789437	0.625	0.134	0	1_SSC	Foxc2
Lhx1	0	0.714533	0.464	0.063	0	1_SSC	Lhx1
RP23-198F11.3	2.43493e-301	0.798803	0.508	0.095	6.81731e-297	1_SSC	RP23-198F11.3
Slc9a3r1	7.71285e-291	0.876324	0.777	0.288	2.15945e-286	1_SSC	Slc9a3r1
En1	5.42823e-288	0.764217	0.486	0.089	1.51979e-283	1_SSC	En1
Ret	1.19215e-282	0.780048	0.676	0.207	3.33779e-278	1_SSC	Ret
Fst	1.71046e-282	0.926803	0.617	0.172	4.78894e-278	1_SSC	Fst
Rps71	2.19916e-274	0.589633	1	1	6.1572e-270	1_SSC	Rps7
Ccnd2	1.94627e-263	1.14877	0.98	0.581	5.44916e-259	1_SSC	Ccnd2
Rps151	1.07752e-255	0.57054	1	1	3.01683e-251	1_SSC	Rps15
Rpl21	1.90998e-255	0.515166	1	1	5.34756e-251	1_SSC	Rpl21
Rpl341	4.53158e-249	0.621757	1	1	1.26875e-244	1_SSC	Rpl34
Dusp6	3.46696e-241	0.737957	0.687	0.226	9.7068e-237	1_SSC	Dusp6
Sphk1	7.30455e-239	0.6592	0.536	0.141	2.04513e-234	1_SSC	Sphk1
Ptpn13	2.46918e-238	0.61564	0.546	0.145	6.9132e-234	1_SSC	Ptpn13
Rpl351	1.54371e-237	0.580477	1	1	4.32208e-233	1_SSC	Rpl35
Rpl151	9.49721e-235	0.606176	1	0.996	2.65903e-230	1_SSC	Rpl15
Pdzd2	6.89578e-231	0.805093	0.723	0.274	1.93068e-226	1_SSC	Pdzd2
Parp11	3.54699e-230	0.786257	0.977	0.726	9.93087e-226	1_SSC	Parp1
Sipa1	1.46577e-228	0.765984	0.768	0.34	4.10387e-224	1_SSC	Sipa1
Id4	1.84574e-225	0.971624	0.628	0.22	5.16772e-221	1_SSC	Id4
Prrx2	1.28209e-218	0.683988	0.513	0.137	3.58961e-214	1_SSC	Prrx2
Mt11	6.06362e-217	0.968166	0.999	0.913	1.69769e-212	1_SSC	Mt1
Smkr-ps	3.47985e-214	0.574877	0.479	0.12	9.74289e-210	1_SSC	Smkr-ps
Rpl39l1	8.64985e-213	0.794047	0.992	0.774	2.42178e-208	1_SSC	Rpl39l
Klk8	1.97135e-208	0.582682	0.524	0.15	5.5194e-204	1_SSC	Klk8
Rpl371	1.99891e-208	0.515359	1	1	5.59654e-204	1_SSC	Rpl37
Mcam	2.00644e-206	0.814441	0.829	0.456	5.61762e-202	1_SSC	Mcam
Sumo31	1.51928e-204	0.822134	0.954	0.736	4.25368e-200	1_SSC	Sumo3
Rpl13a1	1.08838e-201	0.487923	1	1	3.04724e-197	1_SSC	Rpl13a
Rps15a1	1.3208e-200	0.491594	1	1	3.69797e-196	1_SSC	Rps15a
Rps241	2.77816e-196	0.45256	1	1	7.7783e-192	1_SSC	Rps24
Mpzl2	4.22273e-196	0.519681	0.364	0.069	1.18228e-191	1_SSC	Mpzl2
Esrp1	1.64852e-193	0.6985	0.686	0.308	4.61552e-189	1_SSC	Esrp1
Hmox1	5.92814e-193	0.873	0.781	0.424	1.65976e-188	1_SSC	Hmox1
Dppa41	2.35647e-192	0.633662	0.591	0.214	6.59763e-188	1_SSC	Dppa4
Gpsm3	2.60992e-189	0.805802	0.793	0.413	7.30726e-185	1_SSC	Gpsm3
Jak1	4.62116e-189	0.791024	0.916	0.686	1.29383e-184	1_SSC	Jak1
Batf	1.2504e-186	0.430585	0.343	0.064	3.50086e-182	1_SSC	Batf
Fkbp41	1.3238e-186	0.672243	0.989	0.849	3.70637e-182	1_SSC	Fkbp4
Irx1	8.66324e-185	0.483309	0.302	0.048	2.42553e-180	1_SSC	Irx1
Rpl10a1	1.36883e-184	0.48686	0.999	1	3.83246e-180	1_SSC	Rpl10a
Tspan8	4.39567e-183	0.505777	0.491	0.146	1.2307e-178	1_SSC	Tspan8
Caly	1.5076e-180	0.378794	0.299	0.047	4.22099e-176	1_SSC	Caly
Aplp1	8.66337e-179	0.533363	0.506	0.158	2.42557e-174	1_SSC	Aplp1
Sdc41	2.11276e-178	0.839026	0.969	0.553	5.9153e-174	1_SSC	Sdc4
Rpl31	2.397e-177	0.487559	1	1	6.71112e-173	1_SSC	Rpl31
Smad6	3.66683e-177	0.423226	0.386	0.086	1.02664e-172	1_SSC	Smad6
Cbln2	1.63957e-173	0.427801	0.34	0.068	4.59048e-169	1_SSC	Cbln2
Sox41	1.98369e-173	0.805414	0.946	0.643	5.55392e-169	1_SSC	Sox4
Pfdn1	2.17662e-172	0.640903	0.984	0.856	6.09409e-168	1_SSC	Pfdn1
Rpsa1	5.37723e-172	0.650733	1	0.998	1.50552e-167	1_SSC	Rpsa
Rps27a1	4.48634e-171	0.400366	1	1	1.25609e-166	1_SSC	Rps27a
Plvap	2.6833e-167	0.447242	0.294	0.051	7.51272e-163	1_SSC	Plvap
Hnrnpf	1.21875e-166	0.584464	0.998	0.947	3.41225e-162	1_SSC	Hnrnpf
Serf11	6.57073e-166	0.734012	0.963	0.674	1.83967e-161	1_SSC	Serf1
Rasl11a	1.01603e-165	0.516965	0.648	0.249	2.84469e-161	1_SSC	Rasl11a
Igf2bp1	4.87805e-165	0.685979	0.812	0.508	1.36576e-160	1_SSC	Igf2bp1
Glis31	5.30656e-165	0.519911	0.552	0.204	1.48573e-160	1_SSC	Glis3
AI413582	9.36879e-165	0.625642	0.732	0.38	2.62307e-160	1_SSC	AI413582
Ppp1ca	1.79739e-163	0.636939	0.991	0.915	5.03232e-159	1_SSC	Ppp1ca
Col13a1	5.67495e-161	0.429655	0.393	0.099	1.58887e-156	1_SSC	Col13a1
Nav2	1.22642e-160	0.574193	0.626	0.269	3.43373e-156	1_SSC	Nav2
Gtsf11	1.41203e-160	0.707539	0.91	0.607	3.95341e-156	1_SSC	Gtsf1
Barhl2	3.21934e-159	0.406299	0.315	0.062	9.01352e-155	1_SSC	Barhl2
Acot131	7.3058e-158	0.633942	0.812	0.458	2.04548e-153	1_SSC	Acot13
Pmaip1	2.66261e-152	0.553175	0.485	0.164	7.45477e-148	1_SSC	Pmaip1
Hhex	2.467e-148	0.633666	0.731	0.403	6.9071e-144	1_SSC	Hhex
Rpl141	5.92596e-148	0.370363	1	1	1.65915e-143	1_SSC	Rpl14
Zic4	9.63592e-148	0.350189	0.318	0.069	2.69786e-143	1_SSC	Zic4
Bnip3l	8.14112e-146	0.577689	0.98	0.881	2.27935e-141	1_SSC	Bnip3l
Cyp2u1	1.79441e-144	0.472564	0.308	0.067	5.02399e-140	1_SSC	Cyp2u1
Eif3h1	5.05715e-143	0.519394	0.994	0.956	1.4159e-138	1_SSC	Eif3h
Eif3k1	1.68312e-142	0.510086	0.994	0.95	4.71241e-138	1_SSC	Eif3k
Rps181	2.16142e-142	0.451732	1	1	6.05155e-138	1_SSC	Rps18
Abr	3.39656e-142	0.486168	0.558	0.226	9.50969e-138	1_SSC	Abr
Pqlc1	1.39547e-140	0.463964	0.511	0.184	3.90702e-136	1_SSC	Pqlc1
Rpl191	3.46767e-140	0.357432	1	1	9.70879e-136	1_SSC	Rpl19
Map4k4	1.82342e-139	0.576748	0.738	0.39	5.10521e-135	1_SSC	Map4k4
Rspo2	9.19764e-139	0.401552	0.391	0.113	2.57515e-134	1_SSC	Rspo2
Ftl11	3.16897e-136	0.597996	0.999	0.993	8.87249e-132	1_SSC	Ftl1
Epha2	7.27098e-135	0.350326	0.322	0.076	2.03573e-130	1_SSC	Epha2
Rpl321	8.58764e-135	0.398431	1	1	2.40437e-130	1_SSC	Rpl32
Sgk31	6.12147e-134	0.572252	0.75	0.41	1.71389e-129	1_SSC	Sgk3
Hspe11	8.91367e-134	0.551831	1	0.942	2.49565e-129	1_SSC	Hspe1
Mpped2	2.67622e-131	0.778719	0.729	0.451	7.49287e-127	1_SSC	Mpped2
Pdk11	3.87507e-131	0.610869	0.733	0.384	1.08494e-126	1_SSC	Pdk1
Gyltl1b1	4.35973e-131	0.496308	0.633	0.286	1.22064e-126	1_SSC	Gyltl1b
H19	2.24192e-130	0.517219	0.531	0.217	6.27694e-126	1_SSC	H19
Rbfa1	8.44017e-130	0.588122	0.922	0.655	2.36308e-125	1_SSC	Rbfa
Cct21	1.1668e-128	0.554933	0.971	0.839	3.26682e-124	1_SSC	Cct2
Rpl231	3.20139e-128	0.329171	1	1	8.96327e-124	1_SSC	Rpl23
Rpl121	6.87681e-128	0.394677	1	0.997	1.92537e-123	1_SSC	Rpl12
Rps61	7.95456e-128	0.373981	0.999	1	2.22712e-123	1_SSC	Rps6
Rpl51	1.23801e-127	0.436943	0.999	0.988	3.46619e-123	1_SSC	Rpl5
Stk311	2.89516e-127	0.618339	0.892	0.64	8.10586e-123	1_SSC	Stk31
Sfr1	3.66843e-126	0.521159	0.99	0.898	1.02709e-121	1_SSC	Sfr1
Tubg2	7.81686e-126	0.326409	0.308	0.074	2.18857e-121	1_SSC	Tubg2
Ralbp11	9.86603e-125	0.548578	0.976	0.84	2.76229e-120	1_SSC	Ralbp1
Rpl171	2.50119e-124	0.409916	1	1	7.00282e-120	1_SSC	Rpl17
Rps141	7.05184e-124	0.297243	1	1	1.97437e-119	1_SSC	Rps14
Etv4	6.29587e-123	0.40962	0.453	0.164	1.76272e-118	1_SSC	Etv4
Rpl35a1	1.44397e-121	0.320779	1	1	4.04284e-117	1_SSC	Rpl35a
Rpl261	2.28294e-121	0.440478	1	1	6.39177e-117	1_SSC	Rpl26
Tox3	4.14817e-121	0.49072	0.404	0.141	1.16141e-116	1_SSC	Tox3
Mmd1	5.22889e-120	0.638243	0.899	0.598	1.46398e-115	1_SSC	Mmd
Afp1	1.27315e-119	0.539869	0.747	0.403	3.56457e-115	1_SSC	Afp
Asphd21	1.66523e-119	0.501746	0.601	0.288	4.66232e-115	1_SSC	Asphd2
Rps261	4.05829e-117	0.438849	1	0.998	1.13624e-112	1_SSC	Rps26
Fyn	6.71113e-117	0.554875	0.74	0.456	1.87898e-112	1_SSC	Fyn
Cox7b2	6.75934e-116	0.567748	0.921	0.671	1.89248e-111	1_SSC	Cox7b2
Paip21	1.63151e-115	0.468737	0.99	0.925	4.56791e-111	1_SSC	Paip2
Ubald2	2.35456e-114	0.529041	0.893	0.651	6.59229e-110	1_SSC	Ubald2
Rps201	2.73616e-113	0.391797	1	1	7.66071e-109	1_SSC	Rps20
Cox7c1	3.70903e-113	0.374087	1	0.992	1.03846e-108	1_SSC	Cox7c
Sall41	6.28295e-113	0.582157	0.688	0.385	1.7591e-108	1_SSC	Sall4
Rps161	9.98162e-113	0.327237	1	1	2.79465e-108	1_SSC	Rps16
Taf71	7.13073e-112	0.605561	0.934	0.755	1.99646e-107	1_SSC	Taf7
Crlf1	1.21824e-111	0.574369	0.772	0.511	3.41084e-107	1_SSC	Crlf1
Mypop1	2.86821e-111	0.462832	0.533	0.235	8.0304e-107	1_SSC	Mypop
Tmc6	2.92277e-111	0.328981	0.312	0.086	8.18316e-107	1_SSC	Tmc6
Cox7a2l	3.87884e-111	0.480104	0.989	0.954	1.086e-106	1_SSC	Cox7a2l
Eef1b21	2.9232e-110	0.510615	0.988	0.952	8.18439e-106	1_SSC	Eef1b2
Pomp	4.35962e-110	0.545701	0.986	0.914	1.22061e-105	1_SSC	Pomp
Chn2	7.89742e-110	0.311423	0.366	0.117	2.21112e-105	1_SSC	Chn2
Coprs1	1.08371e-109	0.517289	0.966	0.778	3.03416e-105	1_SSC	Coprs
Rpl23a1	1.99159e-109	0.369481	1	1	5.57606e-105	1_SSC	Rpl23a
Ube2b1	4.72172e-109	0.469026	0.992	0.93	1.32199e-104	1_SSC	Ube2b
Zbtb161	1.92811e-108	0.506656	0.761	0.421	5.39831e-104	1_SSC	Zbtb16
Prdx1	2.26728e-108	0.444145	0.998	0.993	6.34794e-104	1_SSC	Prdx1
Ssbp3	7.78281e-108	0.571244	0.903	0.705	2.17903e-103	1_SSC	Ssbp3
Prpsap11	8.12825e-108	0.560242	0.892	0.68	2.27575e-103	1_SSC	Prpsap1
Acrbp	1.03584e-107	0.328065	0.34	0.107	2.90015e-103	1_SSC	Acrbp
Lhx2	2.82705e-106	0.51686	0.402	0.156	7.91517e-102	1_SSC	Lhx2
Ssbp2	4.88809e-105	0.542681	0.78	0.527	1.36857e-100	1_SSC	Ssbp2
Chrna4	3.98494e-104	0.316026	0.315	0.093	1.1157e-99	1_SSC	Chrna4
Btf3l4	5.63299e-104	0.497851	0.955	0.809	1.57712e-99	1_SSC	Btf3l4
Casc4	1.23854e-103	0.548687	0.874	0.664	3.46767e-99	1_SSC	Casc4
Optn	2.52584e-103	0.342681	0.312	0.093	7.07184e-99	1_SSC	Optn
2010107G23Rik1	3.51484e-103	0.471034	0.676	0.366	9.84084e-99	1_SSC	2010107G23Rik
Gtpbp41	4.32738e-103	0.560944	0.949	0.774	1.21158e-98	1_SSC	Gtpbp4
Tnrc6c	1.6612e-102	0.679445	0.936	0.82	4.65103e-98	1_SSC	Tnrc6c
Med13l	1.70272e-102	0.55559	0.737	0.487	4.76727e-98	1_SSC	Med13l
Bcl6b	2.14298e-102	0.392157	0.35	0.114	5.99991e-98	1_SSC	Bcl6b
Grcc10	3.07164e-102	0.600046	0.898	0.737	8.59999e-98	1_SSC	Grcc10
Crygs	4.83341e-102	0.304425	0.268	0.07	1.35326e-97	1_SSC	Crygs
Dnajb6	5.61792e-102	0.477388	0.981	0.888	1.57291e-97	1_SSC	Dnajb6
Aldoc1	1.71842e-101	0.451334	0.554	0.274	4.81124e-97	1_SSC	Aldoc
Chic2	2.69431e-101	0.480987	0.991	0.895	7.54353e-97	1_SSC	Chic2
Snhg111	3.13674e-101	0.543993	0.8	0.548	8.78224e-97	1_SSC	Snhg11
Tmem132c	4.03714e-101	0.318227	0.325	0.102	1.13032e-96	1_SSC	Tmem132c
Tsc22d31	7.33237e-101	0.585335	0.962	0.871	2.05292e-96	1_SSC	Tsc22d3
Snx61	1.01566e-100	0.535879	0.873	0.654	2.84366e-96	1_SSC	Snx6
Tagln2	1.845e-100	0.447883	0.795	0.465	5.16563e-96	1_SSC	Tagln2
Leprotl11	5.30578e-100	0.497982	0.871	0.655	1.48551e-95	1_SSC	Leprotl1
Pnrc1	1.88421e-98	0.53269	0.896	0.685	5.27541e-94	1_SSC	Pnrc1
Mapk12	2.58428e-98	0.265217	0.271	0.072	7.23546e-94	1_SSC	Mapk12
Eif3f1	3.52437e-97	0.443245	0.988	0.94	9.86754e-93	1_SSC	Eif3f
Zfp4621	2.9887e-96	0.471931	0.587	0.295	8.36775e-92	1_SSC	Zfp462
Susd4	5.85289e-96	0.38756	0.486	0.218	1.63869e-91	1_SSC	Susd4
Dusp5	1.10562e-95	0.387243	0.472	0.217	3.0955e-91	1_SSC	Dusp5
Slc38a1	1.68825e-94	0.278512	0.294	0.088	4.72677e-90	1_SSC	Slc38a1
9130401M01Rik1	5.0988e-94	0.468459	0.898	0.643	1.42756e-89	1_SSC	9130401M01Rik
Asz11	1.15862e-93	0.470772	0.73	0.465	3.24391e-89	1_SSC	Asz1
Mt2	1.89564e-93	0.597719	0.997	0.874	5.30741e-89	1_SSC	Mt2
2810474O19Rik	2.51738e-93	0.532339	0.743	0.497	7.04817e-89	1_SSC	2810474O19Rik
Barx1	1.60015e-92	0.42277	0.27	0.078	4.4801e-88	1_SSC	Barx1
Yeats41	2.50434e-92	0.485302	0.933	0.748	7.01164e-88	1_SSC	Yeats4
Polr1c1	3.57703e-92	0.490726	0.904	0.681	1.0015e-87	1_SSC	Polr1c
Kctd181	4.01558e-92	0.484747	0.656	0.397	1.12428e-87	1_SSC	Kctd18
Syn2	5.10382e-92	0.431107	0.39	0.161	1.42897e-87	1_SSC	Syn2
Rpl30	8.4471e-92	0.301388	0.999	0.998	2.36502e-87	1_SSC	Rpl30
Pygl1	9.51539e-92	0.354802	0.401	0.159	2.66412e-87	1_SSC	Pygl
Tgif1	1.69512e-91	0.419513	0.494	0.225	4.74599e-87	1_SSC	Tgif1
Foxf11	3.64732e-91	0.45015	0.653	0.336	1.02118e-86	1_SSC	Foxf1
Ado	4.28853e-91	0.492983	0.712	0.475	1.2007e-86	1_SSC	Ado
Kdm2b	9.15285e-91	0.493066	0.741	0.499	2.56261e-86	1_SSC	Kdm2b
0610010K14Rik	1.31832e-90	0.453577	0.96	0.778	3.69103e-86	1_SSC	0610010K14Rik
Arl14epl	2.09764e-90	0.437817	0.627	0.363	5.87296e-86	1_SSC	Arl14epl
Stard3nl	3.50469e-90	0.481175	0.886	0.695	9.81242e-86	1_SSC	Stard3nl
Xpc1	6.97273e-90	0.465915	0.657	0.395	1.95223e-85	1_SSC	Xpc
Ncor2	1.46844e-89	0.44759	0.703	0.419	4.11135e-85	1_SSC	Ncor2
Rpl61	1.79385e-89	0.312626	1	1	5.02243e-85	1_SSC	Rpl6
Ptbp3	3.34286e-89	0.489512	0.805	0.567	9.35935e-85	1_SSC	Ptbp3
Terf1	6.70855e-89	0.461949	0.712	0.463	1.87826e-84	1_SSC	Terf1
Cdca7	8.97175e-89	0.493256	0.865	0.619	2.51191e-84	1_SSC	Cdca7
Arpc3	2.69511e-88	0.484771	0.935	0.81	7.54577e-84	1_SSC	Arpc3
Slc38a4	5.13826e-88	0.316854	0.338	0.121	1.43861e-83	1_SSC	Slc38a4
Pitpnc1	1.4161e-87	0.357268	0.398	0.159	3.96481e-83	1_SSC	Pitpnc1
Supt4a1	1.83484e-87	0.473257	0.97	0.818	5.13719e-83	1_SSC	Supt4a
Tjp1	2.24552e-87	0.477918	0.741	0.513	6.287e-83	1_SSC	Tjp1
Ddx461	6.11378e-87	0.475139	0.95	0.759	1.71174e-82	1_SSC	Ddx46
Smim22	6.70458e-87	0.359685	0.409	0.173	1.87715e-82	1_SSC	Smim22
Zfp330	4.57339e-86	0.48019	0.794	0.576	1.28046e-81	1_SSC	Zfp330
Aaed1	1.94037e-85	0.446683	0.593	0.337	5.43266e-81	1_SSC	Aaed1
Rpl181	8.8933e-85	0.364341	0.999	0.998	2.48995e-80	1_SSC	Rpl18
Igsf21	1.52441e-84	0.307209	0.298	0.099	4.26803e-80	1_SSC	Igsf21
Scmh1	1.90532e-84	0.46	0.687	0.433	5.33451e-80	1_SSC	Scmh1
H2afy21	1.3191e-82	0.398144	0.598	0.324	3.69321e-78	1_SSC	H2afy2
Trip121	3.06797e-82	0.496291	0.922	0.724	8.58971e-78	1_SSC	Trip12
Pigx1	6.37729e-82	0.459462	0.846	0.606	1.78551e-77	1_SSC	Pigx
Gnpnat1	9.16813e-82	0.461165	0.778	0.558	2.56689e-77	1_SSC	Gnpnat1
Tmem60	1.86907e-81	0.450308	0.803	0.61	5.23303e-77	1_SSC	Tmem60
Tpd52	2.54988e-81	0.384735	0.559	0.306	7.13915e-77	1_SSC	Tpd52
2610305D13Rik	8.64553e-81	0.338563	0.437	0.201	2.42057e-76	1_SSC	2610305D13Rik
Pctp	1.39483e-80	0.299177	0.357	0.142	3.90526e-76	1_SSC	Pctp
Rora	1.76278e-80	0.341259	0.485	0.23	4.93543e-76	1_SSC	Rora
Klf71	2.30682e-80	0.438348	0.844	0.615	6.45862e-76	1_SSC	Klf7
Lsm81	2.6238e-80	0.44194	0.976	0.85	7.3461e-76	1_SSC	Lsm8
Xrn21	3.07126e-80	0.462559	0.919	0.732	8.59893e-76	1_SSC	Xrn2
Abca1	2.57142e-79	0.415455	0.612	0.35	7.19946e-75	1_SSC	Abca1
Hivep2	2.64112e-79	0.375514	0.549	0.287	7.39461e-75	1_SSC	Hivep2
Bhlhe41	2.85269e-79	0.486593	0.448	0.212	7.98695e-75	1_SSC	Bhlhe41
Helz	3.52554e-79	0.436439	0.609	0.371	9.8708e-75	1_SSC	Helz
Sbno1	7.73688e-79	0.461709	0.985	0.834	2.16617e-74	1_SSC	Sbno1
Eef21	7.78218e-79	0.404308	0.998	0.995	2.17886e-74	1_SSC	Eef2
9230110C19Rik	1.36715e-78	0.335734	0.435	0.208	3.82775e-74	1_SSC	9230110C19Rik
Zfhx3	5.80987e-78	0.414193	0.566	0.325	1.62665e-73	1_SSC	Zfhx3
Bcas2	8.21689e-78	0.444649	0.979	0.874	2.30057e-73	1_SSC	Bcas2
Pou3f1	8.38852e-78	0.420312	0.643	0.38	2.34862e-73	1_SSC	Pou3f1
D030056L22Rik	1.07015e-77	0.456768	0.873	0.668	2.9962e-73	1_SSC	D030056L22Rik
Rab3ip1	1.11242e-77	0.41178	0.645	0.403	3.11455e-73	1_SSC	Rab3ip
Chd71	1.23687e-77	0.407287	0.576	0.321	3.46299e-73	1_SSC	Chd7
B4gat1	4.98812e-77	0.270225	0.327	0.118	1.39657e-72	1_SSC	B4gat1
Selk	8.75033e-77	0.390331	0.993	0.969	2.44992e-72	1_SSC	Selk
Foxp11	2.09526e-76	0.41838	0.877	0.646	5.86632e-72	1_SSC	Foxp1
Ddt	5.37509e-76	0.453653	0.812	0.625	1.50492e-71	1_SSC	Ddt
Pced1b	4.33901e-75	0.269691	0.343	0.135	1.21484e-70	1_SSC	Pced1b
Mageb41	7.97282e-75	0.428476	0.874	0.609	2.23223e-70	1_SSC	Mageb4
Foxo6	1.15042e-74	0.28331	0.277	0.096	3.22093e-70	1_SSC	Foxo6
Rpl71	1.93412e-74	0.337687	0.999	0.998	5.41514e-70	1_SSC	Rpl7
Gm132511	7.65799e-74	0.360954	0.562	0.317	2.14408e-69	1_SSC	Gm13251
Cox6b1	7.86148e-74	0.320211	0.997	0.979	2.20106e-69	1_SSC	Cox6b1
Vasp	1.37158e-73	0.333371	0.652	0.386	3.84015e-69	1_SSC	Vasp
Atp6v1f1	1.47921e-73	0.388101	0.975	0.893	4.14149e-69	1_SSC	Atp6v1f
Rplp21	4.95066e-73	0.265859	1	1	1.38609e-68	1_SSC	Rplp2
Pam161	3.47383e-72	0.402058	0.855	0.678	9.72604e-68	1_SSC	Pam16
Rps21	2.17203e-71	0.354534	1	0.998	6.08126e-67	1_SSC	Rps2
Uba521	2.3453e-71	0.498845	0.999	0.988	6.56637e-67	1_SSC	Uba52
Inpp5f1	2.58928e-71	0.456562	0.688	0.481	7.24948e-67	1_SSC	Inpp5f
mt-Co11	2.97016e-71	0.335121	1	1	8.31585e-67	1_SSC	mt-Co1
Sptbn2	5.21782e-71	0.332617	0.335	0.14	1.46089e-66	1_SSC	Sptbn2
Timm8b1	1.53701e-70	0.398995	0.982	0.874	4.30332e-66	1_SSC	Timm8b
Zwint	4.27238e-70	0.438745	0.849	0.694	1.19618e-65	1_SSC	Zwint
Amn1	5.90614e-70	0.407675	0.649	0.436	1.6536e-65	1_SSC	Amn1
Isyna11	1.13487e-69	0.438958	0.89	0.697	3.17741e-65	1_SSC	Isyna1
Gpi11	2.61565e-69	0.390765	0.96	0.842	7.3233e-65	1_SSC	Gpi1
2700094K13Rik	3.18265e-69	0.421159	0.991	0.852	8.91077e-65	1_SSC	2700094K13Rik
Ccpg1os	7.32855e-69	0.364007	0.553	0.326	2.05185e-64	1_SSC	Ccpg1os
Dnajc10	7.43177e-69	0.381469	0.672	0.444	2.08075e-64	1_SSC	Dnajc10
Pabpc11	7.69129e-69	0.457176	0.993	0.939	2.15341e-64	1_SSC	Pabpc1
Fam32a	1.59602e-68	0.422595	0.822	0.628	4.46853e-64	1_SSC	Fam32a
Ccdc1911	1.8245e-68	0.403665	0.639	0.428	5.10823e-64	1_SSC	Ccdc191
Sox13	2.26527e-68	0.314383	0.429	0.207	6.34231e-64	1_SSC	Sox13
Gm28050	3.10413e-68	0.372107	0.481	0.268	8.69094e-64	1_SSC	Gm28050
Timm101	3.44056e-68	0.362358	0.656	0.415	9.63289e-64	1_SSC	Timm10
Polr2g1	6.60813e-68	0.398922	0.96	0.822	1.85015e-63	1_SSC	Polr2g
Dctd1	2.7001e-67	0.360299	0.583	0.343	7.55975e-63	1_SSC	Dctd
Adgrl3	6.97939e-67	0.288753	0.283	0.106	1.95409e-62	1_SSC	Adgrl3
Mphosph61	8.64179e-67	0.399067	0.788	0.586	2.41953e-62	1_SSC	Mphosph6
Gm13151	9.57092e-67	0.25566	0.279	0.104	2.67967e-62	1_SSC	Gm13151
Gm100201	2.24566e-66	0.41465	0.855	0.722	6.28741e-62	1_SSC	Gm10020
Rps101	2.31468e-66	0.284001	1	0.997	6.48064e-62	1_SSC	Rps10
Rpl81	2.56881e-66	0.291591	1	1	7.19216e-62	1_SSC	Rpl8
1700017B05Rik	2.88404e-66	0.274123	0.312	0.125	8.07473e-62	1_SSC	1700017B05Rik
Tomm341	9.11519e-66	0.423041	0.853	0.662	2.55207e-61	1_SSC	Tomm34
Fuca1	1.23376e-65	0.404648	0.704	0.5	3.45427e-61	1_SSC	Fuca1
Mapk10	1.59614e-65	0.306984	0.395	0.192	4.46888e-61	1_SSC	Mapk10
Pdgfa	1.64518e-65	0.516803	0.768	0.583	4.60616e-61	1_SSC	Pdgfa
Nub11	1.72935e-65	0.409984	0.738	0.539	4.84184e-61	1_SSC	Nub1
Phf131	1.99823e-65	0.427337	0.877	0.674	5.59465e-61	1_SSC	Phf13
Spg211	2.52375e-65	0.377248	0.785	0.517	7.06599e-61	1_SSC	Spg21
Mxra7	3.23766e-65	0.329661	0.563	0.319	9.06481e-61	1_SSC	Mxra7
Rab10	5.72651e-65	0.402925	0.947	0.823	1.60331e-60	1_SSC	Rab10
Fgd1	8.57326e-65	0.287775	0.369	0.17	2.40034e-60	1_SSC	Fgd1
Med14	1.12889e-64	0.303274	0.408	0.198	3.16067e-60	1_SSC	Med14
Capg	1.87162e-64	0.321444	0.54	0.303	5.24016e-60	1_SSC	Capg
mt-Co31	2.58162e-64	0.255442	1	1	7.22801e-60	1_SSC	mt-Co3
Rps28	2.66856e-64	0.267483	1	1	7.47143e-60	1_SSC	Rps28
Ubxn10	2.84147e-64	0.278232	0.349	0.153	7.95554e-60	1_SSC	Ubxn10
2700060E02Rik	3.21353e-64	0.332643	0.985	0.942	8.99725e-60	1_SSC	2700060E02Rik
Ypel5	4.00569e-64	0.440309	0.723	0.537	1.12151e-59	1_SSC	Ypel5
Samhd1	1.51126e-63	0.455691	0.645	0.443	4.23123e-59	1_SSC	Samhd1
Dtna1	1.71405e-63	0.319647	0.47	0.247	4.79899e-59	1_SSC	Dtna
Asap1	3.00799e-63	0.406217	0.823	0.641	8.42176e-59	1_SSC	Asap1
Scaper	5.14331e-63	0.376783	0.751	0.552	1.44002e-58	1_SSC	Scaper
Rsl24d11	7.5e-63	0.395404	0.855	0.694	2.09985e-58	1_SSC	Rsl24d1
Foxo31	1.36335e-62	0.38081	0.612	0.399	3.81711e-58	1_SSC	Foxo3
Hmgcs1	2.62143e-62	0.446378	0.627	0.432	7.33947e-58	1_SSC	Hmgcs1
Lsm5	4.27379e-62	0.357046	0.972	0.858	1.19658e-57	1_SSC	Lsm5
Akirin1	1.21857e-61	0.403793	0.865	0.725	3.41175e-57	1_SSC	Akirin1
Ndufa71	1.25061e-61	0.308344	0.996	0.972	3.50145e-57	1_SSC	Ndufa7
Dcaf12	2.10488e-61	0.327148	0.534	0.318	5.89325e-57	1_SSC	Dcaf12
Lpin1	2.21041e-61	0.34194	0.497	0.288	6.1887e-57	1_SSC	Lpin1
Dnd11	1.26821e-60	0.379434	0.654	0.445	3.55072e-56	1_SSC	Dnd1
Slc16a111	2.83826e-60	0.326927	0.46	0.246	7.94656e-56	1_SSC	Slc16a11
Akr1b8	3.2358e-60	0.250478	0.357	0.16	9.05959e-56	1_SSC	Akr1b8
Igf1r1	5.6115e-60	0.405472	0.739	0.542	1.57111e-55	1_SSC	Igf1r
1110008P14Rik	7.4389e-60	0.392848	0.91	0.73	2.08274e-55	1_SSC	1110008P14Rik
Rad21	1.2453e-59	0.400918	0.837	0.633	3.48658e-55	1_SSC	Rad21
Serp2	1.68287e-59	0.280947	0.416	0.21	4.71171e-55	1_SSC	Serp2
Lat	1.8027e-59	0.27312	0.313	0.135	5.04721e-55	1_SSC	Lat
Lsm10	2.47523e-59	0.343275	0.657	0.441	6.93016e-55	1_SSC	Lsm10
Fnbp1l	3.37598e-59	0.42131	0.735	0.559	9.45207e-55	1_SSC	Fnbp1l
Chd3os1	6.01424e-59	0.382021	0.861	0.632	1.68387e-54	1_SSC	Chd3os
H2afy1	1.47189e-58	0.441163	0.894	0.712	4.121e-54	1_SSC	H2afy
Il17rd	1.88158e-58	0.250709	0.304	0.128	5.26804e-54	1_SSC	Il17rd
Gsta4	2.23401e-58	0.364155	0.493	0.277	6.25477e-54	1_SSC	Gsta4
Rpl271	2.3292e-58	0.264804	1	0.996	6.52129e-54	1_SSC	Rpl27
Sys11	2.57817e-58	0.366485	0.926	0.785	7.21836e-54	1_SSC	Sys1
Tmem29	3.47391e-58	0.365726	0.684	0.484	9.72624e-54	1_SSC	Tmem29
Rps81	4.51228e-58	0.255339	1	1	1.26335e-53	1_SSC	Rps8
Rab11b	8.49182e-58	0.348861	0.83	0.663	2.37754e-53	1_SSC	Rab11b
Pphln11	1.12034e-57	0.37611	0.812	0.618	3.13672e-53	1_SSC	Pphln1
Brwd3	1.49421e-57	0.319923	0.392	0.199	4.18349e-53	1_SSC	Brwd3
Psma8	7.51913e-57	0.321626	0.508	0.306	2.10521e-52	1_SSC	Psma8
Ddx42	8.65466e-57	0.364187	0.873	0.685	2.42313e-52	1_SSC	Ddx4
Hbp11	2.70314e-56	0.375674	0.802	0.627	7.56824e-52	1_SSC	Hbp1
Gnl31	4.77235e-56	0.380295	0.886	0.735	1.33616e-51	1_SSC	Gnl3
Cetn3	5.01675e-56	0.354645	0.934	0.819	1.40459e-51	1_SSC	Cetn3
Tmem111	6.2925e-56	0.362189	0.822	0.649	1.76177e-51	1_SSC	Tmem11
Aamp1	8.66893e-56	0.395582	0.935	0.809	2.42713e-51	1_SSC	Aamp
Tcf7	1.0777e-55	0.370373	0.633	0.439	3.01734e-51	1_SSC	Tcf7
Tm2d1	1.61149e-55	0.359986	0.831	0.688	4.51185e-51	1_SSC	Tm2d1
Zfp512	4.29954e-55	0.348473	0.655	0.465	1.20378e-50	1_SSC	Zfp512
Sf3b2	5.22582e-55	0.350443	0.947	0.848	1.46312e-50	1_SSC	Sf3b2
Gm9493	5.47749e-55	0.35215	0.977	0.941	1.53359e-50	1_SSC	Gm9493
Trmt10a	5.72861e-55	0.356607	0.719	0.537	1.6039e-50	1_SSC	Trmt10a
Pcbp41	6.81226e-55	0.320831	0.463	0.258	1.9073e-50	1_SSC	Pcbp4
Phf3	9.61246e-55	0.351958	0.627	0.432	2.6913e-50	1_SSC	Phf3
Dusp18	3.43714e-54	0.316353	0.477	0.279	9.6233e-50	1_SSC	Dusp18
Parp8	5.60447e-54	0.273221	0.335	0.163	1.56914e-49	1_SSC	Parp8
Cox8a1	1.03048e-53	0.307568	0.998	0.968	2.88513e-49	1_SSC	Cox8a
Hsd17b12	1.34467e-53	0.345487	0.722	0.532	3.76482e-49	1_SSC	Hsd17b12
Klhdc31	1.62475e-53	0.353664	0.8	0.608	4.54897e-49	1_SSC	Klhdc3
Med25	1.62805e-53	0.354184	0.83	0.68	4.55822e-49	1_SSC	Med25
Frg1	1.85671e-53	0.381849	0.907	0.768	5.19842e-49	1_SSC	Frg1
Smarca2	2.01488e-53	0.268189	0.583	0.35	5.64127e-49	1_SSC	Smarca2
Ccm21	2.97199e-53	0.332428	0.707	0.515	8.32099e-49	1_SSC	Ccm2
Kiz	3.96052e-53	0.363086	0.507	0.321	1.10887e-48	1_SSC	Kiz
Srpk21	3.97967e-53	0.347706	0.803	0.543	1.11423e-48	1_SSC	Srpk2
Ift431	4.14147e-53	0.338343	0.656	0.435	1.15953e-48	1_SSC	Ift43
Phgdh1	4.62989e-53	0.378416	0.694	0.473	1.29628e-48	1_SSC	Phgdh
Rhebl1	8.15432e-53	0.292619	0.458	0.254	2.28305e-48	1_SSC	Rhebl1
Shb	1.0172e-52	0.368743	0.445	0.259	2.84797e-48	1_SSC	Shb
Ddx18	1.15744e-52	0.377161	0.881	0.739	3.24061e-48	1_SSC	Ddx18
Phax	1.53429e-52	0.343238	0.79	0.635	4.29571e-48	1_SSC	Phax
Rpl6l1	1.75879e-52	0.427729	0.952	0.897	4.92427e-48	1_SSC	Rpl6l
Zfp951	1.77604e-52	0.250185	0.373	0.191	4.97254e-48	1_SSC	Zfp951
Lztfl1	4.28981e-52	0.37712	0.785	0.619	1.20106e-47	1_SSC	Lztfl1
Nol121	6.20602e-52	0.357891	0.824	0.661	1.73756e-47	1_SSC	Nol12
Gltp	1.09017e-51	0.384495	0.821	0.681	3.05225e-47	1_SSC	Gltp
Rhox7b	1.24748e-51	0.317935	0.556	0.36	3.49269e-47	1_SSC	Rhox7b
Zfp292	1.34341e-51	0.389406	0.831	0.671	3.76127e-47	1_SSC	Zfp292
Rhox7a	1.51766e-51	0.272752	0.402	0.219	4.24914e-47	1_SSC	Rhox7a
Prr5	2.33982e-51	0.329715	0.744	0.529	6.55104e-47	1_SSC	Prr5
Anapc111	3.53417e-51	0.320712	0.967	0.898	9.89496e-47	1_SSC	Anapc11
Tnrc6b1	3.77831e-51	0.356383	0.824	0.667	1.05785e-46	1_SSC	Tnrc6b
Mien1	4.26351e-51	0.355461	0.913	0.796	1.1937e-46	1_SSC	Mien1
Txnl4a1	8.39423e-51	0.335349	0.887	0.706	2.35022e-46	1_SSC	Txnl4a
Nme7	9.22033e-51	0.284923	0.434	0.247	2.58151e-46	1_SSC	Nme7
Gm107091	9.89123e-51	1.19968	0.483	0.303	2.76935e-46	1_SSC	Gm10709
Mum1	1.28759e-50	0.335824	0.868	0.706	3.60501e-46	1_SSC	Mum1
Ube4b	1.63344e-50	0.351669	0.675	0.492	4.57331e-46	1_SSC	Ube4b
Gm11808	4.54335e-50	0.354532	0.981	0.915	1.27205e-45	1_SSC	Gm11808
Etaa1	7.54129e-50	0.341781	0.638	0.461	2.11141e-45	1_SSC	Etaa1
C1ql1	7.89561e-50	0.304418	0.423	0.236	2.21061e-45	1_SSC	C1ql1
1110059E24Rik	8.19354e-50	0.312799	0.646	0.461	2.29403e-45	1_SSC	1110059E24Rik
Mplkip	8.49677e-50	0.337831	0.835	0.654	2.37893e-45	1_SSC	Mplkip
Trim711	2.19263e-49	0.312562	0.632	0.388	6.13892e-45	1_SSC	Trim71
Oser1	2.64213e-49	0.350868	0.848	0.68	7.39744e-45	1_SSC	Oser1
Mea11	2.73821e-49	0.328315	0.935	0.8	7.66643e-45	1_SSC	Mea1
Golgb11	3.31539e-49	0.35884	0.953	0.852	9.28243e-45	1_SSC	Golgb1
Bod1	7.30087e-49	0.394598	0.84	0.718	2.0441e-44	1_SSC	Bod1
Dcaf8	8.13725e-49	0.317835	0.682	0.486	2.27827e-44	1_SSC	Dcaf8
Elovl6	1.34113e-48	0.258536	0.299	0.138	3.75489e-44	1_SSC	Elovl6
Igfbpl1	1.34235e-48	0.256156	0.337	0.169	3.75831e-44	1_SSC	Igfbpl1
Rffl	1.59536e-48	0.313442	0.512	0.339	4.4667e-44	1_SSC	Rffl
Nsrp11	1.85111e-48	0.356325	0.916	0.763	5.18274e-44	1_SSC	Nsrp1
Gna13	5.11407e-48	0.340414	0.743	0.576	1.43184e-43	1_SSC	Gna13
G2e3	6.06086e-48	0.339802	0.564	0.379	1.69692e-43	1_SSC	G2e3
Abtb11	1.10247e-47	0.362159	0.74	0.565	3.0867e-43	1_SSC	Abtb1
Arhgap26	1.57394e-47	0.269556	0.324	0.161	4.40671e-43	1_SSC	Arhgap26
Shroom3	3.46029e-47	0.27372	0.381	0.207	9.68811e-43	1_SSC	Shroom3
Pnpla7	4.44867e-47	0.252822	0.355	0.186	1.24554e-42	1_SSC	Pnpla7
Arl3	5.44842e-47	0.326112	0.668	0.496	1.52545e-42	1_SSC	Arl3
Nme11	9.72559e-47	0.344224	0.974	0.888	2.72297e-42	1_SSC	Nme1
Pgam11	1.95646e-46	0.314068	0.917	0.753	5.47768e-42	1_SSC	Pgam1
Rnf26	2.11658e-46	0.2816	0.512	0.326	5.92601e-42	1_SSC	Rnf26
Nop141	2.18171e-46	0.334394	0.856	0.686	6.10835e-42	1_SSC	Nop14
Puf60	2.95675e-46	0.331577	0.923	0.814	8.27831e-42	1_SSC	Puf60
Parl	3.66031e-46	0.327034	0.718	0.558	1.02481e-41	1_SSC	Parl
Sh3gl3	6.13505e-46	0.28036	0.365	0.2	1.71769e-41	1_SSC	Sh3gl3
Scamp5	6.63843e-46	0.252579	0.356	0.189	1.85863e-41	1_SSC	Scamp5
Nrxn2	6.79999e-46	0.307945	0.404	0.234	1.90386e-41	1_SSC	Nrxn2
Gm26917	7.06271e-46	0.417016	0.979	0.941	1.97742e-41	1_SSC	Gm26917
Map1lc3a	7.70353e-46	0.302147	0.94	0.842	2.15683e-41	1_SSC	Map1lc3a
Fam76a1	1.35455e-45	0.313858	0.653	0.472	3.79247e-41	1_SSC	Fam76a
Mtf21	1.56611e-45	0.339608	0.884	0.734	4.3848e-41	1_SSC	Mtf2
Bik	2.03138e-45	0.349759	0.444	0.267	5.68745e-41	1_SSC	Bik
Ccdc136	2.06338e-45	0.336308	0.661	0.497	5.77705e-41	1_SSC	Ccdc136
Hmgxb4	2.14207e-45	0.32103	0.552	0.38	5.99738e-41	1_SSC	Hmgxb4
Hoxc9	2.1562e-45	0.266126	0.257	0.111	6.03693e-41	1_SSC	Hoxc9
Setd5	2.99271e-45	0.333601	0.852	0.72	8.379e-41	1_SSC	Setd5
Zfp106	4.2001e-45	0.312603	0.628	0.43	1.17594e-40	1_SSC	Zfp106
Gm20001	7.55707e-45	0.314508	0.957	0.893	2.11583e-40	1_SSC	Gm2000
Fkbp1a	1.04837e-44	0.263698	0.99	0.962	2.93522e-40	1_SSC	Fkbp1a
Kat2a	1.23216e-44	0.314675	0.598	0.427	3.4498e-40	1_SSC	Kat2a
Rpf1	2.10675e-44	0.296118	0.599	0.422	5.89849e-40	1_SSC	Rpf1
Coq10b	2.64413e-44	0.310026	0.688	0.532	7.40303e-40	1_SSC	Coq10b
Dguok1	5.80894e-44	0.295765	0.711	0.55	1.62639e-39	1_SSC	Dguok
Stx31	7.32308e-44	0.276912	0.498	0.303	2.05032e-39	1_SSC	Stx3
Stk241	8.11779e-44	0.30874	0.592	0.398	2.27282e-39	1_SSC	Stk24
Csk	1.60723e-43	0.297009	0.613	0.444	4.49993e-39	1_SSC	Csk
Asnsd1	1.81707e-43	0.333801	0.77	0.62	5.08743e-39	1_SSC	Asnsd1
Mtr1	1.92409e-43	0.353487	0.496	0.327	5.38708e-39	1_SSC	Mtr
Gcsh1	2.13094e-43	0.339023	0.834	0.69	5.9662e-39	1_SSC	Gcsh
Kmt2c	2.14958e-43	0.340881	0.688	0.503	6.01838e-39	1_SSC	Kmt2c
Hnrnpa11	5.29236e-43	0.288703	0.973	0.872	1.48176e-38	1_SSC	Hnrnpa1
Cc2d1b	7.08393e-43	0.27187	0.418	0.25	1.98336e-38	1_SSC	Cc2d1b
Nae11	7.08497e-43	0.312585	0.859	0.697	1.98365e-38	1_SSC	Nae1
Slc9b1	8.23672e-43	0.274211	0.498	0.326	2.30612e-38	1_SSC	Slc9b1
Rnf149	9.61696e-43	0.314379	0.834	0.674	2.69256e-38	1_SSC	Rnf149
Pet2	1.27435e-42	0.327595	0.598	0.423	3.56791e-38	1_SSC	Pet2
Gm10116	1.52132e-42	0.340985	0.666	0.488	4.2594e-38	1_SSC	Gm10116
Atg141	1.62891e-42	0.282768	0.587	0.421	4.56063e-38	1_SSC	Atg14
Fdft11	1.97118e-42	0.347375	0.664	0.511	5.51891e-38	1_SSC	Fdft1
Tmem39b	2.63467e-42	0.277089	0.521	0.346	7.37655e-38	1_SSC	Tmem39b
Bri31	3.28767e-42	0.306466	0.965	0.923	9.20483e-38	1_SSC	Bri3
Apex11	3.30369e-42	0.310336	0.892	0.731	9.24966e-38	1_SSC	Apex1
Ypel3	3.35945e-42	0.283291	0.91	0.759	9.40578e-38	1_SSC	Ypel3
Rrp15	4.73681e-42	0.312385	0.734	0.578	1.32621e-37	1_SSC	Rrp15
Chchd3	5.11372e-42	0.323156	0.75	0.616	1.43174e-37	1_SSC	Chchd3
Itga6	6.30963e-42	0.256865	0.442	0.262	1.76657e-37	1_SSC	Itga6
Nudc1	7.79591e-42	0.284695	0.981	0.892	2.1827e-37	1_SSC	Nudc
Pcm1	1.50532e-41	0.350378	0.863	0.738	4.2146e-37	1_SSC	Pcm1
Tbrg11	1.55096e-41	0.318633	0.837	0.703	4.34238e-37	1_SSC	Tbrg1
Mdh21	1.57545e-41	0.302754	0.982	0.884	4.41094e-37	1_SSC	Mdh2
Cited2	2.57254e-41	0.297855	0.488	0.309	7.20261e-37	1_SSC	Cited2
Dcakd	3.15611e-41	0.303861	0.811	0.642	8.83647e-37	1_SSC	Dcakd
Psenen	3.20548e-41	0.319206	0.902	0.795	8.97469e-37	1_SSC	Psenen
Prpf6	3.29888e-41	0.317842	0.693	0.541	9.23622e-37	1_SSC	Prpf6
Atp6v1b2	3.34263e-41	0.310134	0.628	0.454	9.3587e-37	1_SSC	Atp6v1b2
Taf5l	4.01857e-41	0.264617	0.538	0.365	1.12512e-36	1_SSC	Taf5l
Lonp2	6.2047e-41	0.303009	0.429	0.264	1.73719e-36	1_SSC	Lonp2
Nr1d1	6.52898e-41	0.287227	0.43	0.26	1.82798e-36	1_SSC	Nr1d1
Cbr1	8.49953e-41	0.251129	0.46	0.286	2.3797e-36	1_SSC	Cbr1
4930550L24Rik	1.06555e-40	0.274052	0.436	0.274	2.98334e-36	1_SSC	4930550L24Rik
Msmo1	1.35265e-40	0.38813	0.518	0.359	3.78715e-36	1_SSC	Msmo1
Atad2	2.47265e-40	0.300315	0.688	0.53	6.92291e-36	1_SSC	Atad2
Sbk11	3.34499e-40	0.290963	0.423	0.261	9.3653e-36	1_SSC	Sbk1
Rapsn1	3.70176e-40	0.289162	0.402	0.236	1.03642e-35	1_SSC	Rapsn
Higd2a1	3.84555e-40	0.297086	0.922	0.799	1.07668e-35	1_SSC	Higd2a
D10Wsu102e1	4.20903e-40	0.262861	0.846	0.627	1.17844e-35	1_SSC	D10Wsu102e
Cep164	7.85708e-40	0.296863	0.663	0.506	2.19983e-35	1_SSC	Cep164
Eif1a1	8.76368e-40	0.2868	0.746	0.585	2.45365e-35	1_SSC	Eif1a
Fam96b	9.15591e-40	0.330254	0.833	0.713	2.56347e-35	1_SSC	Fam96b
Sdcbp	9.22333e-40	0.312824	0.793	0.674	2.58235e-35	1_SSC	Sdcbp
Rnf44	2.38835e-39	0.293759	0.702	0.544	6.68691e-35	1_SSC	Rnf44
Rnf167	3.53675e-39	0.296655	0.707	0.554	9.9022e-35	1_SSC	Rnf167
Cmas	4.70305e-39	0.302255	0.696	0.557	1.31676e-34	1_SSC	Cmas
Tpm3	7.34252e-39	0.259558	0.895	0.787	2.05576e-34	1_SSC	Tpm3
Fam53a	7.45862e-39	0.295984	0.743	0.607	2.08827e-34	1_SSC	Fam53a
Wapl	8.68304e-39	0.325452	0.919	0.772	2.43108e-34	1_SSC	Wapl
Srebf21	1.57772e-38	0.308586	0.57	0.415	4.41729e-34	1_SSC	Srebf2
Cacybp	1.77036e-38	0.315567	0.985	0.87	4.95664e-34	1_SSC	Cacybp
Emg11	1.93797e-38	0.273226	0.978	0.871	5.42594e-34	1_SSC	Emg1
Ndufb11	2.32278e-38	0.252422	0.928	0.802	6.50332e-34	1_SSC	Ndufb11
Gon4l	2.64109e-38	0.28635	0.862	0.719	7.39451e-34	1_SSC	Gon4l
Stat3	3.55974e-38	0.290721	0.604	0.436	9.96655e-34	1_SSC	Stat3
Snx18	5.60162e-38	0.254029	0.467	0.301	1.56834e-33	1_SSC	Snx18
1810058I24Rik	6.75605e-38	0.290786	0.866	0.741	1.89156e-33	1_SSC	1810058I24Rik
Stx5a	6.89712e-38	0.281381	0.628	0.46	1.93106e-33	1_SSC	Stx5a
Pdcd6	8.30699e-38	0.29131	0.843	0.706	2.32579e-33	1_SSC	Pdcd6
Ivns1abp	1.4994e-37	0.31031	0.781	0.638	4.19803e-33	1_SSC	Ivns1abp
Rabep11	2.03946e-37	0.305785	0.719	0.556	5.71007e-33	1_SSC	Rabep1
Med10	2.14478e-37	0.307919	0.917	0.796	6.00497e-33	1_SSC	Med10
Xlr3c	4.35223e-37	0.263055	0.581	0.425	1.21854e-32	1_SSC	Xlr3c
Pnpla8	5.16949e-37	0.27936	0.649	0.504	1.44736e-32	1_SSC	Pnpla8
Rnf138	5.49631e-37	0.272363	0.929	0.787	1.53886e-32	1_SSC	Rnf138
Tex19.1	7.0993e-37	0.321305	0.842	0.674	1.98766e-32	1_SSC	Tex19.1
Hsp90aa1	1.09533e-36	0.29109	1	0.946	3.06671e-32	1_SSC	Hsp90aa1
Sh3glb2	1.47169e-36	0.313253	0.756	0.621	4.12042e-32	1_SSC	Sh3glb2
Thumpd3	1.93135e-36	0.284769	0.637	0.49	5.40739e-32	1_SSC	Thumpd3
Pfdn2	2.08651e-36	0.272006	0.978	0.904	5.84181e-32	1_SSC	Pfdn2
Cyct	2.1226e-36	0.260345	0.545	0.371	5.94287e-32	1_SSC	Cyct
Dnaja2	2.28579e-36	0.291602	0.954	0.851	6.39975e-32	1_SSC	Dnaja2
Hspbap11	3.22578e-36	0.263125	0.509	0.355	9.03153e-32	1_SSC	Hspbap1
Ubtf	4.33594e-36	0.313945	0.791	0.667	1.21398e-31	1_SSC	Ubtf
Fam134a1	4.90024e-36	0.289719	0.718	0.579	1.37197e-31	1_SSC	Fam134a
Frmd6	7.16014e-36	0.267456	0.437	0.284	2.00469e-31	1_SSC	Frmd6
Ttc33	8.03213e-36	0.251857	0.541	0.382	2.24884e-31	1_SSC	Ttc33
Coro1b	1.02331e-35	0.288789	0.598	0.451	2.86506e-31	1_SSC	Coro1b
Atg101	1.09425e-35	0.301844	0.735	0.599	3.06368e-31	1_SSC	Atg101
Mrrf	1.10936e-35	0.257598	0.563	0.412	3.10599e-31	1_SSC	Mrrf
Pop5	1.33329e-35	0.294456	0.88	0.751	3.73294e-31	1_SSC	Pop5
Grpel2	1.63321e-35	0.268916	0.671	0.528	4.57265e-31	1_SSC	Grpel2
Sipa1l1	2.67887e-35	0.252651	0.618	0.458	7.50029e-31	1_SSC	Sipa1l1
Setx	3.83067e-35	0.277386	0.559	0.408	1.07251e-30	1_SSC	Setx
Gm21988	4.50274e-35	0.257337	0.466	0.318	1.26068e-30	1_SSC	Gm21988
Rpl291	7.27465e-35	0.289898	0.993	0.997	2.03676e-30	1_SSC	Rpl29
Tm2d3	8.14818e-35	0.277764	0.756	0.612	2.28133e-30	1_SSC	Tm2d3
Mrpl451	9.14706e-35	0.273164	0.705	0.554	2.56099e-30	1_SSC	Mrpl45
Cxxc5	1.72322e-34	0.250247	0.555	0.387	4.82466e-30	1_SSC	Cxxc5
Wdr60	1.76227e-34	0.270009	0.457	0.308	4.93401e-30	1_SSC	Wdr60
Nsa21	1.81563e-34	0.271518	0.936	0.857	5.08341e-30	1_SSC	Nsa2
Tmem59l	1.82675e-34	0.269856	0.417	0.268	5.11454e-30	1_SSC	Tmem59l
Aimp11	1.98556e-34	0.270039	0.922	0.805	5.55917e-30	1_SSC	Aimp1
Ehd1	2.43293e-34	0.267492	0.759	0.609	6.81172e-30	1_SSC	Ehd1
Usp31	2.4769e-34	0.267764	0.801	0.643	6.93483e-30	1_SSC	Usp3
Zcrb1	2.89368e-34	0.271232	0.967	0.877	8.10173e-30	1_SSC	Zcrb1
Prmt71	4.15235e-34	0.263285	0.726	0.559	1.16258e-29	1_SSC	Prmt7
Ccdc1411	7.64116e-34	0.25573	0.42	0.255	2.13937e-29	1_SSC	Ccdc141
Upf2	8.1696e-34	0.295428	0.775	0.658	2.28733e-29	1_SSC	Upf2
Ski1	1.43809e-33	0.266528	0.685	0.516	4.02636e-29	1_SSC	Ski
Abcf11	2.6834e-33	0.281943	0.85	0.72	7.513e-29	1_SSC	Abcf1
Aig1	2.7117e-33	0.287084	0.62	0.473	7.59221e-29	1_SSC	Aig1
Smarcb1	2.75136e-33	0.26406	0.701	0.558	7.70327e-29	1_SSC	Smarcb1
Hmgcr	4.56285e-33	0.284417	0.506	0.365	1.27751e-28	1_SSC	Hmgcr
Cab39	4.85919e-33	0.282263	0.723	0.594	1.36048e-28	1_SSC	Cab39
Crebbp1	8.40472e-33	0.278	0.834	0.698	2.35315e-28	1_SSC	Crebbp
Glo1	9.87173e-33	0.267563	0.829	0.717	2.76389e-28	1_SSC	Glo1
Kdm5b1	1.44887e-32	0.255375	0.842	0.687	4.05656e-28	1_SSC	Kdm5b
Mtmr14	1.6607e-32	0.263504	0.54	0.392	4.64963e-28	1_SSC	Mtmr14
Igsf31	1.79743e-32	0.256582	0.556	0.383	5.03244e-28	1_SSC	Igsf3
Tax1bp1	2.15216e-32	0.267151	0.933	0.838	6.02563e-28	1_SSC	Tax1bp1
Cops51	2.44258e-32	0.264255	0.773	0.638	6.83874e-28	1_SSC	Cops5
Suds3	3.16285e-32	0.295449	0.782	0.661	8.85535e-28	1_SSC	Suds3
Hspa41	3.69605e-32	0.274388	0.904	0.76	1.03482e-27	1_SSC	Hspa4
Polr2h1	3.97098e-32	0.275504	0.851	0.721	1.11179e-27	1_SSC	Polr2h
C1qbp1	4.58199e-32	0.255934	0.928	0.798	1.28287e-27	1_SSC	C1qbp
Phip	4.84779e-32	0.284372	0.736	0.596	1.35728e-27	1_SSC	Phip
Fam222b	6.35026e-32	0.256964	0.551	0.411	1.77795e-27	1_SSC	Fam222b
1110008F13Rik	7.90823e-32	0.263154	0.906	0.794	2.21415e-27	1_SSC	1110008F13Rik
Taf1	9.13768e-32	0.268607	0.688	0.551	2.55837e-27	1_SSC	Taf1
Cdca7l1	1.11005e-31	0.264783	0.594	0.439	3.10791e-27	1_SSC	Cdca7l
Slc25a39	1.34687e-31	0.250995	0.702	0.555	3.77098e-27	1_SSC	Slc25a39
Tdp2	1.89784e-31	0.252122	0.812	0.658	5.31356e-27	1_SSC	Tdp2
Ldb1	2.39211e-31	0.261628	0.566	0.426	6.69743e-27	1_SSC	Ldb1
Cabin1	2.47174e-31	0.266925	0.586	0.444	6.92037e-27	1_SSC	Cabin1
Acsl3	2.67398e-31	0.251131	0.631	0.486	7.4866e-27	1_SSC	Acsl3
Wbp11	2.99797e-31	0.259833	0.847	0.725	8.39371e-27	1_SSC	Wbp11
Ahsa1	4.3874e-31	0.28325	0.812	0.698	1.22838e-26	1_SSC	Ahsa1
Gsr1	8.92406e-31	0.251882	0.91	0.742	2.49856e-26	1_SSC	Gsr
Mrps14	1.69436e-30	0.255088	0.972	0.876	4.74387e-26	1_SSC	Mrps14
Imp3	1.84561e-30	0.254917	0.808	0.686	5.16733e-26	1_SSC	Imp3
Ift74	4.97177e-30	0.269459	0.684	0.555	1.392e-25	1_SSC	Ift74
Psmd41	6.81159e-30	0.256724	0.948	0.866	1.90711e-25	1_SSC	Psmd4
Kpna1	6.85441e-30	0.270931	0.602	0.474	1.9191e-25	1_SSC	Kpna1
Ube2o	7.99443e-30	0.25449	0.655	0.515	2.23828e-25	1_SSC	Ube2o
Csnk1g1	8.00448e-30	0.263076	0.555	0.431	2.2411e-25	1_SSC	Csnk1g1
Sae1	1.19068e-29	0.273669	0.881	0.751	3.33367e-25	1_SSC	Sae1
Topors	1.22447e-29	0.270255	0.721	0.582	3.42826e-25	1_SSC	Topors
Vamp4	1.37495e-29	0.276581	0.659	0.521	3.84957e-25	1_SSC	Vamp4
Tex10	1.40501e-29	0.27784	0.779	0.643	3.93375e-25	1_SSC	Tex10
Mkrn2	2.67242e-29	0.250499	0.668	0.529	7.48225e-25	1_SSC	Mkrn2
Sptlc2	3.18658e-29	0.267703	0.651	0.528	8.92178e-25	1_SSC	Sptlc2
Entpd6	3.27948e-29	0.269666	0.551	0.421	9.1819e-25	1_SSC	Entpd6
Zrsr21	4.24714e-29	0.259201	0.966	0.821	1.18911e-24	1_SSC	Zrsr2
Arf6	1.16041e-28	0.290025	0.844	0.724	3.24892e-24	1_SSC	Arf6
Arrdc3	1.92835e-28	0.25414	0.386	0.249	5.399e-24	1_SSC	Arrdc3
Mad2l1	2.2576e-28	0.277196	0.654	0.531	6.32084e-24	1_SSC	Mad2l1
Jarid2	4.33025e-28	0.26227	0.67	0.541	1.21238e-23	1_SSC	Jarid2
Mael1	4.4482e-28	0.254534	0.952	0.772	1.24541e-23	1_SSC	Mael
Plekhf2	6.20611e-28	0.261097	0.695	0.569	1.73759e-23	1_SSC	Plekhf2
Usp34	2.39144e-27	0.318768	0.947	0.838	6.69556e-23	1_SSC	Usp34
Tmem571	4.31728e-27	0.256919	0.853	0.717	1.20875e-22	1_SSC	Tmem57
Bptf	5.88665e-27	0.266192	0.858	0.721	1.64814e-22	1_SSC	Bptf
Zfp318	6.19244e-27	0.254542	0.735	0.608	1.73376e-22	1_SSC	Zfp318
Map3k4	9.88207e-27	0.26556	0.592	0.471	2.76678e-22	1_SSC	Map3k4
Wdr891	1.74058e-26	0.33647	0.972	0.926	4.87327e-22	1_SSC	Wdr89
Mat2b1	4.05681e-26	0.269853	0.832	0.73	1.13583e-21	1_SSC	Mat2b
Ddx411	2.57863e-25	0.257885	0.667	0.54	7.21964e-21	1_SSC	Ddx41
Tiparp	4.934e-25	0.251305	0.715	0.595	1.38142e-20	1_SSC	Tiparp
Supt20	3.77211e-24	0.261224	0.689	0.566	1.05612e-19	1_SSC	Supt20
Cnot6l	4.64603e-23	0.279944	0.664	0.572	1.30079e-18	1_SSC	Cnot6l
Vps81	7.80038e-23	0.480284	0.752	0.646	2.18395e-18	1_SSC	Vps8
Jade1	2.33894e-16	0.255068	0.596	0.523	6.54855e-12	1_SSC	Jade1
Stmn11	1.0596e-202	0.935634	0.996	0.839	2.96666e-198	2_Progenitor	Stmn1
2810417H13Rik	5.66655e-174	0.708891	0.678	0.233	1.58652e-169	2_Progenitor	2810417H13Rik
Marcksl1	7.34829e-158	0.76802	0.994	0.876	2.05738e-153	2_Progenitor	Marcksl1
Hspe12	3.23459e-157	0.669613	1	0.945	9.05622e-153	2_Progenitor	Hspe1
Tubb51	6.1325e-150	0.846913	0.997	0.768	1.71698e-145	2_Progenitor	Tubb5
Phgdh2	3.32953e-148	0.7372	0.881	0.463	9.32201e-144	2_Progenitor	Phgdh
mt-Nd11	6.11872e-142	0.590361	0.999	0.999	1.71312e-137	2_Progenitor	mt-Nd1
Cks2	4.37363e-141	0.772082	0.982	0.674	1.22453e-136	2_Progenitor	Cks2
Eif5a1	1.24118e-139	0.541495	0.996	0.979	3.47506e-135	2_Progenitor	Eif5a
2700094K13Rik1	7.18853e-131	0.633034	0.996	0.859	2.01264e-126	2_Progenitor	2700094K13Rik
Mmd2	2.87006e-129	0.704373	0.971	0.607	8.03559e-125	2_Progenitor	Mmd
Trim712	1.44299e-125	0.563625	0.834	0.377	4.04009e-121	2_Progenitor	Trim71
Cyct1	3.93528e-123	0.542931	0.763	0.355	1.1018e-118	2_Progenitor	Cyct
mt-Co21	9.78289e-122	0.446487	1	0.999	2.73901e-117	2_Progenitor	mt-Co2
Ung	4.76996e-120	0.705837	0.9	0.58	1.33549e-115	2_Progenitor	Ung
H2afv1	5.81345e-120	0.562987	0.997	0.945	1.62765e-115	2_Progenitor	H2afv
Nhp21	4.76258e-119	0.619984	0.99	0.805	1.33343e-114	2_Progenitor	Nhp2
Chd3os2	1.14623e-117	0.648991	0.939	0.635	3.2092e-113	2_Progenitor	Chd3os
Uchl11	2.83215e-115	0.701048	0.989	0.779	7.92944e-111	2_Progenitor	Uchl1
C1qtnf41	9.26024e-115	0.594547	0.923	0.567	2.59268e-110	2_Progenitor	C1qtnf4
Txnl4a2	4.22432e-113	0.60784	0.974	0.706	1.18273e-108	2_Progenitor	Txnl4a
Polr2f1	5.53834e-113	0.551536	0.997	0.913	1.55062e-108	2_Progenitor	Polr2f
Egr41	9.55133e-111	0.528085	0.847	0.391	2.67418e-106	2_Progenitor	Egr4
Lsm2	5.21648e-110	0.562331	0.987	0.847	1.46051e-105	2_Progenitor	Lsm2
Rps22	1.12986e-109	0.463619	0.999	0.999	3.16339e-105	2_Progenitor	Rps2
Mcm7	1.5685e-109	0.576273	0.909	0.573	4.39148e-105	2_Progenitor	Mcm7
Nme12	1.99565e-109	0.562166	0.995	0.89	5.58741e-105	2_Progenitor	Nme1
Ran	3.48581e-108	0.506474	1	0.938	9.75956e-104	2_Progenitor	Ran
Ftl12	2.36827e-101	0.548885	0.999	0.993	6.6307e-97	2_Progenitor	Ftl1
mt-Atp61	2.46305e-101	0.394704	1	1	6.89605e-97	2_Progenitor	mt-Atp6
Rplp01	7.01342e-101	0.396659	1	1	1.96362e-96	2_Progenitor	Rplp0
Ttc341	1.50783e-100	0.353672	0.575	0.219	4.22163e-96	2_Progenitor	Ttc34
Rps111	3.22123e-100	0.35864	1	1	9.01879e-96	2_Progenitor	Rps11
Hmgn1	3.50357e-100	0.445166	0.997	0.98	9.80928e-96	2_Progenitor	Hmgn1
Tceb2	8.02999e-100	0.376455	1	0.992	2.24824e-95	2_Progenitor	Tceb2
Hnrnpab	1.40292e-98	0.501464	0.991	0.854	3.9279e-94	2_Progenitor	Hnrnpab
Cdca71	1.97337e-98	0.590345	0.927	0.625	5.52505e-94	2_Progenitor	Cdca7
Cdk41	1.28035e-97	0.566303	0.962	0.717	3.58471e-93	2_Progenitor	Cdk4
Polr2e1	1.59293e-97	0.557025	0.989	0.834	4.4599e-93	2_Progenitor	Polr2e
Cox7c2	9.27829e-97	0.40366	1	0.992	2.59774e-92	2_Progenitor	Cox7c
Lsm41	1.02504e-96	0.483348	0.999	0.909	2.86992e-92	2_Progenitor	Lsm4
Rps162	4.67799e-96	0.347398	1	1	1.30974e-91	2_Progenitor	Rps16
mt-Co32	6.75984e-95	0.406378	1	1	1.89262e-90	2_Progenitor	mt-Co3
Cenpf	1.35375e-94	0.629843	0.984	0.711	3.79023e-90	2_Progenitor	Cenpf
Afp2	2.35032e-94	0.454908	0.831	0.412	6.58043e-90	2_Progenitor	Afp
Tuba3a	3.34066e-94	0.664275	0.981	0.747	9.35317e-90	2_Progenitor	Tuba3a
Erh1	1.65846e-93	0.441884	0.999	0.95	4.64336e-89	2_Progenitor	Erh
Rangrf1	2.46198e-92	0.47808	0.865	0.488	6.89305e-88	2_Progenitor	Rangrf
Tuba3b	7.56655e-92	0.600789	0.953	0.635	2.11848e-87	2_Progenitor	Tuba3b
Dph31	2.94312e-91	0.535073	0.956	0.744	8.24015e-87	2_Progenitor	Dph3
Akr1b31	1.53464e-90	0.562155	0.957	0.709	4.2967e-86	2_Progenitor	Akr1b3
Siva11	3.35986e-90	0.563219	0.989	0.872	9.40693e-86	2_Progenitor	Siva1
Ranbp1	5.05666e-90	0.540135	0.994	0.911	1.41576e-85	2_Progenitor	Ranbp1
Rbfa2	6.51588e-90	0.533735	0.95	0.666	1.82431e-85	2_Progenitor	Rbfa
Rragd1	4.37598e-89	0.419687	0.634	0.275	1.22519e-84	2_Progenitor	Rragd
Rplp22	4.39732e-89	0.336227	1	1	1.23116e-84	2_Progenitor	Rplp2
Cenpw	1.21581e-87	0.532177	0.946	0.67	3.40404e-83	2_Progenitor	Cenpw
Mageb42	3.48976e-87	0.529145	0.928	0.617	9.77062e-83	2_Progenitor	Mageb4
Rpl39l2	5.04252e-86	0.531581	0.992	0.786	1.4118e-81	2_Progenitor	Rpl39l
Sdc42	7.47352e-86	0.534833	0.985	0.575	2.09243e-81	2_Progenitor	Sdc4
Anapc15	1.70363e-85	0.503787	0.942	0.678	4.76984e-81	2_Progenitor	Anapc15
Ccna2	3.9172e-85	0.362848	0.85	0.433	1.09674e-80	2_Progenitor	Ccna2
Snhg9	1.25088e-84	0.545885	0.709	0.375	3.50221e-80	2_Progenitor	Snhg9
Coprs2	1.35035e-84	0.493793	0.984	0.786	3.78072e-80	2_Progenitor	Coprs
Gm26941	2.59346e-84	0.474682	0.879	0.54	7.26118e-80	2_Progenitor	Gm2694
mt-Nd21	4.63595e-83	0.446391	0.996	0.991	1.29797e-78	2_Progenitor	mt-Nd2
mt-Co12	1.13933e-82	0.458381	1	1	3.18991e-78	2_Progenitor	mt-Co1
Rab26os	3.78895e-82	0.479192	0.718	0.365	1.06083e-77	2_Progenitor	Rab26os
Asb91	6.15427e-82	0.330897	0.487	0.186	1.72307e-77	2_Progenitor	Asb9
Rhox101	1.37501e-81	0.320436	0.434	0.153	3.84976e-77	2_Progenitor	Rhox10
Nop10	1.53867e-81	0.458231	0.994	0.924	4.30797e-77	2_Progenitor	Nop10
Cdt1	2.04623e-81	0.405226	0.67	0.336	5.72904e-77	2_Progenitor	Cdt1
Ccnb1	2.88918e-81	0.322599	0.808	0.421	8.08912e-77	2_Progenitor	Ccnb1
Pim11	1.48588e-80	0.565288	0.87	0.563	4.16018e-76	2_Progenitor	Pim1
Dynll1	2.5644e-80	0.386917	1	0.99	7.17981e-76	2_Progenitor	Dynll1
Rcc21	3.06553e-80	0.516238	0.958	0.686	8.58287e-76	2_Progenitor	Rcc2
Nap1l11	4.47747e-79	0.448731	0.996	0.901	1.2536e-74	2_Progenitor	Nap1l1
Gm26785	4.49466e-79	0.348857	0.356	0.112	1.25841e-74	2_Progenitor	Gm26785
Nudc2	1.2221e-78	0.440169	0.997	0.895	3.42164e-74	2_Progenitor	Nudc
Atp5g11	1.777e-78	0.422195	0.999	0.966	4.97524e-74	2_Progenitor	Atp5g1
2900093K20Rik	6.61078e-78	0.397746	0.625	0.295	1.85089e-73	2_Progenitor	2900093K20Rik
Ccnd21	1.31265e-77	0.604158	0.953	0.607	3.67514e-73	2_Progenitor	Ccnd2
0610010K14Rik1	1.37589e-77	0.47478	0.968	0.787	3.85221e-73	2_Progenitor	0610010K14Rik
Sohlh11	2.04234e-77	0.499118	0.868	0.57	5.71814e-73	2_Progenitor	Sohlh1
Zrsr22	6.06289e-77	0.476264	0.981	0.827	1.69749e-72	2_Progenitor	Zrsr2
Cox8a2	7.15224e-77	0.422795	0.997	0.97	2.00249e-72	2_Progenitor	Cox8a
Ddah11	6.1627e-76	0.362762	0.636	0.291	1.72543e-71	2_Progenitor	Ddah1
Pgam12	7.31178e-76	0.458033	0.974	0.755	2.04715e-71	2_Progenitor	Pgam1
Tead21	7.51557e-76	0.349452	0.677	0.326	2.10421e-71	2_Progenitor	Tead2
Etv41	2.02386e-75	0.289651	0.469	0.178	5.66639e-71	2_Progenitor	Etv4
Dlk1	2.09127e-75	0.27179	0.527	0.221	5.85515e-71	2_Progenitor	Dlk1
Pabpc12	3.20325e-75	0.415301	0.992	0.942	8.96847e-71	2_Progenitor	Pabpc1
Supt4a2	4.16783e-75	0.451318	0.994	0.824	1.16691e-70	2_Progenitor	Supt4a
Gsto11	4.40076e-75	0.359077	0.723	0.363	1.23212e-70	2_Progenitor	Gsto1
Me21	6.81912e-75	0.432859	0.84	0.512	1.90922e-70	2_Progenitor	Me2
Polr1c2	5.07025e-74	0.446728	0.96	0.687	1.41957e-69	2_Progenitor	Polr1c
9130401M01Rik2	3.23407e-73	0.45707	0.934	0.653	9.05475e-69	2_Progenitor	9130401M01Rik
mt-Nd31	3.97894e-73	0.465106	0.991	0.95	1.11402e-68	2_Progenitor	mt-Nd3
Hnrnpa12	9.35635e-73	0.439102	0.99	0.876	2.61959e-68	2_Progenitor	Hnrnpa1
1110008P14Rik1	9.49419e-73	0.470175	0.946	0.735	2.65818e-68	2_Progenitor	1110008P14Rik
Hells	1.70025e-72	0.502935	0.995	0.786	4.76036e-68	2_Progenitor	Hells
Hist1h2bj	1.88584e-72	0.260059	0.299	0.087	5.27999e-68	2_Progenitor	Hist1h2bj
Cox8c	2.70783e-72	0.320105	0.459	0.18	7.5814e-68	2_Progenitor	Cox8c
Serf12	3.3889e-72	0.488689	0.976	0.688	9.48825e-68	2_Progenitor	Serf1
Ssrp1	5.1968e-71	0.447111	0.933	0.71	1.455e-66	2_Progenitor	Ssrp1
Pfdn6	7.10948e-71	0.444164	0.982	0.831	1.99051e-66	2_Progenitor	Pfdn6
Cenpa	9.00093e-71	0.409794	0.953	0.681	2.52008e-66	2_Progenitor	Cenpa
Gtsf12	1.01959e-70	0.431675	0.921	0.623	2.85464e-66	2_Progenitor	Gtsf1
Mrps51	1.61151e-70	0.443942	0.98	0.761	4.5119e-66	2_Progenitor	Mrps5
Mif	4.09443e-70	0.381545	1	0.97	1.14636e-65	2_Progenitor	Mif
Anp32b	4.55385e-70	0.446355	0.997	0.929	1.27499e-65	2_Progenitor	Anp32b
Psme21	1.79303e-69	0.442994	0.979	0.819	5.02014e-65	2_Progenitor	Psme2
Gm13075	2.37441e-69	0.899988	0.407	0.151	6.64788e-65	2_Progenitor	Gm13075
D10Wsu102e2	2.86059e-69	0.42681	0.927	0.629	8.00908e-65	2_Progenitor	D10Wsu102e
Ssbp11	6.87371e-69	0.438774	0.968	0.783	1.9245e-64	2_Progenitor	Ssbp1
Shmt1	1.13603e-68	0.404097	0.768	0.455	3.18066e-64	2_Progenitor	Shmt1
Lyar	1.66492e-68	0.474546	0.981	0.806	4.66144e-64	2_Progenitor	Lyar
1500015A07Rik	2.69692e-68	0.322115	0.585	0.275	7.55083e-64	2_Progenitor	1500015A07Rik
Timm8b2	9.72111e-68	0.413795	0.986	0.879	2.72172e-63	2_Progenitor	Timm8b
Prdx11	1.08866e-67	0.38727	0.997	0.994	3.04803e-63	2_Progenitor	Prdx1
Gsr2	1.11264e-67	0.46414	0.955	0.746	3.11516e-63	2_Progenitor	Gsr
Cfdp11	2.69735e-67	0.422607	0.962	0.791	7.55204e-63	2_Progenitor	Cfdp1
Pdk12	3.21204e-67	0.356353	0.767	0.399	8.99308e-63	2_Progenitor	Pdk1
Snrpe	4.04365e-67	0.390473	0.999	0.941	1.13214e-62	2_Progenitor	Snrpe
Fdps1	1.19637e-66	0.462422	0.922	0.662	3.3496e-62	2_Progenitor	Fdps
Sf3b51	2.07388e-66	0.414709	0.972	0.814	5.80644e-62	2_Progenitor	Sf3b5
Rpl192	5.03014e-66	0.271453	1	1	1.40834e-61	2_Progenitor	Rpl19
Rpl142	5.88451e-66	0.2728	1	1	1.64755e-61	2_Progenitor	Rpl14
mt-Cytb1	1.74726e-65	0.320363	0.999	0.999	4.89198e-61	2_Progenitor	mt-Cytb
Snrpd2	7.94289e-65	0.36657	1	0.963	2.22385e-60	2_Progenitor	Snrpd2
Asphd22	9.17185e-65	0.29376	0.637	0.301	2.56794e-60	2_Progenitor	Asphd2
Trp53rkb	2.13984e-64	0.349858	0.675	0.364	5.99111e-60	2_Progenitor	Trp53rkb
Tcf151	3.86041e-64	0.286738	0.557	0.254	1.08084e-59	2_Progenitor	Tcf15
Snrpa1	5.29592e-64	0.424414	0.878	0.621	1.48275e-59	2_Progenitor	Snrpa1
Gm7120	5.71333e-64	0.725867	0.443	0.186	1.59962e-59	2_Progenitor	Gm7120
Pdcd111	7.09593e-64	0.440709	0.942	0.729	1.98672e-59	2_Progenitor	Pdcd11
Mdn11	7.74181e-64	0.425121	0.904	0.614	2.16755e-59	2_Progenitor	Mdn1
Lsm82	1.57626e-63	0.416122	0.986	0.856	4.4132e-59	2_Progenitor	Lsm8
Dctpp1	1.86206e-63	0.440261	0.989	0.805	5.2134e-59	2_Progenitor	Dctpp1
Ddx462	3.25176e-63	0.421138	0.977	0.766	9.10427e-59	2_Progenitor	Ddx46
Mns1	1.11362e-62	0.39198	0.769	0.463	3.11791e-58	2_Progenitor	Mns1
Xpot	1.23268e-62	0.310349	0.636	0.315	3.45127e-58	2_Progenitor	Xpot
Uhrf1	1.33383e-62	0.424357	0.777	0.484	3.73447e-58	2_Progenitor	Uhrf1
Slc9a3r11	1.48492e-62	0.290879	0.673	0.328	4.15748e-58	2_Progenitor	Slc9a3r1
Lin28a1	4.86827e-62	0.278494	0.56	0.251	1.36302e-57	2_Progenitor	Lin28a
Snhg20	5.40067e-62	0.343255	0.723	0.399	1.51208e-57	2_Progenitor	Snhg20
Parp12	7.51118e-62	0.418855	0.965	0.741	2.10298e-57	2_Progenitor	Parp1
Rhebl11	9.79694e-62	0.29374	0.55	0.255	2.74295e-57	2_Progenitor	Rhebl1
Anp32e	1.0502e-61	0.431461	0.899	0.64	2.94035e-57	2_Progenitor	Anp32e
Efcab101	1.33375e-61	0.263795	0.552	0.25	3.73422e-57	2_Progenitor	Efcab10
1810037I17Rik	1.60365e-61	0.422314	0.962	0.836	4.48989e-57	2_Progenitor	1810037I17Rik
Zfp4281	1.9666e-61	0.392261	0.831	0.534	5.5061e-57	2_Progenitor	Zfp428
Aurkb	2.63416e-61	0.320858	0.614	0.307	7.37511e-57	2_Progenitor	Aurkb
Rbbp61	3.64901e-61	0.420331	0.968	0.786	1.02165e-56	2_Progenitor	Rbbp6
Lsm6	4.28982e-61	0.396906	0.98	0.885	1.20106e-56	2_Progenitor	Lsm6
Pramef121	7.39063e-61	0.304429	0.565	0.266	2.06923e-56	2_Progenitor	Pramef12
Sox42	1.1486e-60	0.418985	0.946	0.66	3.21586e-56	2_Progenitor	Sox4
C1ql11	1.60086e-60	0.278189	0.517	0.235	4.48208e-56	2_Progenitor	C1ql1
Higd2a2	1.63592e-60	0.398245	0.96	0.801	4.58025e-56	2_Progenitor	Higd2a
Mycbp	3.04652e-60	0.443372	0.972	0.789	8.52965e-56	2_Progenitor	Mycbp
Bex4	3.50968e-60	0.389101	0.85	0.552	9.8264e-56	2_Progenitor	Bex4
Incenp	4.3707e-60	0.323424	0.752	0.404	1.22371e-55	2_Progenitor	Incenp
Tex19.11	5.81636e-60	0.4515	0.923	0.674	1.62847e-55	2_Progenitor	Tex19.1
Mybl2	9.8385e-60	0.309441	0.579	0.289	2.75458e-55	2_Progenitor	Mybl2
Phb1	1.13911e-59	0.419663	0.929	0.721	3.18929e-55	2_Progenitor	Phb
Arpp19	1.5017e-59	0.356241	0.997	0.956	4.20446e-55	2_Progenitor	Arpp19
Psmb61	9.22308e-59	0.360444	0.996	0.951	2.58228e-54	2_Progenitor	Psmb6
Dpy30	1.97386e-58	0.387781	0.967	0.793	5.52643e-54	2_Progenitor	Dpy30
Bik1	2.14731e-58	0.291658	0.555	0.264	6.01205e-54	2_Progenitor	Bik
Mrps16	2.62321e-58	0.383864	0.975	0.843	7.34445e-54	2_Progenitor	Mrps16
Eif3b	4.77978e-58	0.39381	0.933	0.712	1.33824e-53	2_Progenitor	Eif3b
Coq7	7.48278e-58	0.394049	0.942	0.7	2.09503e-53	2_Progenitor	Coq7
Sall42	7.88341e-58	0.34334	0.718	0.398	2.2072e-53	2_Progenitor	Sall4
Gm101161	9.82938e-58	0.370973	0.803	0.482	2.75203e-53	2_Progenitor	Gm10116
Cdca7l2	9.89586e-58	0.328099	0.748	0.429	2.77064e-53	2_Progenitor	Cdca7l
Gng131	8.36447e-57	0.356424	0.651	0.356	2.34188e-52	2_Progenitor	Gng13
H191	9.83139e-57	0.286694	0.515	0.237	2.75259e-52	2_Progenitor	H19
Dusp9	1.13992e-56	0.310637	0.581	0.296	3.19156e-52	2_Progenitor	Dusp9
Nxt1	3.41666e-56	0.419627	0.832	0.579	9.56595e-52	2_Progenitor	Nxt1
2510046G10Rik	4.31534e-56	0.309822	0.557	0.282	1.20821e-51	2_Progenitor	2510046G10Rik
Rpl10l	4.54527e-56	0.277458	0.625	0.323	1.27258e-51	2_Progenitor	Rpl10l
Sub1	5.27649e-56	0.353197	1	0.968	1.47731e-51	2_Progenitor	Sub1
Mrps18b1	6.48397e-56	0.358431	0.869	0.594	1.81538e-51	2_Progenitor	Mrps18b
Gyltl1b2	7.92408e-56	0.256002	0.632	0.306	2.21858e-51	2_Progenitor	Gyltl1b
Cisd3	9.36938e-56	0.307751	0.628	0.331	2.62324e-51	2_Progenitor	Cisd3
Mcm6	1.29941e-55	0.40726	0.823	0.558	3.63808e-51	2_Progenitor	Mcm6
Cdca5	2.78463e-55	0.287767	0.541	0.27	7.79639e-51	2_Progenitor	Cdca5
Gins41	5.23253e-55	0.381962	0.836	0.571	1.465e-50	2_Progenitor	Gins4
Ppan1	6.54121e-55	0.396187	0.922	0.682	1.83141e-50	2_Progenitor	Ppan
Igsf32	6.65146e-55	0.298553	0.696	0.376	1.86227e-50	2_Progenitor	Igsf3
Mybbp1a1	9.1732e-55	0.312436	0.745	0.438	2.56831e-50	2_Progenitor	Mybbp1a
Rpl182	8.36547e-54	0.279213	1	0.998	2.34216e-49	2_Progenitor	Rpl18
Psme3	1.18269e-53	0.377122	0.895	0.633	3.3113e-49	2_Progenitor	Psme3
Rcan31	1.78708e-53	0.291589	0.614	0.32	5.00347e-49	2_Progenitor	Rcan3
Zbtb162	2.63141e-53	0.29558	0.791	0.436	7.36742e-49	2_Progenitor	Zbtb16
Psmb101	3.53187e-53	0.377554	0.878	0.606	9.88854e-49	2_Progenitor	Psmb10
Gmnn	3.7049e-53	0.369019	0.89	0.6	1.0373e-48	2_Progenitor	Gmnn
Fbl1	4.43937e-53	0.36456	0.984	0.813	1.24294e-48	2_Progenitor	Fbl
Fasn	5.23691e-53	0.275864	0.59	0.309	1.46623e-48	2_Progenitor	Fasn
Ccnb2	7.04755e-53	0.292731	0.728	0.4	1.97317e-48	2_Progenitor	Ccnb2
Rps262	8.1734e-53	0.334439	1	0.998	2.28839e-48	2_Progenitor	Rps26
Lig1	1.1716e-52	0.445747	0.909	0.669	3.28024e-48	2_Progenitor	Lig1
Gm68801	1.8892e-52	0.253716	0.528	0.261	5.28937e-48	2_Progenitor	Gm6880
Dctd2	1.89126e-52	0.264066	0.666	0.346	5.29515e-48	2_Progenitor	Dctd
Cdca4	3.28171e-52	0.308304	0.747	0.448	9.18815e-48	2_Progenitor	Cdca4
2610524H06Rik1	4.45124e-52	0.356683	0.921	0.66	1.24626e-47	2_Progenitor	2610524H06Rik
Snrpf	1.08333e-51	0.333744	1	0.953	3.03311e-47	2_Progenitor	Snrpf
Tubb4b	1.83277e-51	0.296557	0.982	0.85	5.13139e-47	2_Progenitor	Tubb4b
Ppa1	3.26646e-51	0.384563	0.948	0.732	9.14543e-47	2_Progenitor	Ppa1
Bola21	5.09608e-51	0.370748	0.992	0.889	1.4268e-46	2_Progenitor	Bola2
Pigx2	5.93176e-51	0.362448	0.869	0.617	1.66077e-46	2_Progenitor	Pigx
Fkbp42	6.99373e-51	0.358506	0.986	0.857	1.9581e-46	2_Progenitor	Fkbp4
Patz1	9.73265e-51	0.306946	0.686	0.404	2.72495e-46	2_Progenitor	Patz1
Apex12	2.73976e-50	0.363835	0.942	0.734	7.67079e-46	2_Progenitor	Apex1
Rrp91	4.70729e-50	0.298961	0.72	0.42	1.31795e-45	2_Progenitor	Rrp9
Lsm71	4.867e-50	0.36244	0.986	0.854	1.36266e-45	2_Progenitor	Lsm7
Mdh22	5.38578e-50	0.363681	0.99	0.889	1.50791e-45	2_Progenitor	Mdh2
Rpsa2	5.62453e-50	0.339473	0.997	0.998	1.57476e-45	2_Progenitor	Rpsa
Arrb21	5.74814e-50	0.306558	0.723	0.436	1.60936e-45	2_Progenitor	Arrb2
Exosc2	6.24462e-50	0.479101	0.71	0.435	1.74837e-45	2_Progenitor	Exosc2
Pam162	9.26849e-50	0.364973	0.908	0.682	2.59499e-45	2_Progenitor	Pam16
Hsp90aa11	1.23139e-49	0.38003	1	0.949	3.44765e-45	2_Progenitor	Hsp90aa1
Cstf31	1.97043e-49	0.368095	0.849	0.591	5.51681e-45	2_Progenitor	Cstf3
Pbk	2.21452e-49	0.29259	0.716	0.411	6.20023e-45	2_Progenitor	Pbk
BC051226	3.06263e-49	0.318612	0.69	0.415	8.57476e-45	2_Progenitor	BC051226
Emg12	3.17023e-49	0.330867	0.987	0.875	8.87602e-45	2_Progenitor	Emg1
Taf5l1	3.87606e-49	0.2691	0.653	0.361	1.08522e-44	2_Progenitor	Taf5l
Rad211	3.93878e-49	0.343009	0.893	0.638	1.10278e-44	2_Progenitor	Rad21
Hist1h2ap	5.61309e-49	0.351443	0.912	0.661	1.57155e-44	2_Progenitor	Hist1h2ap
Ralbp12	7.10076e-49	0.350353	0.99	0.846	1.98807e-44	2_Progenitor	Ralbp1
Cebpz1	7.30694e-49	0.36238	0.98	0.777	2.0458e-44	2_Progenitor	Cebpz
Cdca3	8.03959e-49	0.253727	0.77	0.437	2.25092e-44	2_Progenitor	Cdca3
Knop11	8.43642e-49	0.391464	0.941	0.729	2.36203e-44	2_Progenitor	Knop1
Pcgf61	8.76128e-49	0.269545	0.571	0.297	2.45298e-44	2_Progenitor	Pcgf6
Mpc21	9.56992e-49	0.367389	0.994	0.916	2.67939e-44	2_Progenitor	Mpc2
Rest2	1.20655e-48	0.300115	0.943	0.665	3.37809e-44	2_Progenitor	Rest
Dnmt1	2.26716e-48	0.371028	0.849	0.591	6.34759e-44	2_Progenitor	Dnmt1
Rpl82	2.40008e-48	0.271081	1	1	6.71976e-44	2_Progenitor	Rpl8
Pdap1	3.29074e-48	0.347968	1	0.909	9.2134e-44	2_Progenitor	Pdap1
Clspn	4.05266e-48	0.362963	0.781	0.501	1.13466e-43	2_Progenitor	Clspn
Snx62	4.08572e-48	0.338237	0.916	0.661	1.14392e-43	2_Progenitor	Snx6
Vars1	4.49327e-48	0.341942	0.803	0.535	1.25802e-43	2_Progenitor	Vars
Stk242	4.93844e-48	0.285207	0.695	0.397	1.38267e-43	2_Progenitor	Stk24
Tcf71	8.4515e-48	0.328419	0.716	0.44	2.36625e-43	2_Progenitor	Tcf7
Nans1	1.54399e-47	0.354446	0.826	0.578	4.32287e-43	2_Progenitor	Nans
Loxl2	2.04318e-47	0.682309	0.507	0.265	5.72049e-43	2_Progenitor	Loxl2
Nab21	2.30506e-47	0.259879	0.583	0.297	6.45369e-43	2_Progenitor	Nab2
Ybx1	3.5567e-47	0.28734	0.997	0.988	9.95805e-43	2_Progenitor	Ybx1
Brd3	3.88412e-47	0.360578	0.929	0.733	1.08748e-42	2_Progenitor	Brd3
Smchd11	5.83002e-47	0.358689	0.946	0.75	1.63229e-42	2_Progenitor	Smchd1
Syce2	1.09939e-46	0.280676	0.971	0.773	3.07808e-42	2_Progenitor	Syce2
Mcm2	1.39734e-46	0.341016	0.779	0.512	3.91227e-42	2_Progenitor	Mcm2
Snf8	1.63261e-46	0.340201	0.977	0.84	4.57099e-42	2_Progenitor	Snf8
Gng5	2.90249e-46	0.278962	1	0.986	8.12639e-42	2_Progenitor	Gng5
Msi1	4.91576e-46	0.261541	0.498	0.251	1.37631e-41	2_Progenitor	Msi1
Eif4ebp11	5.46752e-46	0.35369	0.938	0.748	1.5308e-41	2_Progenitor	Eif4ebp1
2700038G22Rik	5.611e-46	0.267335	0.507	0.263	1.57097e-41	2_Progenitor	2700038G22Rik
Epc1	9.9899e-46	0.280682	0.697	0.42	2.79697e-41	2_Progenitor	Epc1
Isy1	1.09042e-45	0.280174	0.695	0.417	3.05297e-41	2_Progenitor	Isy1
Nup37	1.1487e-45	0.286916	0.728	0.441	3.21612e-41	2_Progenitor	Nup37
Mcm3	1.4331e-45	0.328151	0.773	0.509	4.0124e-41	2_Progenitor	Mcm3
Srsf9	1.85955e-45	0.353821	0.981	0.819	5.20636e-41	2_Progenitor	Srsf9
Tma161	2.10582e-45	0.291479	0.706	0.44	5.89587e-41	2_Progenitor	Tma16
Zmym31	2.51798e-45	0.302081	0.731	0.458	7.04983e-41	2_Progenitor	Zmym3
Ftsj3	3.04507e-45	0.315399	0.786	0.514	8.5256e-41	2_Progenitor	Ftsj3
Lbr	4.29085e-45	0.315009	0.784	0.513	1.20135e-40	2_Progenitor	Lbr
Gm10282	4.74203e-45	0.301605	0.812	0.508	1.32767e-40	2_Progenitor	Gm10282
Gstm51	5.68879e-45	0.32213	0.931	0.679	1.59275e-40	2_Progenitor	Gstm5
Prr51	6.48123e-45	0.278141	0.828	0.531	1.81461e-40	2_Progenitor	Prr5
Crabp1	6.99734e-45	0.349143	0.792	0.517	1.95912e-40	2_Progenitor	Crabp1
Prkcz1	8.41201e-45	0.26516	0.646	0.375	2.35519e-40	2_Progenitor	Prkcz
Ncl	9.41055e-45	0.340042	0.997	0.947	2.63477e-40	2_Progenitor	Ncl
Pprc1	1.12324e-44	0.280359	0.721	0.443	3.14484e-40	2_Progenitor	Pprc1
Ube2i	1.49499e-44	0.329421	0.99	0.905	4.18567e-40	2_Progenitor	Ube2i
Dnajc2	2.01189e-44	0.35303	0.982	0.809	5.6329e-40	2_Progenitor	Dnajc2
Dynll2	2.78801e-44	0.349966	0.987	0.866	7.80587e-40	2_Progenitor	Dynll2
Bahcc1	4.35025e-44	0.253007	0.504	0.265	1.21798e-39	2_Progenitor	Bahcc1
Smagp1	5.58142e-44	0.368778	0.792	0.531	1.56269e-39	2_Progenitor	Smagp
Atp5o	6.42327e-44	0.308341	0.994	0.931	1.79839e-39	2_Progenitor	Atp5o
Sys12	7.68668e-44	0.357239	0.957	0.789	2.15212e-39	2_Progenitor	Sys1
Hdgf	7.83847e-44	0.371118	0.958	0.838	2.19461e-39	2_Progenitor	Hdgf
Chchd2	8.00516e-44	0.255125	1	0.993	2.24129e-39	2_Progenitor	Chchd2
Rnaseh2a1	8.0686e-44	0.30481	0.744	0.486	2.25905e-39	2_Progenitor	Rnaseh2a
Atp5g31	1.04082e-43	0.330924	0.972	0.869	2.91409e-39	2_Progenitor	Atp5g3
Set	1.04813e-43	0.373716	0.976	0.863	2.93455e-39	2_Progenitor	Set
Dnaja21	1.81831e-43	0.333708	0.98	0.853	5.0909e-39	2_Progenitor	Dnaja2
Gskip1	3.27547e-43	0.306361	0.697	0.449	9.17067e-39	2_Progenitor	Gskip
Higd1a	4.21781e-43	0.330027	0.99	0.895	1.1809e-38	2_Progenitor	Higd1a
Ppih	4.2261e-43	0.339279	0.904	0.671	1.18322e-38	2_Progenitor	Ppih
Eif4a11	5.73235e-43	0.329582	0.996	0.964	1.60494e-38	2_Progenitor	Eif4a1
Ube2a	6.17086e-43	0.279704	0.662	0.377	1.72772e-38	2_Progenitor	Ube2a
Fubp1	9.12966e-43	0.319898	0.989	0.835	2.55612e-38	2_Progenitor	Fubp1
Dcakd1	1.01472e-42	0.316348	0.879	0.643	2.84102e-38	2_Progenitor	Dcakd
Piwil21	1.40821e-42	0.292086	0.721	0.461	3.94272e-38	2_Progenitor	Piwil2
Ndufb91	1.50129e-42	0.273807	0.999	0.973	4.20331e-38	2_Progenitor	Ndufb9
Mael2	1.61381e-42	0.362486	0.972	0.78	4.51835e-38	2_Progenitor	Mael
Cdca8	1.73849e-42	0.287621	0.902	0.632	4.86743e-38	2_Progenitor	Cdca8
Snrpb	1.87775e-42	0.287636	1	0.958	5.25732e-38	2_Progenitor	Snrpb
Tarbp2	2.45323e-42	0.299866	0.797	0.548	6.86856e-38	2_Progenitor	Tarbp2
Ndufs61	2.62931e-42	0.318361	0.989	0.901	7.36154e-38	2_Progenitor	Ndufs6
Psmg41	3.18577e-42	0.345554	0.905	0.694	8.91953e-38	2_Progenitor	Psmg4
Psph	4.51468e-42	0.291708	0.77	0.5	1.26402e-37	2_Progenitor	Psph
Psmg2	4.98812e-42	0.298849	0.798	0.525	1.39657e-37	2_Progenitor	Psmg2
Dut	5.64162e-42	0.350108	0.967	0.785	1.57954e-37	2_Progenitor	Dut
Rexo21	7.87587e-42	0.31218	0.951	0.749	2.20508e-37	2_Progenitor	Rexo2
D030056L22Rik1	1.02698e-41	0.310532	0.908	0.675	2.87535e-37	2_Progenitor	D030056L22Rik
Gcat	1.17869e-41	0.274616	0.721	0.446	3.30009e-37	2_Progenitor	Gcat
Srpk22	1.29967e-41	0.292858	0.85	0.552	3.63881e-37	2_Progenitor	Srpk2
Tubg1	2.04311e-41	0.285157	0.747	0.47	5.7203e-37	2_Progenitor	Tubg1
Noc2l1	2.46395e-41	0.294011	0.789	0.528	6.89858e-37	2_Progenitor	Noc2l
Fam220a	2.87781e-41	0.290787	0.825	0.57	8.05729e-37	2_Progenitor	Fam220a
Acly	3.34897e-41	0.309931	0.806	0.552	9.37644e-37	2_Progenitor	Acly
Map1lc3b1	3.54161e-41	0.31761	0.995	0.934	9.91579e-37	2_Progenitor	Map1lc3b
Klhdc32	4.33415e-41	0.311813	0.863	0.611	1.21347e-36	2_Progenitor	Klhdc3
Scaf11	5.73391e-41	0.341483	0.952	0.775	1.60538e-36	2_Progenitor	Scaf11
Rab11fip4	6.12476e-41	0.255269	0.574	0.329	1.71481e-36	2_Progenitor	Rab11fip4
Polr3g	1.47329e-40	0.267364	0.752	0.48	4.12491e-36	2_Progenitor	Polr3g
Baz1b	3.69638e-40	0.304698	0.823	0.582	1.03491e-35	2_Progenitor	Baz1b
Nolc1	3.84974e-40	0.30714	0.841	0.577	1.07785e-35	2_Progenitor	Nolc1
Abtb12	3.93271e-40	0.292483	0.805	0.567	1.10108e-35	2_Progenitor	Abtb1
Mrpl12	5.00853e-40	0.320674	0.898	0.705	1.40229e-35	2_Progenitor	Mrpl12
Ddx412	6.30758e-40	0.283993	0.789	0.532	1.766e-35	2_Progenitor	Ddx41
1110008F13Rik1	9.89964e-40	0.330616	0.941	0.797	2.7717e-35	2_Progenitor	1110008F13Rik
Ehmt21	1.05948e-39	0.283351	0.792	0.518	2.96632e-35	2_Progenitor	Ehmt2
Snrpg	1.10515e-39	0.266145	1	0.972	3.09421e-35	2_Progenitor	Snrpg
Npm11	1.3037e-39	0.299257	1	0.985	3.65009e-35	2_Progenitor	Npm1
Rnps1	3.16071e-39	0.324268	0.976	0.811	8.84935e-35	2_Progenitor	Rnps1
Isyna12	4.36559e-39	0.297674	0.936	0.702	1.22228e-34	2_Progenitor	Isyna1
Mrpl37	4.42522e-39	0.279125	0.799	0.551	1.23897e-34	2_Progenitor	Mrpl37
Ndufa72	4.58891e-39	0.27258	0.997	0.973	1.2848e-34	2_Progenitor	Ndufa7
mt-Atp8	8.11063e-39	0.326083	0.958	0.808	2.27081e-34	2_Progenitor	mt-Atp8
Mt12	1.0831e-38	0.314477	1	0.917	3.03247e-34	2_Progenitor	Mt1
Nop142	1.2903e-38	0.313744	0.931	0.686	3.61259e-34	2_Progenitor	Nop14
Vps82	1.60651e-38	0.385031	0.849	0.641	4.49791e-34	2_Progenitor	Vps8
Siah1b	4.51762e-38	0.295269	0.801	0.556	1.26484e-33	2_Progenitor	Siah1b
2310036O22Rik	4.61619e-38	0.29616	0.974	0.883	1.29244e-33	2_Progenitor	2310036O22Rik
Tsn	5.84965e-38	0.307522	0.982	0.879	1.63779e-33	2_Progenitor	Tsn
Mrps141	1.50595e-37	0.303097	0.984	0.88	4.21637e-33	2_Progenitor	Mrps14
Aunip	1.62497e-37	0.257177	0.662	0.406	4.5496e-33	2_Progenitor	Aunip
Mtf1	4.14528e-37	0.265084	0.738	0.482	1.1606e-32	2_Progenitor	Mtf1
Nup62	1.00334e-36	0.284071	0.783	0.53	2.80915e-32	2_Progenitor	Nup62
Ubap2	1.28236e-36	0.292597	0.781	0.546	3.59034e-32	2_Progenitor	Ubap2
Pcna	1.28582e-36	0.311656	0.817	0.571	3.60003e-32	2_Progenitor	Pcna
Pafah1b31	1.29003e-36	0.303518	0.9	0.691	3.61182e-32	2_Progenitor	Pafah1b3
Lepr	1.29383e-36	0.447361	0.371	0.179	3.62245e-32	2_Progenitor	Lepr
Ubfd11	1.51273e-36	0.294261	0.883	0.647	4.23534e-32	2_Progenitor	Ubfd1
Spc25	1.70557e-36	0.267129	0.825	0.546	4.77527e-32	2_Progenitor	Spc25
Anapc112	1.97013e-36	0.27518	0.977	0.9	5.51598e-32	2_Progenitor	Anapc11
Il11	2.0588e-36	0.561476	0.589	0.37	5.76423e-32	2_Progenitor	Il11
Ppil1	2.73918e-36	0.323026	0.916	0.712	7.66916e-32	2_Progenitor	Ppil1
Ncapd2	3.22489e-36	0.254098	0.66	0.418	9.02903e-32	2_Progenitor	Ncapd2
Alyref	3.22687e-36	0.352659	0.955	0.853	9.03458e-32	2_Progenitor	Alyref
Hnrnpu	3.25776e-36	0.312035	0.976	0.846	9.12109e-32	2_Progenitor	Hnrnpu
Paip22	3.30369e-36	0.269749	0.992	0.929	9.24967e-32	2_Progenitor	Paip2
Prmt1	3.36485e-36	0.313178	0.971	0.821	9.42091e-32	2_Progenitor	Prmt1
Hmbs	4.02356e-36	0.28447	0.827	0.588	1.12651e-31	2_Progenitor	Hmbs
Ndufa11	4.47604e-36	0.297189	0.997	0.946	1.2532e-31	2_Progenitor	Ndufa11
Haus4	4.65091e-36	0.295923	0.815	0.567	1.30216e-31	2_Progenitor	Haus4
H2afy3	6.94148e-36	0.318733	0.931	0.718	1.94347e-31	2_Progenitor	H2afy
Eif1a2	2.30317e-35	0.266903	0.839	0.583	6.44842e-31	2_Progenitor	Eif1a
Psma4	3.49727e-35	0.29754	0.992	0.894	9.79167e-31	2_Progenitor	Psma4
Ndufaf2	4.14001e-35	0.321862	0.88	0.664	1.15912e-30	2_Progenitor	Ndufaf2
Rnf126	4.21373e-35	0.294939	0.854	0.641	1.17976e-30	2_Progenitor	Rnf126
Naa50	5.57835e-35	0.317238	0.912	0.718	1.56183e-30	2_Progenitor	Naa50
Ppp1r8	6.44878e-35	0.266761	0.801	0.55	1.80553e-30	2_Progenitor	Ppp1r8
Dmrt11	8.73543e-35	0.305919	0.918	0.688	2.44574e-30	2_Progenitor	Dmrt1
Hnrnpa01	1.93415e-34	0.333609	0.893	0.721	5.41523e-30	2_Progenitor	Hnrnpa0
Hmga1	2.54095e-34	0.257098	0.75	0.508	7.11415e-30	2_Progenitor	Hmga1
H2afz	2.7287e-34	0.263986	0.996	0.959	7.63982e-30	2_Progenitor	H2afz
Tyms	2.94546e-34	0.278135	0.695	0.451	8.24671e-30	2_Progenitor	Tyms
Yeats42	5.16631e-34	0.281751	0.958	0.755	1.44646e-29	2_Progenitor	Yeats4
Orc6	6.91018e-34	0.279532	0.842	0.596	1.93471e-29	2_Progenitor	Orc6
Phf132	8.239e-34	0.299373	0.899	0.682	2.30676e-29	2_Progenitor	Phf13
Anapc13	1.25551e-33	0.290357	0.981	0.91	3.51517e-29	2_Progenitor	Anapc13
Rbm38	1.31819e-33	0.280636	0.798	0.577	3.69068e-29	2_Progenitor	Rbm38
Pfdn21	1.92217e-33	0.261947	0.995	0.906	5.3817e-29	2_Progenitor	Pfdn2
Magoh	2.01359e-33	0.290689	0.97	0.791	5.63765e-29	2_Progenitor	Magoh
Leprotl12	2.02948e-33	0.257803	0.88	0.666	5.68214e-29	2_Progenitor	Leprotl1
Hnrnpf1	2.13854e-33	0.2619	0.995	0.951	5.98748e-29	2_Progenitor	Hnrnpf
Polr2i	3.58929e-33	0.299289	0.981	0.844	1.00493e-28	2_Progenitor	Polr2i
Gm269171	5.54614e-33	0.310094	0.997	0.941	1.55281e-28	2_Progenitor	Gm26917
Ppp1ca1	6.10163e-33	0.267418	0.989	0.919	1.70833e-28	2_Progenitor	Ppp1ca
Snrpc	6.8636e-33	0.290937	0.968	0.841	1.92167e-28	2_Progenitor	Snrpc
Mrpl46	6.98355e-33	0.267358	0.792	0.548	1.95525e-28	2_Progenitor	Mrpl46
Brca2	1.82542e-32	0.251659	0.764	0.517	5.11081e-28	2_Progenitor	Brca2
Pelp1	1.95769e-32	0.251942	0.749	0.499	5.48115e-28	2_Progenitor	Pelp1
Mkks	2.58292e-32	0.270966	0.844	0.625	7.23166e-28	2_Progenitor	Mkks
Tomm401	2.9979e-32	0.281225	0.856	0.646	8.39351e-28	2_Progenitor	Tomm40
Nudt21	3.51949e-32	0.29165	0.984	0.851	9.85387e-28	2_Progenitor	Nudt21
Mphosph62	3.69511e-32	0.267284	0.832	0.592	1.03456e-27	2_Progenitor	Mphosph6
Psma5	3.90113e-32	0.282862	0.962	0.839	1.09224e-27	2_Progenitor	Psma5
Rpia	6.40642e-32	0.257408	0.813	0.586	1.79367e-27	2_Progenitor	Rpia
Abcf12	1.00329e-31	0.255881	0.917	0.72	2.809e-27	2_Progenitor	Abcf1
Pcgf5	1.32344e-31	0.294934	0.948	0.759	3.70535e-27	2_Progenitor	Pcgf5
Glrx5	1.40139e-31	0.279255	0.947	0.797	3.92361e-27	2_Progenitor	Glrx5
Elof1	1.44292e-31	0.267454	0.923	0.736	4.03988e-27	2_Progenitor	Elof1
Prdx6	1.70008e-31	0.259621	0.778	0.554	4.75989e-27	2_Progenitor	Prdx6
Pop51	1.76236e-31	0.277167	0.945	0.75	4.93426e-27	2_Progenitor	Pop5
mt-Nd4l	1.85998e-31	0.295024	0.962	0.836	5.20757e-27	2_Progenitor	mt-Nd4l
Rpa2	4.22203e-31	0.287083	0.947	0.738	1.18208e-26	2_Progenitor	Rpa2
Ddx181	5.3525e-31	0.274686	0.939	0.74	1.49859e-26	2_Progenitor	Ddx18
Nip7	6.4842e-31	0.251463	0.934	0.713	1.81545e-26	2_Progenitor	Nip7
Gar1	9.46306e-31	0.267909	0.914	0.712	2.64947e-26	2_Progenitor	Gar1
Tex101	1.24393e-30	0.258957	0.863	0.64	3.48275e-26	2_Progenitor	Tex10
Exosc1	1.52195e-30	0.263752	0.889	0.688	4.26116e-26	2_Progenitor	Exosc1
Cep1641	1.90963e-30	0.257379	0.744	0.505	5.34658e-26	2_Progenitor	Cep164
Gtf3a	2.04292e-30	0.264973	0.791	0.57	5.71978e-26	2_Progenitor	Gtf3a
Taf72	2.20229e-30	0.306677	0.957	0.762	6.16598e-26	2_Progenitor	Taf7
Gmfb	2.77584e-30	0.279177	0.858	0.635	7.77179e-26	2_Progenitor	Gmfb
Bax	2.95338e-30	0.264184	0.979	0.866	8.26887e-26	2_Progenitor	Bax
Fdft12	3.93713e-30	0.258323	0.743	0.51	1.10232e-25	2_Progenitor	Fdft1
Ube2n	4.25572e-30	0.251404	0.99	0.913	1.19152e-25	2_Progenitor	Ube2n
Sec61a1	4.59395e-30	0.254998	0.883	0.671	1.28621e-25	2_Progenitor	Sec61a1
Ppp1cc	5.2985e-30	0.252402	0.975	0.853	1.48347e-25	2_Progenitor	Ppp1cc
Emc8	6.34212e-30	0.253855	0.968	0.85	1.77567e-25	2_Progenitor	Emc8
Tcp11	9.46628e-30	0.274722	0.992	0.884	2.65037e-25	2_Progenitor	Tcp1
Mrpl2	1.83825e-29	0.274236	0.879	0.691	5.14674e-25	2_Progenitor	Mrpl2
Nop56	6.80432e-29	0.263987	0.921	0.715	1.90507e-24	2_Progenitor	Nop56
Polr3h1	8.54874e-29	0.252775	0.767	0.535	2.39348e-24	2_Progenitor	Polr3h
Pin4	2.03422e-28	0.259833	0.812	0.582	5.69542e-24	2_Progenitor	Pin4
Gars	2.1535e-28	0.253908	0.863	0.645	6.02936e-24	2_Progenitor	Gars
Ube2s	2.3441e-28	0.261212	0.99	0.916	6.56301e-24	2_Progenitor	Ube2s
Eprs	2.58159e-28	0.250508	0.958	0.759	7.22794e-24	2_Progenitor	Eprs
Cct22	3.0877e-28	0.266726	0.985	0.845	8.64496e-24	2_Progenitor	Cct2
Bub3	3.37426e-28	0.253178	0.881	0.658	9.44726e-24	2_Progenitor	Bub3
Igfbp21	3.50633e-28	0.277211	0.826	0.596	9.81702e-24	2_Progenitor	Igfbp2
Gnl32	6.65569e-28	0.290242	0.939	0.737	1.86346e-23	2_Progenitor	Gnl3
Dohh	9.75976e-28	0.266429	0.851	0.67	2.73254e-23	2_Progenitor	Dohh
Cdc34	1.08883e-27	0.2551	0.878	0.664	3.04852e-23	2_Progenitor	Cdc34
Bud31	2.23206e-27	0.258011	0.936	0.742	6.24932e-23	2_Progenitor	Bud31
Tbcb	3.39868e-27	0.259725	0.951	0.816	9.51563e-23	2_Progenitor	Tbcb
Slbp	4.08464e-27	0.311976	0.96	0.791	1.14362e-22	2_Progenitor	Slbp
Nmt2	6.13765e-27	0.278694	0.989	0.842	1.71842e-22	2_Progenitor	Nmt2
Mt21	1.12813e-26	0.317968	0.999	0.88	3.15853e-22	2_Progenitor	Mt2
Impdh2	1.91564e-26	0.267714	0.943	0.805	5.36341e-22	2_Progenitor	Impdh2
Ddx21	1.85335e-25	0.261647	0.948	0.755	5.18901e-21	2_Progenitor	Ddx21
Pa2g4	1.82461e-24	0.250263	0.917	0.713	5.10854e-20	2_Progenitor	Pa2g4
Taf1d	2.48076e-24	0.276474	0.974	0.831	6.94564e-20	2_Progenitor	Taf1d
Eif1ax	1.67191e-23	0.258815	0.975	0.835	4.68101e-19	2_Progenitor	Eif1ax
Cbx3	1.70401e-23	0.263791	0.971	0.85	4.77088e-19	2_Progenitor	Cbx3
Gm43409	4.61874e-19	0.502203	0.267	0.145	1.29315e-14	2_Progenitor	Gm43409
Gm107092	2.74969e-17	0.652028	0.473	0.314	7.69858e-13	2_Progenitor	Gm10709
Noa1	2.34313e-16	0.312581	0.535	0.374	6.5603e-12	2_Progenitor	Noa1
P3h3	3.09539e-16	0.370673	0.387	0.245	8.66646e-12	2_Progenitor	P3h3
Haus8	1.15156e-06	0.309806	0.654	0.505	0.0322413	2_Progenitor	Haus8
Acta2	0	5.46179	0.973	0.324	0	3_Myoid	Acta2
Myl9	0	5.03506	0.976	0.302	0	3_Myoid	Myl9
Tpm2	0	4.23889	0.984	0.178	0	3_Myoid	Tpm2
Gstm1	0	4.21773	0.991	0.394	0	3_Myoid	Gstm1
Mylk	0	4.08281	0.969	0.264	0	3_Myoid	Mylk
Csrp1	0	4.00505	0.976	0.334	0	3_Myoid	Csrp1
S100a6	0	3.99404	0.997	0.312	0	3_Myoid	S100a6
Tpm1	0	3.9695	0.999	0.544	0	3_Myoid	Tpm1
Sct	0	3.93854	0.954	0.091	0	3_Myoid	Sct
Cald1	0	3.92547	0.997	0.135	0	3_Myoid	Cald1
Fgl2	0	3.91489	0.972	0.111	0	3_Myoid	Fgl2
Tnnt2	0	3.8813	0.974	0.084	0	3_Myoid	Tnnt2
Tagln	0	3.87369	0.966	0.073	0	3_Myoid	Tagln
Cyp26b1	0	3.66254	0.966	0.127	0	3_Myoid	Cyp26b1
Col4a4	0	3.49032	0.964	0.077	0	3_Myoid	Col4a4
Cpe	0	3.46228	0.988	0.1	0	3_Myoid	Cpe
Igfbp6	0	3.45636	0.985	0.366	0	3_Myoid	Igfbp6
Myh11	0	3.42624	0.964	0.076	0	3_Myoid	Myh11
Gstm2	0	3.42317	0.981	0.192	0	3_Myoid	Gstm2
Slc38a5	0	3.33169	0.944	0.091	0	3_Myoid	Slc38a5
Myl6	0	3.30152	1	0.86	0	3_Myoid	Myl6
Mfap4	0	3.23799	0.953	0.086	0	3_Myoid	Mfap4
Fhl2	0	3.21741	0.977	0.09	0	3_Myoid	Fhl2
Ckb	0	3.17923	0.941	0.185	0	3_Myoid	Ckb
Hmgcs2	0	3.14954	0.937	0.083	0	3_Myoid	Hmgcs2
6030408B16Rik	0	3.14019	0.948	0.079	0	3_Myoid	6030408B16Rik
Hspb1	0	3.12231	0.956	0.189	0	3_Myoid	Hspb1
Acsbg1	0	3.08607	0.958	0.083	0	3_Myoid	Acsbg1
Cd81	0	3.07926	1	0.783	0	3_Myoid	Cd81
Timp3	0	3.06923	0.976	0.165	0	3_Myoid	Timp3
Rbbp7	0	3.06309	0.993	0.813	0	3_Myoid	Rbbp7
Ctgf	0	3.00566	0.923	0.075	0	3_Myoid	Ctgf
Plpp3	0	2.99838	0.981	0.225	0	3_Myoid	Plpp3
Selenbp1	0	2.99243	0.919	0.078	0	3_Myoid	Selenbp1
Gas6	0	2.94889	0.966	0.224	0	3_Myoid	Gas6
Cnn1	0	2.92329	0.913	0.048	0	3_Myoid	Cnn1
Ptgis	0	2.89764	0.962	0.124	0	3_Myoid	Ptgis
Bgn	0	2.86669	0.973	0.152	0	3_Myoid	Bgn
Des	0	2.81524	0.919	0.064	0	3_Myoid	Des
Col1a2	0	2.79033	0.976	0.075	0	3_Myoid	Col1a2
Fxyd1	0	2.77244	0.965	0.142	0	3_Myoid	Fxyd1
Actg2	0	2.71146	0.819	0.044	0	3_Myoid	Actg2
Flna	0	2.70794	0.973	0.282	0	3_Myoid	Flna
Tmem37	0	2.64332	0.895	0.056	0	3_Myoid	Tmem37
Ppp1r14a	0	2.6323	0.917	0.174	0	3_Myoid	Ppp1r14a
Tshz2	0	2.6313	0.956	0.132	0	3_Myoid	Tshz2
Dstn	0	2.63112	0.999	0.853	0	3_Myoid	Dstn
Cd200	0	2.61575	0.97	0.164	0	3_Myoid	Cd200
S100a10	0	2.57947	0.973	0.215	0	3_Myoid	S100a10
Fbxl22	0	2.57707	0.84	0.084	0	3_Myoid	Fbxl22
Rarres2	0	2.5609	0.94	0.074	0	3_Myoid	Rarres2
Tns1	0	2.55811	0.936	0.106	0	3_Myoid	Tns1
Wfdc1	0	2.55255	0.885	0.059	0	3_Myoid	Wfdc1
Lmod1	0	2.51247	0.887	0.039	0	3_Myoid	Lmod1
Pdlim3	0	2.49584	0.879	0.054	0	3_Myoid	Pdlim3
S100a11	0	2.46595	0.972	0.242	0	3_Myoid	S100a11
Glul	0	2.45094	0.976	0.7	0	3_Myoid	Glul
Pdlim1	0	2.44518	0.894	0.067	0	3_Myoid	Pdlim1
Pam	0	2.42137	0.874	0.211	0	3_Myoid	Pam
Cnn2	0	2.38256	0.929	0.238	0	3_Myoid	Cnn2
Hist1h2bc	0	2.37787	0.893	0.119	0	3_Myoid	Hist1h2bc
Wbp5	0	2.34602	0.981	0.574	0	3_Myoid	Wbp5
Rbp1	0	2.34585	0.965	0.298	0	3_Myoid	Rbp1
Osr2	0	2.33167	0.879	0.057	0	3_Myoid	Osr2
Mmd21	0	2.3315	0.906	0.064	0	3_Myoid	Mmd2
Morf4l2	0	2.32756	0.976	0.738	0	3_Myoid	Morf4l2
Chchd10	0	2.31958	0.954	0.708	0	3_Myoid	Chchd10
Sh3bgr	0	2.31261	0.852	0.042	0	3_Myoid	Sh3bgr
Cyr61	0	2.30758	0.741	0.067	0	3_Myoid	Cyr61
Serpinh1	0	2.29944	0.945	0.239	0	3_Myoid	Serpinh1
Dpep1	0	2.28832	0.844	0.051	0	3_Myoid	Dpep1
Art3	0	2.28272	0.83	0.085	0	3_Myoid	Art3
Lgals1	0	2.27634	0.997	0.782	0	3_Myoid	Lgals1
Pbxip1	0	2.27599	0.883	0.233	0	3_Myoid	Pbxip1
Nexn	0	2.2563	0.838	0.091	0	3_Myoid	Nexn
Fibin	0	2.23052	0.789	0.026	0	3_Myoid	Fibin
Nenf	0	2.22754	0.97	0.241	0	3_Myoid	Nenf
Csrp2	0	2.22584	0.911	0.265	0	3_Myoid	Csrp2
Slc25a4	0	2.20821	0.972	0.518	0	3_Myoid	Slc25a4
Fxyd6	0	2.2046	0.906	0.24	0	3_Myoid	Fxyd6
Fbln5	0	2.20141	0.835	0.072	0	3_Myoid	Fbln5
Crispld2	0	2.16986	0.844	0.175	0	3_Myoid	Crispld2
Aldh1a1	0	2.16505	0.856	0.059	0	3_Myoid	Aldh1a1
Cp	0	2.14928	0.852	0.052	0	3_Myoid	Cp
Tcf21	0	2.14476	0.824	0.033	0	3_Myoid	Tcf21
Akr1cl	0	2.13263	0.839	0.048	0	3_Myoid	Akr1cl
Sparc	0	2.12955	0.996	0.262	0	3_Myoid	Sparc
BC051019	0	2.12707	0.742	0.035	0	3_Myoid	BC051019
Ltbp4	0	2.12552	0.906	0.125	0	3_Myoid	Ltbp4
Tuba1a	0	2.11797	0.893	0.232	0	3_Myoid	Tuba1a
Fstl1	0	2.1084	0.879	0.167	0	3_Myoid	Fstl1
Igfbp7	0	2.10576	0.984	0.342	0	3_Myoid	Igfbp7
Capns1	0	2.10247	0.948	0.286	0	3_Myoid	Capns1
Snhg18	0	2.09376	0.901	0.169	0	3_Myoid	Snhg18
Nr2f2	0	2.08998	0.877	0.116	0	3_Myoid	Nr2f2
Timp2	0	2.08727	0.938	0.189	0	3_Myoid	Timp2
Emp3	0	2.08619	0.922	0.158	0	3_Myoid	Emp3
Aard	0	2.07275	0.813	0.063	0	3_Myoid	Aard
Casq2	0	2.05788	0.774	0.025	0	3_Myoid	Casq2
Mir143hg	0	2.05305	0.728	0.026	0	3_Myoid	Mir143hg
Col4a3	0	2.04549	0.784	0.043	0	3_Myoid	Col4a3
Olfml3	0	2.04421	0.787	0.038	0	3_Myoid	Olfml3
Oaf	0	2.01289	0.811	0.041	0	3_Myoid	Oaf
Sh3bgrl	0	2.00777	0.882	0.158	0	3_Myoid	Sh3bgrl
Ccdc107	0	2.007	0.855	0.203	0	3_Myoid	Ccdc107
Actn1	0	1.96937	0.871	0.258	0	3_Myoid	Actn1
Herpud1	0	1.96209	0.832	0.216	0	3_Myoid	Herpud1
Malat1	0	1.9606	1	0.998	0	3_Myoid	Malat1
Fblim1	0	1.95684	0.795	0.103	0	3_Myoid	Fblim1
Bok	0	1.94703	0.797	0.15	0	3_Myoid	Bok
Ucp2	0	1.92609	0.84	0.178	0	3_Myoid	Ucp2
Gem	0	1.91356	0.722	0.062	0	3_Myoid	Gem
Fth1	0	1.90962	1	0.999	0	3_Myoid	Fth1
Pmp22	0	1.90303	0.832	0.117	0	3_Myoid	Pmp22
Itgbl1	0	1.89968	0.756	0.023	0	3_Myoid	Itgbl1
Idh2	0	1.8868	0.785	0.116	0	3_Myoid	Idh2
Rbpms	0	1.87446	0.903	0.438	0	3_Myoid	Rbpms
Cav1	0	1.8735	0.84	0.091	0	3_Myoid	Cav1
Fam229a	0	1.8631	0.738	0.061	0	3_Myoid	Fam229a
Col3a1	0	1.86179	0.783	0.051	0	3_Myoid	Col3a1
Col4a1	0	1.85426	0.835	0.117	0	3_Myoid	Col4a1
Fabp3	0	1.848	0.801	0.12	0	3_Myoid	Fabp3
Ptms	0	1.84684	0.946	0.525	0	3_Myoid	Ptms
Ptrf	0	1.84418	0.835	0.166	0	3_Myoid	Ptrf
Col1a1	0	1.84239	0.765	0.113	0	3_Myoid	Col1a1
Tmsb4x	0	1.83414	1	0.505	0	3_Myoid	Tmsb4x
Ptch1	0	1.83391	0.762	0.191	0	3_Myoid	Ptch1
Fam89a	0	1.82924	0.542	0.025	0	3_Myoid	Fam89a
Fkbp9	0	1.82686	0.882	0.365	0	3_Myoid	Fkbp9
Slc48a1	0	1.8262	0.816	0.188	0	3_Myoid	Slc48a1
Ogn	0	1.81022	0.756	0.042	0	3_Myoid	Ogn
Chrdl1	0	1.80688	0.715	0.066	0	3_Myoid	Chrdl1
Lmcd1	0	1.80071	0.717	0.05	0	3_Myoid	Lmcd1
Anxa5	0	1.79521	0.839	0.161	0	3_Myoid	Anxa5
Sulf2	0	1.79139	0.757	0.065	0	3_Myoid	Sulf2
Vim	0	1.78961	0.937	0.194	0	3_Myoid	Vim
4930523C07Rik	0	1.78786	0.784	0.093	0	3_Myoid	4930523C07Rik
Cryab	0	1.7849	0.769	0.1	0	3_Myoid	Cryab
Rps4x	0	1.78177	1	0.898	0	3_Myoid	Rps4x
Tgm2	0	1.76976	0.815	0.106	0	3_Myoid	Tgm2
Tmem176b	0	1.76721	0.785	0.139	0	3_Myoid	Tmem176b
Pgrmc1	0	1.76543	0.945	0.485	0	3_Myoid	Pgrmc1
Tceal3	0	1.76226	0.705	0.026	0	3_Myoid	Tceal3
Serping1	0	1.7458	0.788	0.105	0	3_Myoid	Serping1
Gstt1	0	1.73892	0.738	0.051	0	3_Myoid	Gstt1
B2m	0	1.73154	0.995	0.534	0	3_Myoid	B2m
Wisp2	0	1.72437	0.552	0.033	0	3_Myoid	Wisp2
Rpl10	0	1.70805	1	0.99	0	3_Myoid	Rpl10
Asb2	0	1.70718	0.679	0.032	0	3_Myoid	Asb2
Prelp	0	1.69838	0.666	0.033	0	3_Myoid	Prelp
Col6a1	0	1.69693	0.732	0.044	0	3_Myoid	Col6a1
Ar	0	1.69633	0.706	0.071	0	3_Myoid	Ar
Lamc3	0	1.6952	0.709	0.044	0	3_Myoid	Lamc3
Klhdc8b	0	1.69449	0.721	0.1	0	3_Myoid	Klhdc8b
Alpl	0	1.69361	0.742	0.171	0	3_Myoid	Alpl
Lamb2	0	1.68832	0.766	0.147	0	3_Myoid	Lamb2
1500009L16Rik	0	1.68526	0.823	0.29	0	3_Myoid	1500009L16Rik
Wnt5b	0	1.6842	0.729	0.096	0	3_Myoid	Wnt5b
Lrp1	0	1.67401	0.768	0.138	0	3_Myoid	Lrp1
Eln	0	1.66617	0.668	0.056	0	3_Myoid	Eln
Pdlim2	0	1.66246	0.718	0.062	0	3_Myoid	Pdlim2
Col4a2	0	1.64318	0.78	0.114	0	3_Myoid	Col4a2
Ldhb	0	1.63868	0.761	0.154	0	3_Myoid	Ldhb
Endou	0	1.63025	0.491	0.018	0	3_Myoid	Endou
Ltbp2	0	1.62622	0.642	0.035	0	3_Myoid	Ltbp2
Tmem204	0	1.62278	0.707	0.061	0	3_Myoid	Tmem204
Tgfb1i1	0	1.61996	0.681	0.059	0	3_Myoid	Tgfb1i1
Arx	0	1.6189	0.628	0.03	0	3_Myoid	Arx
Drd4	0	1.61888	0.636	0.025	0	3_Myoid	Drd4
Ahnak	0	1.61802	0.801	0.148	0	3_Myoid	Ahnak
Rgs2	0	1.6173	0.663	0.136	0	3_Myoid	Rgs2
Cst3	0	1.59591	1	0.976	0	3_Myoid	Cst3
Sepw1	0	1.56004	0.988	0.893	0	3_Myoid	Sepw1
Synm	0	1.55812	0.644	0.076	0	3_Myoid	Synm
Foxs1	0	1.55771	0.638	0.045	0	3_Myoid	Foxs1
Adcy7	0	1.54667	0.65	0.061	0	3_Myoid	Adcy7
Cdc42ep3	0	1.54147	0.698	0.168	0	3_Myoid	Cdc42ep3
Rcn3	0	1.53825	0.725	0.171	0	3_Myoid	Rcn3
Ttc28	0	1.48855	0.668	0.1	0	3_Myoid	Ttc28
G0s2	0	1.48608	0.585	0.044	0	3_Myoid	G0s2
Svil	0	1.48545	0.681	0.099	0	3_Myoid	Svil
F2r	0	1.4804	0.659	0.065	0	3_Myoid	F2r
Dcn	0	1.47824	0.898	0.106	0	3_Myoid	Dcn
Ndrg2	0	1.47225	0.64	0.06	0	3_Myoid	Ndrg2
Sdpr	0	1.46162	0.681	0.069	0	3_Myoid	Sdpr
2310022B05Rik	0	1.45598	0.654	0.107	0	3_Myoid	2310022B05Rik
Loxl1	0	1.45506	0.643	0.044	0	3_Myoid	Loxl1
Axl	0	1.44691	0.666	0.078	0	3_Myoid	Axl
Parm1	0	1.43907	0.597	0.049	0	3_Myoid	Parm1
Ntn1	0	1.4377	0.623	0.048	0	3_Myoid	Ntn1
Atp1a2	0	1.43759	0.63	0.035	0	3_Myoid	Atp1a2
Cped1	0	1.42886	0.609	0.042	0	3_Myoid	Cped1
Adamts5	0	1.42321	0.632	0.049	0	3_Myoid	Adamts5
Dact3	0	1.40285	0.616	0.105	0	3_Myoid	Dact3
Nfia	0	1.38951	0.626	0.09	0	3_Myoid	Nfia
Lbp	0	1.37557	0.6	0.029	0	3_Myoid	Lbp
Tmem45a	0	1.37387	0.595	0.019	0	3_Myoid	Tmem45a
Wisp1	0	1.36389	0.597	0.027	0	3_Myoid	Wisp1
Cd302	0	1.36071	0.668	0.109	0	3_Myoid	Cd302
Arhgdib	0	1.35959	0.597	0.067	0	3_Myoid	Arhgdib
Copz2	0	1.35883	0.678	0.153	0	3_Myoid	Copz2
Ace	0	1.35455	0.624	0.118	0	3_Myoid	Ace
F3	0	1.3539	0.556	0.051	0	3_Myoid	F3
Adamts2	0	1.34145	0.588	0.075	0	3_Myoid	Adamts2
Cyp27a1	0	1.33805	0.601	0.034	0	3_Myoid	Cyp27a1
Adcy5	0	1.3318	0.566	0.04	0	3_Myoid	Adcy5
Anxa3	0	1.31414	0.634	0.089	0	3_Myoid	Anxa3
Hamp2	0	1.31222	0.462	0.01	0	3_Myoid	Hamp2
Atcayos	0	1.30603	0.506	0.021	0	3_Myoid	Atcayos
Htra1	0	1.28749	0.697	0.112	0	3_Myoid	Htra1
Cd59a	0	1.28603	0.542	0.049	0	3_Myoid	Cd59a
Cx3cl1	0	1.28268	0.541	0.06	0	3_Myoid	Cx3cl1
Nbl1	0	1.28215	0.591	0.069	0	3_Myoid	Nbl1
Ednra	0	1.25741	0.519	0.022	0	3_Myoid	Ednra
Spock2	0	1.25709	0.648	0.1	0	3_Myoid	Spock2
Ecscr	0	1.25654	0.675	0.095	0	3_Myoid	Ecscr
Tmtc1	0	1.25125	0.544	0.065	0	3_Myoid	Tmtc1
Lims2	0	1.23597	0.572	0.072	0	3_Myoid	Lims2
Tgfbr3	0	1.23404	0.58	0.082	0	3_Myoid	Tgfbr3
Vwa1	0	1.23056	0.626	0.107	0	3_Myoid	Vwa1
Sod3	0	1.22663	0.529	0.036	0	3_Myoid	Sod3
Htra3	0	1.2225	0.556	0.06	0	3_Myoid	Htra3
Cxcl16	0	1.222	0.569	0.091	0	3_Myoid	Cxcl16
Nkain4	0	1.21863	0.466	0.038	0	3_Myoid	Nkain4
Mme	0	1.20638	0.541	0.037	0	3_Myoid	Mme
Lhfp	0	1.20399	0.574	0.079	0	3_Myoid	Lhfp
Ms4a4d	0	1.20394	0.523	0.023	0	3_Myoid	Ms4a4d
Pdgfra	0	1.20143	0.574	0.076	0	3_Myoid	Pdgfra
Lpar1	0	1.19203	0.525	0.023	0	3_Myoid	Lpar1
Rtn4rl1	0	1.18479	0.518	0.035	0	3_Myoid	Rtn4rl1
Tceal1	0	1.17346	0.519	0.047	0	3_Myoid	Tceal1
Bdh2	0	1.1728	0.523	0.022	0	3_Myoid	Bdh2
Cyp1b1	0	1.16257	0.499	0.031	0	3_Myoid	Cyp1b1
Sapcd1	0	1.15988	0.444	0.033	0	3_Myoid	Sapcd1
Rhoj	0	1.15632	0.558	0.07	0	3_Myoid	Rhoj
Car14	0	1.14332	0.477	0.019	0	3_Myoid	Car14
Pid1	0	1.13432	0.495	0.038	0	3_Myoid	Pid1
Col4a5	0	1.12673	0.487	0.025	0	3_Myoid	Col4a5
Lama2	0	1.11184	0.498	0.032	0	3_Myoid	Lama2
Etv1	0	1.10204	0.467	0.017	0	3_Myoid	Etv1
Sorcs2	0	1.10136	0.455	0.019	0	3_Myoid	Sorcs2
Rasl12	0	1.09254	0.462	0.031	0	3_Myoid	Rasl12
Gpld1	0	1.08546	0.455	0.02	0	3_Myoid	Gpld1
C1s1	0	1.07607	0.487	0.036	0	3_Myoid	C1s1
Cygb	0	1.07407	0.478	0.054	0	3_Myoid	Cygb
Sema3c	0	1.07221	0.462	0.025	0	3_Myoid	Sema3c
Pkdcc	0	1.06455	0.471	0.03	0	3_Myoid	Pkdcc
Hspb2	0	1.06111	0.483	0.045	0	3_Myoid	Hspb2
Dleu7	0	1.05915	0.454	0.051	0	3_Myoid	Dleu7
Hspb7	0	1.04221	0.436	0.015	0	3_Myoid	Hspb7
Dpysl3	0	1.03818	0.462	0.051	0	3_Myoid	Dpysl3
Abi3bp	0	1.02775	0.466	0.044	0	3_Myoid	Abi3bp
Tspan2	0	1.02669	0.447	0.034	0	3_Myoid	Tspan2
Gm17501	0	1.02459	0.423	0.013	0	3_Myoid	Gm17501
Col6a2	0	1.00686	0.462	0.05	0	3_Myoid	Col6a2
Bace2	0	1.00255	0.443	0.031	0	3_Myoid	Bace2
Plscr2	0	0.961423	0.399	0.031	0	3_Myoid	Plscr2
Ifitm3	0	0.951816	0.911	0.25	0	3_Myoid	Ifitm3
Igf1	0	0.95146	0.481	0.044	0	3_Myoid	Igf1
Gpx8	0	0.947417	0.44	0.043	0	3_Myoid	Gpx8
Lnx1	0	0.942923	0.407	0.019	0	3_Myoid	Lnx1
Tcf23	0	0.939569	0.405	0.015	0	3_Myoid	Tcf23
Prrx1	0	0.928644	0.415	0.02	0	3_Myoid	Prrx1
Tfpi	0	0.927027	0.428	0.034	0	3_Myoid	Tfpi
Pcdh7	0	0.915876	0.393	0.015	0	3_Myoid	Pcdh7
Rem1	0	0.909061	0.399	0.016	0	3_Myoid	Rem1
Adgrg2	0	0.908729	0.366	0.017	0	3_Myoid	Adgrg2
Ddr2	0	0.907743	0.384	0.021	0	3_Myoid	Ddr2
Ccl19	0	0.892923	0.381	0.01	0	3_Myoid	Ccl19
Vgll3	0	0.890911	0.377	0.014	0	3_Myoid	Vgll3
Itga8	0	0.882529	0.369	0.011	0	3_Myoid	Itga8
Col6a3	0	0.880757	0.393	0.022	0	3_Myoid	Col6a3
Ntrk2	0	0.877754	0.383	0.029	0	3_Myoid	Ntrk2
Pla1a	0	0.869324	0.353	0.011	0	3_Myoid	Pla1a
C1qtnf7	0	0.85298	0.362	0.017	0	3_Myoid	C1qtnf7
Sspn	0	0.847152	0.396	0.034	0	3_Myoid	Sspn
Mrvi1	0	0.844732	0.362	0.017	0	3_Myoid	Mrvi1
Ptgds	0	0.838157	0.384	0.029	0	3_Myoid	Ptgds
Hpgd	0	0.834337	0.341	0.018	0	3_Myoid	Hpgd
Popdc2	0	0.827055	0.358	0.009	0	3_Myoid	Popdc2
Hhip	0	0.813791	0.317	0.008	0	3_Myoid	Hhip
2010007H06Rik	0	0.789174	0.325	0.01	0	3_Myoid	2010007H06Rik
Gng8	0	0.787813	0.336	0.02	0	3_Myoid	Gng8
Gal3st2	0	0.732279	0.282	0.006	0	3_Myoid	Gal3st2
Galr2	0	0.677206	0.277	0.007	0	3_Myoid	Galr2
Art4	0	0.666221	0.264	0.007	0	3_Myoid	Art4
Sytl2	8.22575e-308	0.848293	0.326	0.018	2.30304e-303	3_Myoid	Sytl2
Gpx1	2.87485e-307	1.68029	0.962	0.671	8.04902e-303	3_Myoid	Gpx1
2011-09-01	5.75138e-307	1.3313	0.664	0.157	1.61027e-302	3_Myoid	2011-09-01
Tubb6	1.05513e-302	1.18806	0.534	0.085	2.95415e-298	3_Myoid	Tubb6
Cd63	1.73367e-300	1.71604	0.97	0.642	4.85393e-296	3_Myoid	Cd63
Aldh2	5.84558e-300	1.71397	0.83	0.312	1.63665e-295	3_Myoid	Aldh2
Kcnip1	3.92627e-299	0.611898	0.259	0.007	1.09928e-294	3_Myoid	Kcnip1
Apoe	1.17791e-298	1.13074	0.901	0.4	3.29791e-294	3_Myoid	Apoe
Col6a4	2.23979e-298	0.822184	0.328	0.02	6.27097e-294	3_Myoid	Col6a4
Synpo	9.72395e-297	0.927303	0.421	0.044	2.72251e-292	3_Myoid	Synpo
Vcam1	7.86159e-296	1.11868	0.459	0.052	2.20109e-291	3_Myoid	Vcam1
Etl4	5.18015e-295	0.840268	0.396	0.036	1.45034e-290	3_Myoid	Etl4
Tmem176a	2.29201e-294	1.0758	0.515	0.075	6.41717e-290	3_Myoid	Tmem176a
Tnnt1	3.05563e-294	1.32662	0.585	0.119	8.55515e-290	3_Myoid	Tnnt1
Sparcl1	4.0862e-294	0.905072	0.71	0.136	1.14405e-289	3_Myoid	Sparcl1
Ecm1	5.87451e-294	1.01066	0.499	0.068	1.64474e-289	3_Myoid	Ecm1
Srpx2	9.95858e-292	0.653003	0.271	0.01	2.7882e-287	3_Myoid	Srpx2
Cyba	8.48477e-291	1.42066	0.838	0.309	2.37556e-286	3_Myoid	Cyba
Clmp	2.04755e-290	1.3425	0.624	0.147	5.73272e-286	3_Myoid	Clmp
Hist1h4h	3.44518e-290	0.919443	0.365	0.03	9.64581e-286	3_Myoid	Hist1h4h
Rims4	1.62452e-289	0.896903	0.387	0.035	4.54834e-285	3_Myoid	Rims4
Laptm4a	1.21933e-286	1.452	0.981	0.928	3.41388e-282	3_Myoid	Laptm4a
Nacc2	2.70934e-285	1.22886	0.62	0.142	7.5856e-281	3_Myoid	Nacc2
Zeb2	3.85431e-285	0.852887	0.393	0.036	1.07913e-280	3_Myoid	Zeb2
Plce1	1.23509e-284	0.734689	0.311	0.019	3.45799e-280	3_Myoid	Plce1
Dmd	1.34748e-284	1.20951	0.564	0.109	3.77268e-280	3_Myoid	Dmd
Aldoa	8.25051e-283	1.68122	0.96	0.751	2.30998e-278	3_Myoid	Aldoa
Prkcdbp	6.93158e-282	1.25625	0.715	0.167	1.9407e-277	3_Myoid	Prkcdbp
Pdxk	2.3987e-281	1.25004	0.573	0.116	6.71589e-277	3_Myoid	Pdxk
Prkcb	5.60796e-281	1.10126	0.485	0.074	1.57012e-276	3_Myoid	Prkcb
Parva	1.71889e-280	1.07073	0.51	0.083	4.81255e-276	3_Myoid	Parva
Anxa1	3.27102e-280	0.876753	0.383	0.035	9.1582e-276	3_Myoid	Anxa1
C1qtnf3	3.57033e-280	0.771222	0.287	0.014	9.99621e-276	3_Myoid	C1qtnf3
Marveld1	1.28049e-279	0.826804	0.379	0.035	3.58511e-275	3_Myoid	Marveld1
Col8a1	1.95364e-279	0.665735	0.279	0.013	5.4698e-275	3_Myoid	Col8a1
Mgarp	3.0876e-278	1.23254	0.6	0.134	8.64466e-274	3_Myoid	Mgarp
Anxa2	1.21033e-276	1.19752	0.736	0.19	3.38868e-272	3_Myoid	Anxa2
Gas1	2.21e-276	0.98734	0.45	0.057	6.18756e-272	3_Myoid	Gas1
Elovl5	3.69958e-276	1.55021	0.82	0.369	1.03581e-271	3_Myoid	Elovl5
C1qtnf2	2.14184e-270	0.632386	0.266	0.011	5.99671e-266	3_Myoid	C1qtnf2
Filip1l	8.24711e-270	1.08411	0.482	0.075	2.30903e-265	3_Myoid	Filip1l
Maff	1.41401e-269	1.11582	0.439	0.059	3.95894e-265	3_Myoid	Maff
Tnfaip6	2.64657e-268	0.586979	0.263	0.011	7.40986e-264	3_Myoid	Tnfaip6
Itgb1	1.71494e-266	1.49501	0.909	0.642	4.80148e-262	3_Myoid	Itgb1
Ablim1	3.38881e-266	1.07258	0.513	0.086	9.488e-262	3_Myoid	Ablim1
Itga9	5.77463e-266	0.849324	0.374	0.038	1.61678e-261	3_Myoid	Itga9
Slc29a1	6.11709e-266	1.51406	0.836	0.373	1.71266e-261	3_Myoid	Slc29a1
Ociad2	1.45577e-265	0.684573	0.279	0.015	4.07587e-261	3_Myoid	Ociad2
Zbtb20	8.646e-264	1.58498	0.926	0.612	2.42071e-259	3_Myoid	Zbtb20
Il11ra1	1.07168e-263	1.47272	0.768	0.298	3.00048e-259	3_Myoid	Il11ra1
Nt5e	2.66105e-263	0.619073	0.254	0.01	7.45041e-259	3_Myoid	Nt5e
Gnas	3.57873e-261	1.41508	0.948	0.566	1.00197e-256	3_Myoid	Gnas
4931414P19Rik	3.20357e-260	0.982101	0.416	0.055	8.96936e-256	3_Myoid	4931414P19Rik
Serinc3	9.051e-258	1.65569	0.945	0.685	2.5341e-253	3_Myoid	Serinc3
Phldb2	1.36862e-257	0.862758	0.389	0.043	3.83186e-253	3_Myoid	Phldb2
Rpl39	6.83229e-256	1.21795	1	0.972	1.9129e-251	3_Myoid	Rpl39
Pcolce	6.78155e-255	1.12132	0.538	0.102	1.8987e-250	3_Myoid	Pcolce
Rbms3	5.53172e-253	0.736668	0.334	0.029	1.54877e-248	3_Myoid	Rbms3
Zyx	2.13719e-249	1.49826	0.791	0.369	5.98371e-245	3_Myoid	Zyx
Sptssa	1.07643e-246	1.43697	0.824	0.386	3.0138e-242	3_Myoid	Sptssa
Selm	1.22797e-246	1.43304	0.941	0.663	3.43806e-242	3_Myoid	Selm
Abracl	1.46769e-246	1.27288	0.628	0.171	4.10924e-242	3_Myoid	Abracl
Sdc3	1.9333e-246	0.781034	0.341	0.033	5.41285e-242	3_Myoid	Sdc3
Abhd14b	3.31615e-246	0.779666	0.369	0.04	9.28455e-242	3_Myoid	Abhd14b
Tmod1	4.05074e-246	0.683205	0.301	0.022	1.13413e-241	3_Myoid	Tmod1
Map2	1.81547e-245	0.875818	0.377	0.044	5.08294e-241	3_Myoid	Map2
Mgp	5.11886e-245	0.77006	0.583	0.12	1.43318e-240	3_Myoid	Mgp
Errfi1	5.62008e-245	1.88871	0.834	0.482	1.57351e-240	3_Myoid	Errfi1
Reep5	8.07788e-245	1.36111	0.918	0.639	2.26164e-240	3_Myoid	Reep5
Trps1	2.00471e-244	0.764308	0.362	0.038	5.61279e-240	3_Myoid	Trps1
Cxx1a	4.56222e-244	0.973022	0.486	0.082	1.27733e-239	3_Myoid	Cxx1a
Mr1	5.90104e-244	0.69444	0.297	0.022	1.65217e-239	3_Myoid	Mr1
Msrb1	7.22418e-244	1.60106	0.86	0.556	2.02263e-239	3_Myoid	Msrb1
Thra	1.85336e-242	1.15654	0.566	0.127	5.18904e-238	3_Myoid	Thra
Nrn1	4.26974e-242	0.583897	0.25	0.012	1.19544e-237	3_Myoid	Nrn1
Kcne4	5.98536e-242	0.737116	0.298	0.022	1.67578e-237	3_Myoid	Kcne4
Wnt5a	1.87839e-241	0.673917	0.287	0.02	5.2591e-237	3_Myoid	Wnt5a
Nid1	3.92887e-240	1.2048	0.624	0.17	1.1e-235	3_Myoid	Nid1
Itm2b	5.95626e-240	1.27183	0.991	0.942	1.66763e-235	3_Myoid	Itm2b
Atp6v0e	4.89255e-237	1.35231	0.897	0.663	1.36982e-232	3_Myoid	Atp6v0e
Hoxd9	1.3732e-236	0.854871	0.436	0.062	3.84469e-232	3_Myoid	Hoxd9
Acaa2	1.60072e-234	1.34441	0.695	0.246	4.48168e-230	3_Myoid	Acaa2
Vdac1	2.39907e-233	1.26721	0.711	0.263	6.71692e-229	3_Myoid	Vdac1
S100a1	2.98588e-233	1.01804	0.477	0.082	8.35986e-229	3_Myoid	S100a1
Pfn1	8.34998e-231	0.963757	0.996	0.983	2.33783e-226	3_Myoid	Pfn1
Ppp1r12b	2.59047e-230	1.26914	0.644	0.21	7.25279e-226	3_Myoid	Ppp1r12b
Irak2	6.58996e-230	0.934064	0.415	0.063	1.84506e-225	3_Myoid	Irak2
Smoc2	8.76764e-229	1.58749	0.741	0.319	2.45476e-224	3_Myoid	Smoc2
Rabac1	1.20015e-228	1.26635	0.917	0.656	3.36018e-224	3_Myoid	Rabac1
Nupr1	5.10814e-228	1.03743	0.368	0.044	1.43018e-223	3_Myoid	Nupr1
Comt	6.79549e-228	1.42966	0.809	0.45	1.9026e-223	3_Myoid	Comt
Asl	1.51474e-226	1.38519	0.706	0.282	4.24097e-222	3_Myoid	Asl
Eml1	4.46373e-226	0.784981	0.365	0.046	1.24975e-221	3_Myoid	Eml1
Fgf2	7.82549e-226	0.584793	0.252	0.015	2.19098e-221	3_Myoid	Fgf2
Camk2d	1.31287e-225	1.17631	0.611	0.177	3.67577e-221	3_Myoid	Camk2d
Optc	6.99755e-225	0.753665	0.298	0.026	1.95917e-220	3_Myoid	Optc
Ech1	1.19987e-224	1.56201	0.796	0.42	3.3594e-220	3_Myoid	Ech1
Sptbn1	1.73988e-224	1.3795	0.913	0.663	4.87133e-220	3_Myoid	Sptbn1
Ifitm2	7.59398e-224	0.863156	0.805	0.29	2.12616e-219	3_Myoid	Ifitm2
Tsc22d1	1.25839e-222	1.18259	0.932	0.675	3.52324e-218	3_Myoid	Tsc22d1
Id2	7.60656e-222	1.00146	0.533	0.105	2.12968e-217	3_Myoid	Id2
Mbnl1	1.03652e-221	1.21282	0.654	0.207	2.90204e-217	3_Myoid	Mbnl1
Aif1l	1.92603e-221	0.91129	0.408	0.064	5.39249e-217	3_Myoid	Aif1l
Scarf2	2.33511e-221	0.693013	0.303	0.028	6.53784e-217	3_Myoid	Scarf2
Cyb5a	2.50202e-220	1.37203	0.791	0.393	7.00516e-216	3_Myoid	Cyb5a
Tinagl1	8.66504e-220	0.774489	0.401	0.055	2.42604e-215	3_Myoid	Tinagl1
Cdc42ep5	3.10144e-218	0.737726	0.354	0.042	8.68342e-214	3_Myoid	Cdc42ep5
Sgce	2.27181e-217	0.773717	0.344	0.041	6.36061e-213	3_Myoid	Sgce
Gsn	9.45126e-217	0.541906	0.597	0.156	2.64616e-212	3_Myoid	Gsn
Maf	8.58667e-216	0.66196	0.306	0.028	2.4041e-211	3_Myoid	Maf
Kcnd3	1.55992e-215	0.75011	0.341	0.041	4.36746e-211	3_Myoid	Kcnd3
Prdx2	1.11709e-214	1.30673	0.87	0.615	3.12763e-210	3_Myoid	Prdx2
Fzd1	2.01443e-213	0.639159	0.258	0.018	5.64e-209	3_Myoid	Fzd1
Hspa12a	2.21517e-213	0.717623	0.305	0.03	6.20203e-209	3_Myoid	Hspa12a
Hoxc6	5.4596e-213	0.699	0.311	0.032	1.52858e-208	3_Myoid	Hoxc6
Pltp	1.37895e-211	0.86507	0.591	0.135	3.86079e-207	3_Myoid	Pltp
Pink1	1.55106e-211	1.26075	0.715	0.289	4.34265e-207	3_Myoid	Pink1
Actb	2.18691e-210	1.55094	1	0.982	6.1229e-206	3_Myoid	Actb
Cuedc1	9.85364e-210	1.03972	0.501	0.113	2.75882e-205	3_Myoid	Cuedc1
Tshz1	2.08033e-209	0.837836	0.405	0.064	5.8245e-205	3_Myoid	Tshz1
Anxa6	7.40118e-209	0.879167	0.416	0.07	2.07218e-204	3_Myoid	Anxa6
Egflam	1.82542e-208	0.600667	0.264	0.02	5.11081e-204	3_Myoid	Egflam
Akap12	3.58585e-207	1.11285	0.568	0.155	1.00397e-202	3_Myoid	Akap12
Drap1	4.97224e-207	1.13521	0.93	0.814	1.39213e-202	3_Myoid	Drap1
Nedd4	2.33661e-206	1.24005	0.893	0.711	6.54204e-202	3_Myoid	Nedd4
Serpinb6a	2.73169e-206	1.20815	0.666	0.239	7.64818e-202	3_Myoid	Serpinb6a
Pkd2	5.50823e-206	0.735751	0.341	0.043	1.5422e-201	3_Myoid	Pkd2
Dusp3	2.11443e-205	1.00474	0.525	0.123	5.91998e-201	3_Myoid	Dusp3
Spry1	3.34971e-205	1.24602	0.619	0.204	9.37852e-201	3_Myoid	Spry1
Eif4a2	8.55331e-205	1.32343	0.891	0.717	2.39475e-200	3_Myoid	Eif4a2
Porcn	1.44737e-204	0.743566	0.329	0.04	4.05235e-200	3_Myoid	Porcn
Ngfrap1	1.20117e-203	1.34353	0.85	0.551	3.36304e-199	3_Myoid	Ngfrap1
Bcl2	1.27856e-203	0.710628	0.322	0.038	3.57971e-199	3_Myoid	Bcl2
Gm2a	3.68863e-203	1.17773	0.605	0.186	1.03274e-198	3_Myoid	Gm2a
Tmem47	3.83941e-203	1.06509	0.521	0.134	1.07496e-198	3_Myoid	Tmem47
Mid1ip1	5.71184e-203	1.05036	0.517	0.129	1.5992e-198	3_Myoid	Mid1ip1
[truncated: 16,007 more rows]

## Sheet: Cluster markers_Fig 1A
Unique cluster markers for germ and somatic cell dataset. Corresponds with Fig. 1A.
	p_val	avg_log2FC	pct.1	pct.2	p_val_adj	cluster	gene
Sdc4	0	2.1147	0.984	0.272	0	Undiff spg	Sdc4
Rpl22l1	0	1.71368	0.999	0.965	0	Undiff spg	Rpl22l1
Egr4	0	1.50838	0.793	0.105	0	Undiff spg	Egr4
Serf1	0	1.42843	0.974	0.477	0	Undiff spg	Serf1
Sox4	0	1.37391	0.953	0.442	0	Undiff spg	Sox4
Rest	0	1.33672	0.951	0.451	0	Undiff spg	Rest
Rpl39l	0	1.33027	0.993	0.633	0	Undiff spg	Rpl39l
Tubb5	0	1.31058	0.985	0.611	0	Undiff spg	Tubb5
Ccnd2	0	1.28799	0.9	0.401	0	Undiff spg	Ccnd2
Mt1	0	1.26525	1	0.857	0	Undiff spg	Mt1
Mmd	0	1.24248	0.927	0.379	0	Undiff spg	Mmd
Hspe1	0	1.14682	1	0.905	0	Undiff spg	Hspe1
D10Wsu102e	0	1.12324	0.911	0.424	0	Undiff spg	D10Wsu102e
Nefm	0	1.08579	0.456	0.016	0	Undiff spg	Nefm
Afp	0	1.08428	0.803	0.129	0	Undiff spg	Afp
Gtsf1	0	1.08052	0.922	0.402	0	Undiff spg	Gtsf1
Phgdh	0	1.06513	0.797	0.234	0	Undiff spg	Phgdh
Zbtb16	0	1.05868	0.812	0.154	0	Undiff spg	Zbtb16
Pdk1	0	1.04915	0.766	0.128	0	Undiff spg	Pdk1
Rbfa	0	1.03868	0.934	0.472	0	Undiff spg	Rbfa
Polr1c	0	1.02257	0.944	0.5	0	Undiff spg	Polr1c
Rpl4	0	1.00913	1	0.999	0	Undiff spg	Rpl4
9130401M01Rik	0	1.00879	0.924	0.454	0	Undiff spg	9130401M01Rik
Chd4	0	1.00492	0.975	0.742	0	Undiff spg	Chd4
Mageb4	0	0.99707	0.907	0.407	0	Undiff spg	Mageb4
Rpsa	0	0.99095	0.999	0.997	0	Undiff spg	Rpsa
Ftl1	0	0.985233	0.999	0.988	0	Undiff spg	Ftl1
Cks2	0	0.971269	0.939	0.487	0	Undiff spg	Cks2
Coprs	0	0.967758	0.976	0.648	0	Undiff spg	Coprs
Parp1	0	0.960337	0.97	0.571	0	Undiff spg	Parp1
Foxf1	0	0.954166	0.685	0.102	0	Undiff spg	Foxf1
Tcl1	0	0.92747	0.563	0.019	0	Undiff spg	Tcl1
Sys1	0	0.923034	0.949	0.672	0	Undiff spg	Sys1
Trim71	0	0.914734	0.739	0.129	0	Undiff spg	Trim71
H2afy	0	0.913533	0.931	0.56	0	Undiff spg	H2afy
Txnl4a	0	0.896624	0.933	0.546	0	Undiff spg	Txnl4a
2700094K13Rik	0	0.8891	0.993	0.76	0	Undiff spg	2700094K13Rik
Fkbp4	0	0.871336	0.988	0.76	0	Undiff spg	Fkbp4
Slc9a3r1	0	0.86771	0.658	0.087	0	Undiff spg	Slc9a3r1
Sall4	0	0.86056	0.709	0.171	0	Undiff spg	Sall4
Pabpc1	0	0.855741	0.994	0.903	0	Undiff spg	Pabpc1
Rpl34	0	0.852646	1	1	0	Undiff spg	Rpl34
Hmox1	0	0.846293	0.734	0.24	0	Undiff spg	Hmox1
Supt4a	0	0.845061	0.981	0.71	0	Undiff spg	Supt4a
Uchl1	0	0.844828	0.973	0.639	0	Undiff spg	Uchl1
Sumo3	0	0.84353	0.935	0.614	0	Undiff spg	Sumo3
Gyltl1b	0	0.826489	0.653	0.044	0	Undiff spg	Gyltl1b
Taf7	0	0.826266	0.946	0.629	0	Undiff spg	Taf7
Nhp2	0	0.806235	0.967	0.69	0	Undiff spg	Nhp2
Gpsm3	0	0.805963	0.756	0.204	0	Undiff spg	Gpsm3
Acot13	0	0.805664	0.798	0.244	0	Undiff spg	Acot13
Sgk3	0	0.802846	0.747	0.194	0	Undiff spg	Sgk3
2010107G23Rik	0	0.800703	0.692	0.152	0	Undiff spg	2010107G23Rik
Gfra1	0	0.799432	0.536	0.028	0	Undiff spg	Gfra1
C1qtnf4	0	0.797567	0.855	0.368	0	Undiff spg	C1qtnf4
Spg21	0	0.795911	0.826	0.307	0	Undiff spg	Spg21
Ddx46	0	0.793741	0.959	0.628	0	Undiff spg	Ddx46
Akr1b3	0	0.791538	0.916	0.564	0	Undiff spg	Akr1b3
Rps2	0	0.788957	1	0.998	0	Undiff spg	Rps2
Rpl15	0	0.782633	1	0.993	0	Undiff spg	Rpl15
Ralbp1	0	0.781707	0.981	0.748	0	Undiff spg	Ralbp1
Mpped2	0	0.777984	0.704	0.296	0	Undiff spg	Mpped2
Rbbp6	0	0.777393	0.944	0.674	0	Undiff spg	Rbbp6
Stk31	0	0.774834	0.896	0.475	0	Undiff spg	Stk31
Lsm8	0	0.771687	0.984	0.761	0	Undiff spg	Lsm8
Id4	0	0.771026	0.5	0.078	0	Undiff spg	Id4
Rps26	0	0.769355	1	0.997	0	Undiff spg	Rps26
Trip12	0	0.768754	0.925	0.594	0	Undiff spg	Trip12
0610010K14Rik	0	0.765603	0.964	0.656	0	Undiff spg	0610010K14Rik
Cdk4	0	0.763997	0.909	0.586	0	Undiff spg	Cdk4
Polr2e	0	0.761544	0.974	0.734	0	Undiff spg	Polr2e
Zic1	0	0.761348	0.409	0.013	0	Undiff spg	Zic1
Mael	0	0.76048	0.968	0.642	0	Undiff spg	Mael
Snx6	0	0.752948	0.892	0.495	0	Undiff spg	Snx6
Rpl18	0	0.750976	1	0.997	0	Undiff spg	Rpl18
Nanos3	0	0.750627	0.561	0.077	0	Undiff spg	Nanos3
Hnrnpa1	0	0.748692	0.982	0.799	0	Undiff spg	Hnrnpa1
Psme2	0	0.745459	0.958	0.721	0	Undiff spg	Psme2
Klhdc3	0	0.745387	0.85	0.437	0	Undiff spg	Klhdc3
Cdca7	0	0.74477	0.876	0.451	0	Undiff spg	Cdca7
Rcc2	0	0.744382	0.917	0.525	0	Undiff spg	Rcc2
Zfp462	0	0.743817	0.619	0.078	0	Undiff spg	Zfp462
Nme1	0	0.742837	0.986	0.821	0	Undiff spg	Nme1
Rragd	0	0.739433	0.579	0.061	0	Undiff spg	Rragd
Fdps	0	0.736129	0.871	0.518	0	Undiff spg	Fdps
Srpk2	0	0.73478	0.848	0.333	0	Undiff spg	Srpk2
Eef1b2	0	0.734145	0.992	0.925	0	Undiff spg	Eef1b2
Chd3os	0	0.732549	0.886	0.461	0	Undiff spg	Chd3os
Sipa1	0	0.728298	0.68	0.148	0	Undiff spg	Sipa1
Timm8b	0	0.72715	0.984	0.802	0	Undiff spg	Timm8b
Mtf2	0	0.727103	0.92	0.603	0	Undiff spg	Mtf2
Rps16	0	0.726094	1	1	0	Undiff spg	Rps16
Cct2	0	0.725879	0.979	0.747	0	Undiff spg	Cct2
H2afv	0	0.724181	0.998	0.906	0	Undiff spg	H2afv
Isyna1	0	0.722553	0.921	0.544	0	Undiff spg	Isyna1
Ppfibp2	0	0.721204	0.507	0.069	0	Undiff spg	Ppfibp2
Fst	0	0.720828	0.464	0.031	0	Undiff spg	Fst
Asphd2	0	0.717198	0.613	0.075	0	Undiff spg	Asphd2
Ret	0	0.711321	0.541	0.033	0	Undiff spg	Ret
mt-Co1	0	0.709494	1	0.999	0	Undiff spg	mt-Co1
Rangrf	0	0.70738	0.776	0.294	0	Undiff spg	Rangrf
Gm2694	0	0.703978	0.794	0.371	0	Undiff spg	Gm2694
Rpl14	0	0.700807	1	1	0	Undiff spg	Rpl14
H2afy2	0	0.699654	0.644	0.105	0	Undiff spg	H2afy2
Cox7c	0	0.681751	1	0.986	0	Undiff spg	Cox7c
Higd2a	0	0.680961	0.947	0.695	0	Undiff spg	Higd2a
Ubald2	0	0.680548	0.892	0.497	0	Undiff spg	Ubald2
Igf2bp1	0	0.679156	0.775	0.348	0	Undiff spg	Igf2bp1
Dctd	0	0.676646	0.647	0.128	0	Undiff spg	Dctd
Rps18	0	0.675121	1	1	0	Undiff spg	Rps18
Zfp428	0	0.674801	0.792	0.352	0	Undiff spg	Zfp428
Pam16	0	0.669344	0.888	0.534	0	Undiff spg	Pam16
Mrps5	0	0.668372	0.94	0.637	0	Undiff spg	Mrps5
mt-Nd1	0	0.666253	0.999	0.999	0	Undiff spg	mt-Nd1
Pfdn1	0	0.662941	0.977	0.781	0	Undiff spg	Pfdn1
Paip2	0	0.6601	0.993	0.881	0	Undiff spg	Paip2
Yeats4	0	0.655283	0.946	0.616	0	Undiff spg	Yeats4
Rpl8	0	0.654125	1	1	0	Undiff spg	Rpl8
Nudc	0	0.652989	0.989	0.828	0	Undiff spg	Nudc
Leprotl1	0	0.650366	0.875	0.512	0	Undiff spg	Leprotl1
Pigx	0	0.648595	0.851	0.448	0	Undiff spg	Pigx
Hnrnpf	0	0.648376	0.994	0.919	0	Undiff spg	Hnrnpf
Rplp0	0	0.642152	1	1	0	Undiff spg	Rplp0
Rpl5	0	0.641932	0.999	0.981	0	Undiff spg	Rpl5
mt-Co3	0	0.641107	1	1	0	Undiff spg	mt-Co3
Nap1l1	0	0.639462	0.994	0.833	0	Undiff spg	Nap1l1
Cyct	0	0.629623	0.632	0.177	0	Undiff spg	Cyct
Prdx1	0	0.629591	0.999	0.99	0	Undiff spg	Prdx1
Pou3f1	0	0.626196	0.655	0.2	0	Undiff spg	Pou3f1
Chd7	0	0.622717	0.606	0.128	0	Undiff spg	Chd7
Eif3k	0	0.620496	0.994	0.921	0	Undiff spg	Eif3k
Rpl19	0	0.619163	1	1	0	Undiff spg	Rpl19
Pramef12	0	0.618454	0.528	0.08	0	Undiff spg	Pramef12
Ube2b	0	0.617383	0.994	0.889	0	Undiff spg	Ube2b
Rps15	0	0.613154	1	0.999	0	Undiff spg	Rps15
Eif3h	0	0.604166	0.993	0.932	0	Undiff spg	Eif3h
Cox8a	0	0.601745	0.998	0.948	0	Undiff spg	Cox8a
Rps24	0	0.600861	1	1	0	Undiff spg	Rps24
Stk24	0	0.600651	0.662	0.208	0	Undiff spg	Stk24
H19	0	0.599198	0.47	0.073	0	Undiff spg	H19
Rpl35	0	0.598969	1	1	0	Undiff spg	Rpl35
Dppa4	0	0.597927	0.498	0.06	0	Undiff spg	Dppa4
Cdca7l	0	0.595097	0.68	0.258	0	Undiff spg	Cdca7l
Rps27a	0	0.593294	1	1	0	Undiff spg	Rps27a
Rab3ip	0	0.592743	0.662	0.232	0	Undiff spg	Rab3ip
Rpl10a	0	0.591927	1	0.999	0	Undiff spg	Rpl10a
Rplp2	0	0.591241	1	1	0	Undiff spg	Rplp2
Igsf3	0	0.59011	0.646	0.187	0	Undiff spg	Igsf3
Lin28a	0	0.589303	0.491	0.087	0	Undiff spg	Lin28a
Rpl13a	0	0.589286	1	1	0	Undiff spg	Rpl13a
Asz1	0	0.588125	0.724	0.3	0	Undiff spg	Asz1
mt-Atp6	0	0.587461	1	1	0	Undiff spg	mt-Atp6
Glis3	0	0.580946	0.498	0.032	0	Undiff spg	Glis3
Foxc2	0	0.57744	0.413	0.018	0	Undiff spg	Foxc2
Etv5	0	0.568188	0.498	0.072	0	Undiff spg	Etv5
Mypop	0	0.566371	0.499	0.076	0	Undiff spg	Mypop
Aaed1	0	0.565391	0.595	0.171	0	Undiff spg	Aaed1
Gsto1	0	0.561228	0.647	0.168	0	Undiff spg	Gsto1
Bnc2	0	0.560587	0.624	0.181	0	Undiff spg	Bnc2
mt-Co2	0	0.557474	0.999	0.999	0	Undiff spg	mt-Co2
Eif5a	0	0.549511	0.998	0.965	0	Undiff spg	Eif5a
Rpl37	0	0.546649	1	1	0	Undiff spg	Rpl37
Rhebl1	0	0.544147	0.511	0.073	0	Undiff spg	Rhebl1
Rpl35a	0	0.541011	1	1	0	Undiff spg	Rpl35a
Wipi1	0	0.540141	0.551	0.121	0	Undiff spg	Wipi1
Efcab10	0	0.538405	0.498	0.079	0	Undiff spg	Efcab10
Nab2	0	0.537508	0.545	0.121	0	Undiff spg	Nab2
Gm13251	0	0.536026	0.58	0.142	0	Undiff spg	Gm13251
Rps7	0	0.535128	1	0.999	0	Undiff spg	Rps7
Rps15a	0	0.529851	1	1	0	Undiff spg	Rps15a
Aldoc	0	0.527835	0.532	0.116	0	Undiff spg	Aldoc
Rps12	0	0.51924	1	0.998	0	Undiff spg	Rps12
Klk8	0	0.515144	0.402	0.026	0	Undiff spg	Klk8
Pcgf6	0	0.509534	0.536	0.128	0	Undiff spg	Pcgf6
Rps11	0	0.503548	1	1	0	Undiff spg	Rps11
Slc16a11	0	0.502801	0.499	0.071	0	Undiff spg	Slc16a11
Egr2	0	0.483994	0.349	0.014	0	Undiff spg	Egr2
Stx3	0	0.475259	0.557	0.122	0	Undiff spg	Stx3
Gm9732	0	0.469391	0.454	0.064	0	Undiff spg	Gm9732
Etv4	0	0.462893	0.394	0.034	0	Undiff spg	Etv4
Tspan8	0	0.456752	0.392	0.019	0	Undiff spg	Tspan8
Rps8	0	0.451899	1	1	0	Undiff spg	Rps8
Mdh2	1.60506e-307	0.647932	0.985	0.819	4.49385e-303	Undiff spg	Mdh2
AI413582	1.06659e-306	0.582466	0.653	0.229	2.98624e-302	Undiff spg	AI413582
Rps10	1.13518e-304	0.469457	1	0.996	3.17828e-300	Undiff spg	Rps10
Rbx1	2.15443e-304	0.540826	0.999	0.915	6.03198e-300	Undiff spg	Rbx1
Sphk1	7.01508e-304	0.482243	0.382	0.034	1.96408e-299	Undiff spg	Sphk1
Dnd1	1.96431e-302	0.609061	0.685	0.28	5.49967e-298	Undiff spg	Dnd1
Apex1	3.01163e-300	0.652595	0.921	0.6	8.43197e-296	Undiff spg	Apex1
Xrn2	1.3512e-298	0.658655	0.921	0.61	3.78309e-294	Undiff spg	Xrn2
Erh	5.61108e-298	0.552715	0.996	0.916	1.57099e-293	Undiff spg	Erh
Map4k4	9.09953e-298	0.549853	0.679	0.223	2.54769e-293	Undiff spg	Map4k4
Rps3	1.74414e-297	0.415594	1	0.998	4.88325e-293	Undiff spg	Rps3
Eif1a	2.89039e-297	0.586062	0.812	0.418	8.0925e-293	Undiff spg	Eif1a
Esrp1	3.25023e-297	0.57651	0.571	0.174	9.1e-293	Undiff spg	Esrp1
Fscn1	3.68261e-297	0.532041	0.543	0.14	1.03106e-292	Undiff spg	Fscn1
Eef2	4.21748e-297	0.596394	0.999	0.992	1.18081e-292	Undiff spg	Eef2
Ndufa7	8.12189e-297	0.526846	0.996	0.957	2.27397e-292	Undiff spg	Ndufa7
Smim22	1.2902e-295	0.421185	0.389	0.041	3.61231e-291	Undiff spg	Smim22
Mrps18b	2.49534e-295	0.604391	0.818	0.439	6.98647e-291	Undiff spg	Mrps18b
Tcf15	1.28154e-293	0.500276	0.484	0.098	3.58806e-289	Undiff spg	Tcf15
Timm10	9.48895e-293	0.514128	0.675	0.242	2.65672e-288	Undiff spg	Timm10
Tns3	4.8942e-292	0.436428	0.474	0.091	1.37028e-287	Undiff spg	Tns3
Kctd18	3.27202e-291	0.565075	0.648	0.239	9.161e-287	Undiff spg	Kctd18
Polr2f	1.25472e-290	0.577452	0.99	0.857	3.51296e-286	Undiff spg	Polr2f
Pgam1	1.55133e-290	0.602723	0.941	0.624	4.3434e-286	Undiff spg	Pgam1
Rplp1	1.32097e-288	0.301677	1	1	3.69846e-284	Undiff spg	Rplp1
Nop14	2.16726e-288	0.644205	0.897	0.538	6.06789e-284	Undiff spg	Nop14
RP23-198F11.3	3.08533e-286	0.515495	0.317	0.01	8.63831e-282	Undiff spg	RP23-198F11.3
Ttc34	6.62015e-286	0.428092	0.445	0.079	1.85351e-281	Undiff spg	Ttc34
Gpi1	9.19276e-285	0.611821	0.966	0.76	2.57379e-280	Undiff spg	Gpi1
2610524H06Rik	3.42252e-284	0.646449	0.867	0.519	9.58238e-280	Undiff spg	2610524H06Rik
Psmb10	9.95516e-284	0.715743	0.817	0.462	2.78725e-279	Undiff spg	Psmb10
Mpc2	1.38517e-283	0.665113	0.991	0.861	3.87821e-279	Undiff spg	Mpc2
Gtpbp4	1.00667e-282	0.670813	0.956	0.655	2.81846e-278	Undiff spg	Gtpbp4
Ubxn10	7.13987e-282	0.367064	0.35	0.026	1.99902e-277	Undiff spg	Ubxn10
Pdzd2	2.73625e-281	0.577905	0.559	0.141	7.66095e-277	Undiff spg	Pdzd2
Usf1	4.82505e-281	0.460658	0.54	0.137	1.35092e-276	Undiff spg	Usf1
Rpl30	6.23618e-281	0.390468	0.999	0.997	1.74601e-276	Undiff spg	Rpl30
Map1lc3b	7.05792e-281	0.686088	0.988	0.896	1.97608e-276	Undiff spg	Map1lc3b
Rps5	9.10095e-281	0.432768	1	1	2.54808e-276	Undiff spg	Rps5
Rspo2	9.37677e-280	0.374269	0.312	0.01	2.62531e-275	Undiff spg	Rspo2
Pcbp4	6.86402e-279	0.467806	0.486	0.105	1.92179e-274	Undiff spg	Pcbp4
Tdrd5	7.41084e-279	0.443163	0.451	0.09	2.07489e-274	Undiff spg	Tdrd5
C1ql1	1.40467e-278	0.447823	0.453	0.087	3.93279e-274	Undiff spg	C1ql1
Peli2	1.44156e-278	0.415681	0.41	0.058	4.03608e-274	Undiff spg	Peli2
Ncor2	2.67116e-278	0.527566	0.685	0.254	7.47873e-274	Undiff spg	Ncor2
Foxo1	1.19369e-277	0.663434	0.796	0.433	3.3421e-273	Undiff spg	Foxo1
Fsd1	3.81807e-277	0.514664	0.615	0.215	1.06898e-272	Undiff spg	Fsd1
Kdm5b	2.54343e-276	0.610974	0.885	0.546	7.12111e-272	Undiff spg	Kdm5b
Rcan3	9.06273e-276	0.468683	0.557	0.156	2.53738e-271	Undiff spg	Rcan3
Rpl6	5.52882e-273	0.43171	1	1	1.54796e-268	Undiff spg	Rpl6
Phf13	7.29749e-273	0.632808	0.887	0.533	2.04315e-268	Undiff spg	Phf13
Foxr1	8.31643e-273	0.509181	0.531	0.16	2.32843e-268	Undiff spg	Foxr1
Pmaip1	4.16193e-272	0.503265	0.385	0.053	1.16526e-267	Undiff spg	Pmaip1
Susd4	1.00678e-271	0.39906	0.45	0.081	2.81878e-267	Undiff spg	Susd4
Emb	6.96647e-271	0.41415	0.368	0.044	1.95047e-266	Undiff spg	Emb
F11r	4.17922e-270	0.375073	0.685	0.213	1.1701e-265	Undiff spg	F11r
Nub1	1.01428e-269	0.577559	0.763	0.388	2.83978e-265	Undiff spg	Nub1
Trrap	3.50876e-269	0.504765	0.633	0.23	9.82384e-265	Undiff spg	Trrap
Fdft1	8.51277e-269	0.609873	0.727	0.353	2.38341e-264	Undiff spg	Fdft1
Gm10116	9.10173e-269	0.58719	0.724	0.319	2.5483e-264	Undiff spg	Gm10116
Brwd3	1.3084e-268	0.421954	0.405	0.064	3.66325e-264	Undiff spg	Brwd3
Rpl10l	1.49853e-268	0.455465	0.553	0.168	4.19558e-264	Undiff spg	Rpl10l
Tex19.1	1.97501e-268	0.668519	0.883	0.528	5.52962e-264	Undiff spg	Tex19.1
Sohlh1	4.97874e-268	0.703239	0.785	0.428	1.39395e-263	Undiff spg	Sohlh1
Rpl32	1.01301e-267	0.42912	1	1	2.83621e-263	Undiff spg	Rpl32
Ppan	1.92289e-267	0.615498	0.885	0.54	5.38371e-263	Undiff spg	Ppan
En1	2.34921e-266	0.503741	0.3	0.01	6.57733e-262	Undiff spg	En1
Gm6890	1.70279e-264	0.418586	0.478	0.116	4.76746e-260	Undiff spg	Gm6890
Ssbp1	4.51323e-264	0.612401	0.942	0.671	1.26361e-259	Undiff spg	Ssbp1
Pygl	6.04789e-264	0.380361	0.363	0.039	1.69329e-259	Undiff spg	Pygl
Sbk1	1.95486e-263	0.456916	0.47	0.113	5.47321e-259	Undiff spg	Sbk1
Xpot	5.39659e-263	0.454639	0.552	0.157	1.51094e-258	Undiff spg	Xpot
Taf5l	6.62195e-263	0.452935	0.594	0.201	1.85401e-258	Undiff spg	Taf5l
Lsm4	6.89399e-263	0.559853	0.993	0.847	1.93018e-258	Undiff spg	Lsm4
Prkcz	7.16744e-263	0.529307	0.599	0.219	2.00674e-258	Undiff spg	Prkcz
Lsm2	7.79728e-263	0.603089	0.978	0.751	2.18308e-258	Undiff spg	Lsm2
Rapsn	1.45845e-262	0.460494	0.443	0.091	4.08338e-258	Undiff spg	Rapsn
Mdn1	2.17017e-262	0.586452	0.836	0.465	6.07604e-258	Undiff spg	Mdn1
Psmb6	2.78282e-262	0.530214	0.996	0.918	7.79135e-258	Undiff spg	Psmb6
D030056L22Rik	3.06526e-262	0.598415	0.874	0.535	8.58212e-258	Undiff spg	D030056L22Rik
Nav2	3.69056e-262	0.457866	0.523	0.137	1.03328e-257	Undiff spg	Nav2
1110008P14Rik	5.81944e-262	0.592235	0.924	0.601	1.62933e-257	Undiff spg	1110008P14Rik
Rps6	1.38918e-261	0.40502	1	0.999	3.88944e-257	Undiff spg	Rps6
Pphln1	1.0982e-260	0.57174	0.832	0.475	3.07473e-256	Undiff spg	Pphln1
Dph3	1.35322e-260	0.582003	0.923	0.618	3.78874e-256	Undiff spg	Dph3
Gsr	3.08234e-260	0.612141	0.934	0.611	8.62992e-256	Undiff spg	Gsr
Dtna	3.5947e-260	0.393438	0.474	0.1	1.00644e-255	Undiff spg	Dtna
Morc1	4.56008e-260	0.427915	0.43	0.085	1.27673e-255	Undiff spg	Morc1
Aplp1	5.51449e-259	0.412863	0.382	0.052	1.54395e-254	Undiff spg	Aplp1
Zrsr2	1.17274e-258	0.601471	0.975	0.719	3.28343e-254	Undiff spg	Zrsr2
Tomm34	1.1824e-258	0.600913	0.867	0.526	3.31049e-254	Undiff spg	Tomm34
Inpp5f	3.07063e-258	0.567382	0.705	0.332	8.59716e-254	Undiff spg	Inpp5f
Abca1	5.21747e-258	0.455774	0.602	0.191	1.46079e-253	Undiff spg	Abca1
Rrp9	8.02127e-257	0.502185	0.65	0.264	2.24579e-252	Undiff spg	Rrp9
Mphosph6	1.74423e-256	0.566122	0.812	0.433	4.88349e-252	Undiff spg	Mphosph6
Igfbpl1	2.20897e-256	0.366261	0.356	0.043	6.18468e-252	Undiff spg	Igfbpl1
Tead2	2.2531e-256	0.467143	0.565	0.173	6.30823e-252	Undiff spg	Tead2
Rasgrp2	5.51985e-255	0.899465	0.838	0.55	1.54545e-250	Undiff spg	Rasgrp2
Ccdc6	3.10361e-254	0.571198	0.714	0.338	8.68949e-250	Undiff spg	Ccdc6
Abtb1	2.9337e-251	0.573611	0.774	0.42	8.21378e-247	Undiff spg	Abtb1
Gm6880	3.48441e-251	0.411407	0.47	0.118	9.75566e-247	Undiff spg	Gm6880
Tmem11	2.13035e-250	0.553694	0.849	0.513	5.96454e-246	Undiff spg	Tmem11
Foxp1	2.46621e-250	0.482633	0.887	0.488	6.90489e-246	Undiff spg	Foxp1
Nol12	1.12475e-249	0.558095	0.862	0.521	3.14906e-245	Undiff spg	Nol12
Cox7b2	6.72974e-249	0.602785	0.905	0.525	1.88419e-244	Undiff spg	Cox7b2
Knop1	7.8423e-249	0.581939	0.91	0.602	2.19569e-244	Undiff spg	Knop1
Serp2	1.74749e-248	0.370053	0.417	0.076	4.89262e-244	Undiff spg	Serp2
A930011G23Rik	3.36912e-248	0.322616	0.287	0.011	9.43286e-244	Undiff spg	A930011G23Rik
Pou5f1	7.11944e-248	0.375017	0.346	0.04	1.9933e-243	Undiff spg	Pou5f1
Jak1	4.05993e-247	0.638182	0.871	0.581	1.1367e-242	Undiff spg	Jak1
Matn4	6.77137e-246	0.35265	0.311	0.024	1.89585e-241	Undiff spg	Matn4
Sox13	1.41498e-245	0.349939	0.419	0.074	3.96165e-241	Undiff spg	Sox13
Dusp18	2.68825e-245	0.439692	0.493	0.136	7.52656e-241	Undiff spg	Dusp18
Smkr-ps	4.85618e-245	0.391152	0.328	0.032	1.35963e-240	Undiff spg	Smkr-ps
Klf7	6.08072e-245	0.552464	0.843	0.469	1.70248e-240	Undiff spg	Klf7
Aamp	1.71246e-244	0.606611	0.945	0.719	4.79454e-240	Undiff spg	Aamp
Xpc	4.02875e-244	0.478882	0.634	0.248	1.12797e-239	Undiff spg	Xpc
Rabep1	1.60358e-243	0.531208	0.778	0.396	4.48969e-239	Undiff spg	Rabep1
Mt2	1.39436e-242	0.78609	0.998	0.794	3.90393e-238	Undiff spg	Mt2
Rps14	2.8424e-242	0.31888	1	0.999	7.95815e-238	Undiff spg	Rps14
Mgmt	1.04239e-241	0.501475	0.531	0.167	2.91849e-237	Undiff spg	Mgmt
Tmtc4	1.45331e-241	0.45863	0.519	0.166	4.06897e-237	Undiff spg	Tmtc4
Rps3a1	1.62712e-241	0.366925	1	0.999	4.5556e-237	Undiff spg	Rps3a1
Ccdc191	5.71174e-241	0.487057	0.654	0.279	1.59917e-236	Undiff spg	Ccdc191
Mplkip	9.50484e-241	0.546728	0.851	0.522	2.66117e-236	Undiff spg	Mplkip
Arrb2	3.15458e-240	0.473307	0.662	0.281	8.83219e-236	Undiff spg	Arrb2
Stard3nl	5.25261e-239	0.560586	0.885	0.572	1.47063e-234	Undiff spg	Stard3nl
Gnl3	6.43469e-239	0.597295	0.916	0.61	1.80159e-234	Undiff spg	Gnl3
Hivep2	1.42089e-238	0.396251	0.525	0.142	3.97821e-234	Undiff spg	Hivep2
Rps20	1.55972e-238	0.421551	1	0.999	4.36691e-234	Undiff spg	Rps20
Pim1	3.64798e-238	0.768103	0.767	0.434	1.02136e-233	Undiff spg	Pim1
Pla2g7	4.63616e-238	0.340333	0.441	0.087	1.29803e-233	Undiff spg	Pla2g7
Rpl12	9.7735e-238	0.420587	1	0.996	2.73638e-233	Undiff spg	Rpl12
Prr5	1.01608e-237	0.477928	0.772	0.365	2.84481e-233	Undiff spg	Prr5
Gng13	1.95713e-237	0.581289	0.569	0.215	5.47958e-233	Undiff spg	Gng13
Eif3f	3.13386e-237	0.507208	0.989	0.908	8.77418e-233	Undiff spg	Eif3f
Slc9b1	2.92275e-236	0.433731	0.535	0.18	8.18311e-232	Undiff spg	Slc9b1
Polr2g	3.88353e-236	0.562851	0.965	0.73	1.08731e-231	Undiff spg	Polr2g
Ccpg1os	2.50425e-235	0.432917	0.548	0.185	7.01141e-231	Undiff spg	Ccpg1os
Tgif1	2.80772e-235	0.397573	0.448	0.095	7.86106e-231	Undiff spg	Tgif1
Vps8	1.47831e-234	0.885835	0.824	0.51	4.13898e-230	Undiff spg	Vps8
Rexo2	1.42087e-233	0.534961	0.913	0.636	3.97816e-229	Undiff spg	Rexo2
Prpsap1	1.89435e-232	0.572335	0.876	0.559	5.30379e-228	Undiff spg	Prpsap1
Slc38a4	3.86057e-232	0.323404	0.296	0.022	1.08088e-227	Undiff spg	Slc38a4
Tmem29	4.10313e-232	0.481439	0.708	0.332	1.14879e-227	Undiff spg	Tmem29
Upp1	5.99597e-232	0.536732	0.359	0.058	1.67875e-227	Undiff spg	Upp1
Bnip3l	5.77103e-231	0.534882	0.978	0.82	1.61577e-226	Undiff spg	Bnip3l
Ropn1l	6.19888e-231	0.400488	0.456	0.12	1.73556e-226	Undiff spg	Ropn1l
Me2	1.62529e-230	0.507665	0.738	0.367	4.55048e-226	Undiff spg	Me2
Bik	1.84307e-230	0.456783	0.473	0.126	5.16024e-226	Undiff spg	Bik
Zmym3	2.61998e-230	0.533739	0.667	0.317	7.33541e-226	Undiff spg	Zmym3
Sbno1	1.07891e-229	0.578334	0.986	0.737	3.02074e-225	Undiff spg	Sbno1
Sf3b5	1.10266e-229	0.523969	0.939	0.728	3.08723e-225	Undiff spg	Sf3b5
Hmgn5	1.89551e-228	0.590571	0.479	0.132	5.30705e-224	Undiff spg	Hmgn5
Ptbp3	2.50021e-228	0.5338	0.783	0.435	7.0001e-224	Undiff spg	Ptbp3
Ptpn13	3.4927e-228	0.385628	0.366	0.057	9.77885e-224	Undiff spg	Ptpn13
Fkbp11	1.18068e-227	0.368089	0.358	0.056	3.30566e-223	Undiff spg	Fkbp11
Stmn1	1.94696e-227	0.654768	0.983	0.736	5.45111e-223	Undiff spg	Stmn1
Scamp5	3.9056e-227	0.336585	0.373	0.066	1.09349e-222	Undiff spg	Scamp5
mt-Nd2	9.72368e-227	0.507908	0.997	0.986	2.72244e-222	Undiff spg	mt-Nd2
Emg1	1.48729e-226	0.502607	0.983	0.797	4.16411e-222	Undiff spg	Emg1
Anapc11	4.59541e-226	0.507735	0.977	0.844	1.28662e-221	Undiff spg	Anapc11
Ski	7.30771e-226	0.482484	0.74	0.356	2.04601e-221	Undiff spg	Ski
Rpl7	1.03596e-225	0.436155	0.999	0.997	2.90048e-221	Undiff spg	Rpl7
Pdcd11	2.39806e-225	0.567124	0.905	0.607	6.71409e-221	Undiff spg	Pdcd11
Ddx41	2.4069e-225	0.517681	0.741	0.388	6.73885e-221	Undiff spg	Ddx41
Rpl23	3.37283e-225	0.328646	1	1	9.44326e-221	Undiff spg	Rpl23
Atoh8	7.30925e-225	0.396198	0.384	0.073	2.04644e-220	Undiff spg	Atoh8
Arl14epl	4.9699e-224	0.460614	0.587	0.231	1.39147e-219	Undiff spg	Arl14epl
Trp53rkb	8.85062e-224	0.43885	0.578	0.225	2.478e-219	Undiff spg	Trp53rkb
Gstm5	6.70451e-223	0.456425	0.883	0.538	1.87713e-218	Undiff spg	Gstm5
Ddx18	9.06448e-222	0.551804	0.908	0.623	2.53787e-217	Undiff spg	Ddx18
Lhx1	1.70538e-221	0.438743	0.251	0.007	4.77473e-217	Undiff spg	Lhx1
Prrx2	2.30214e-221	0.449128	0.345	0.054	6.44554e-217	Undiff spg	Prrx2
Trim12c	5.16033e-221	0.343845	0.373	0.064	1.44479e-216	Undiff spg	Trim12c
Abcf1	1.82123e-220	0.521368	0.893	0.596	5.09908e-216	Undiff spg	Abcf1
G2e3	5.5067e-220	0.478601	0.588	0.238	1.54177e-215	Undiff spg	G2e3
Rpl27	1.27929e-219	0.388605	1	0.993	3.58175e-215	Undiff spg	Rpl27
2810474O19Rik	1.56153e-219	0.523434	0.717	0.364	4.37196e-215	Undiff spg	2810474O19Rik
Pou2f2	7.83428e-219	0.397215	0.359	0.061	2.19344e-214	Undiff spg	Pou2f2
Ninl	9.00788e-219	0.398344	0.471	0.138	2.52203e-214	Undiff spg	Ninl
Ccdc141	1.55471e-218	0.351837	0.463	0.108	4.35288e-214	Undiff spg	Ccdc141
Cdca4	6.19527e-218	0.460268	0.664	0.306	1.73455e-213	Undiff spg	Cdca4
Cct5	8.44205e-218	0.526038	0.973	0.807	2.36361e-213	Undiff spg	Cct5
Tcf7	4.25154e-217	0.48904	0.648	0.301	1.19035e-212	Undiff spg	Tcf7
Tma16	3.75444e-216	0.455802	0.648	0.298	1.05117e-211	Undiff spg	Tma16
Dynll1	6.74771e-214	0.419806	1	0.983	1.88922e-209	Undiff spg	Dynll1
Atp6v1f	8.6678e-214	0.483601	0.98	0.835	2.42681e-209	Undiff spg	Atp6v1f
Igf1r	1.54564e-213	0.505747	0.754	0.4	4.32748e-209	Undiff spg	Igf1r
Eef1a1	7.67736e-213	0.392213	1	0.999	2.14951e-208	Undiff spg	Eef1a1
Foxo3	4.40642e-212	0.456189	0.612	0.262	1.23371e-207	Undiff spg	Foxo3
Mybbp1a	5.78738e-212	0.441137	0.656	0.296	1.62035e-207	Undiff spg	Mybbp1a
Lpcat1	1.56339e-211	0.311296	0.367	0.068	4.37717e-207	Undiff spg	Lpcat1
Ube4b	8.80245e-211	0.453804	0.708	0.343	2.46451e-206	Undiff spg	Ube4b
Terf1	1.90856e-210	0.451346	0.687	0.327	5.34358e-206	Undiff spg	Terf1
Tmem132c	2.146e-210	0.284807	0.264	0.017	6.00838e-206	Undiff spg	Tmem132c
Dnaja2	4.73753e-210	0.52235	0.97	0.77	1.32641e-205	Undiff spg	Dnaja2
Mea1	7.61747e-210	0.493849	0.952	0.697	2.13274e-205	Undiff spg	Mea1
Gm7967	1.44092e-209	0.308414	0.272	0.022	4.03428e-205	Undiff spg	Gm7967
Ssrp1	1.68428e-209	0.518783	0.884	0.592	4.71565e-205	Undiff spg	Ssrp1
Rad21	1.86625e-209	0.527347	0.839	0.501	5.22512e-205	Undiff spg	Rad21
Ssbp3	2.7698e-209	0.561253	0.888	0.593	7.75488e-205	Undiff spg	Ssbp3
Tpd52	4.35419e-209	0.362337	0.529	0.172	1.21909e-204	Undiff spg	Tpd52
Hsd17b12	7.22891e-208	0.47288	0.739	0.394	2.02395e-203	Undiff spg	Hsd17b12
Ddx4	8.43535e-208	0.503812	0.895	0.543	2.36173e-203	Undiff spg	Ddx4
Gm973	1.73657e-207	0.330915	0.35	0.065	4.86204e-203	Undiff spg	Gm973
Cenpw	4.18419e-207	0.546399	0.869	0.538	1.17149e-202	Undiff spg	Cenpw
Fam134a	1.1229e-206	0.476635	0.772	0.439	3.1439e-202	Undiff spg	Fam134a
Gnpnat1	1.18251e-206	0.493705	0.769	0.426	3.31079e-202	Undiff spg	Gnpnat1
Cers6	9.31626e-206	0.367666	0.412	0.109	2.60837e-201	Undiff spg	Cers6
Rrp15	1.37782e-205	0.49287	0.768	0.445	3.85761e-201	Undiff spg	Rrp15
Marcksl1	1.83172e-205	0.507199	0.976	0.805	5.12844e-201	Undiff spg	Marcksl1
Lpar3	1.85179e-205	0.293943	0.288	0.03	5.18465e-201	Undiff spg	Lpar3
Mtr	3.36993e-205	0.440205	0.523	0.193	9.43514e-201	Undiff spg	Mtr
Rpl29	1.33353e-204	0.47368	0.997	0.996	3.73363e-200	Undiff spg	Rpl29
Piwil2	3.86182e-204	0.439966	0.668	0.319	1.08123e-199	Undiff spg	Piwil2
Brd3	7.83152e-204	0.510272	0.902	0.614	2.19267e-199	Undiff spg	Brd3
Msi2	4.10619e-203	0.506703	0.76	0.42	1.14965e-198	Undiff spg	Msi2
Samhd1	1.34602e-202	0.490314	0.651	0.308	3.76858e-198	Undiff spg	Samhd1
Phf20	4.52486e-202	0.515076	0.835	0.529	1.26687e-197	Undiff spg	Phf20
Zbed5	5.71091e-202	0.375003	0.474	0.158	1.59894e-197	Undiff spg	Zbed5
Lat	2.44732e-201	0.301983	0.297	0.037	6.85201e-197	Undiff spg	Lat
Rpl21	9.61747e-200	0.34655	1	1	2.6927e-195	Undiff spg	Rpl21
Sfr1	1.44057e-199	0.484615	0.987	0.841	4.03332e-195	Undiff spg	Sfr1
Fyn	3.09969e-199	0.467762	0.678	0.332	8.67852e-195	Undiff spg	Fyn
Siva1	3.9487e-199	0.516507	0.981	0.793	1.10556e-194	Undiff spg	Siva1
mt-Cytb	4.48357e-199	0.397233	0.999	0.999	1.25531e-194	Undiff spg	mt-Cytb
Dcakd	5.35103e-199	0.479194	0.839	0.507	1.49818e-194	Undiff spg	Dcakd
Ica1	1.40518e-198	0.326985	0.386	0.09	3.93421e-194	Undiff spg	Ica1
Hbp1	2.32784e-198	0.49912	0.813	0.504	6.51747e-194	Undiff spg	Hbp1
Cstf3	3.88233e-198	0.501084	0.779	0.466	1.08697e-193	Undiff spg	Cstf3
Kdm2b	4.92148e-198	0.47874	0.713	0.37	1.37792e-193	Undiff spg	Kdm2b
Snrpe	8.54258e-198	0.465203	0.998	0.899	2.39175e-193	Undiff spg	Snrpe
Ran	2.28967e-197	0.480914	0.997	0.895	6.41063e-193	Undiff spg	Ran
Gm13151	3.13902e-197	0.258817	0.251	0.017	8.78862e-193	Undiff spg	Gm13151
D1Ertd622e	8.47372e-197	0.370567	0.452	0.138	2.37247e-192	Undiff spg	D1Ertd622e
Rnf44	1.0545e-196	0.440379	0.743	0.403	2.95239e-192	Undiff spg	Rnf44
Srebf2	1.1521e-196	0.451393	0.611	0.277	3.22565e-192	Undiff spg	Srebf2
Npm1	1.21856e-196	0.467113	1	0.974	3.41172e-192	Undiff spg	Npm1
Phb	2.82224e-196	0.513707	0.883	0.611	7.9017e-192	Undiff spg	Phb
Gm10020	5.1836e-196	0.517727	0.876	0.618	1.45131e-191	Undiff spg	Gm10020
Rpl26	7.79122e-196	0.437395	1	1	2.18139e-191	Undiff spg	Rpl26
Cln3	7.98917e-196	0.417832	0.549	0.219	2.23681e-191	Undiff spg	Cln3
Atp9a	1.23179e-195	0.35259	0.459	0.135	3.44877e-191	Undiff spg	Atp9a
Ift43	2.90502e-195	0.390008	0.664	0.286	8.13347e-191	Undiff spg	Ift43
Ubfd1	3.29516e-195	0.482846	0.837	0.516	9.2258e-191	Undiff spg	Ubfd1
Jsrp1	5.36104e-195	0.294709	0.266	0.025	1.50099e-190	Undiff spg	Jsrp1
Etaa1	1.06537e-194	0.439164	0.663	0.323	2.98283e-190	Undiff spg	Etaa1
Cops5	5.56192e-194	0.466367	0.82	0.507	1.55723e-189	Undiff spg	Cops5
Tomm40	7.50328e-194	0.491925	0.823	0.522	2.10077e-189	Undiff spg	Tomm40
Elovl6	7.97557e-194	0.295224	0.294	0.038	2.233e-189	Undiff spg	Elovl6
Ppp1ca	1.22442e-193	0.538636	0.988	0.869	3.42813e-189	Undiff spg	Ppp1ca
9230110C19Rik	3.04883e-193	0.340381	0.394	0.102	8.53611e-189	Undiff spg	9230110C19Rik
Stx7	5.41111e-193	0.366015	0.737	0.345	1.515e-188	Undiff spg	Stx7
Chic2	5.51275e-193	0.49584	0.989	0.835	1.54346e-188	Undiff spg	Chic2
Parp8	8.97367e-193	0.29863	0.327	0.059	2.51245e-188	Undiff spg	Parp8
Zfp106	1.5197e-192	0.410564	0.649	0.283	4.25487e-188	Undiff spg	Zfp106
1110008F13Rik	1.66424e-192	0.48653	0.931	0.699	4.65955e-188	Undiff spg	1110008F13Rik
Nup37	2.10235e-192	0.431777	0.643	0.309	5.88616e-188	Undiff spg	Nup37
Gm26641	9.96136e-192	0.263349	0.259	0.022	2.78898e-187	Undiff spg	Gm26641
Mov10	3.84353e-191	0.35248	0.437	0.128	1.07611e-186	Undiff spg	Mov10
Ina	4.04506e-191	0.33209	0.378	0.09	1.13254e-186	Undiff spg	Ina
Gskip	5.09059e-191	0.449229	0.646	0.315	1.42526e-186	Undiff spg	Gskip
Ypel3	2.84116e-190	0.422233	0.924	0.648	7.95468e-186	Undiff spg	Ypel3
Tdrd1	5.43238e-190	0.381935	0.519	0.198	1.52096e-185	Undiff spg	Tdrd1
2610305D13Rik	8.69653e-190	0.317731	0.39	0.094	2.43486e-185	Undiff spg	2610305D13Rik
Fbl	2.3159e-189	0.49377	0.948	0.721	6.48405e-185	Undiff spg	Fbl
Smagp	6.74779e-188	0.514973	0.732	0.394	1.88925e-183	Undiff spg	Smagp
Lmbr1l	7.52668e-188	0.352581	0.466	0.154	2.10732e-183	Undiff spg	Lmbr1l
Fam76a	1.73839e-187	0.427637	0.679	0.332	4.86715e-183	Undiff spg	Fam76a
Rtn1	1.97363e-187	0.344968	0.408	0.111	5.52576e-183	Undiff spg	Rtn1
Tsc22d3	5.00818e-187	0.570187	0.96	0.815	1.40219e-182	Undiff spg	Tsc22d3
D16Ertd472e	6.36915e-187	0.350034	0.462	0.149	1.78323e-182	Undiff spg	D16Ertd472e
Noc2l	8.18773e-187	0.436091	0.729	0.392	2.2924e-182	Undiff spg	Noc2l
Jakmip1	1.16037e-186	0.281957	0.265	0.029	3.24881e-182	Undiff spg	Jakmip1
Tmem60	1.56617e-186	0.469918	0.802	0.487	4.38495e-182	Undiff spg	Tmem60
Psmb1	2.42511e-186	0.404116	0.995	0.936	6.78984e-182	Undiff spg	Psmb1
Gm10709	3.02568e-186	2.05565	0.484	0.187	8.47129e-182	Undiff spg	Gm10709
Usp3	9.24867e-186	0.441259	0.833	0.511	2.58944e-181	Undiff spg	Usp3
Gcsh	1.59205e-185	0.494211	0.866	0.568	4.45743e-181	Undiff spg	Gcsh
Hhex	3.76564e-185	0.431975	0.629	0.289	1.0543e-180	Undiff spg	Hhex
Gm26917	4.75306e-185	0.576754	0.986	0.91	1.33076e-180	Undiff spg	Gm26917
Trmt10a	5.04597e-184	0.44998	0.734	0.407	1.41277e-179	Undiff spg	Trmt10a
Pafah1b3	6.31199e-184	0.505946	0.873	0.562	1.76723e-179	Undiff spg	Pafah1b3
Ccdc136	2.13677e-183	0.436583	0.69	0.364	5.98252e-179	Undiff spg	Ccdc136
Anxa7	7.43162e-183	0.40298	0.697	0.345	2.0807e-178	Undiff spg	Anxa7
Dock7	2.09035e-182	0.293428	0.461	0.136	5.85255e-178	Undiff spg	Dock7
Cdkn1c	4.42796e-182	0.491224	0.54	0.2	1.23974e-177	Undiff spg	Cdkn1c
Fam217b	5.25012e-182	0.339422	0.451	0.15	1.46993e-177	Undiff spg	Fam217b
Rhox10	7.88898e-182	0.327333	0.316	0.057	2.20876e-177	Undiff spg	Rhox10
Neil2	9.96923e-182	0.295984	0.34	0.075	2.79119e-177	Undiff spg	Neil2
Hspbap1	1.70145e-181	0.3921	0.539	0.228	4.76371e-177	Undiff spg	Hspbap1
Fbxo41	3.33369e-181	0.257678	0.276	0.037	9.33366e-177	Undiff spg	Fbxo41
Prr7	4.10264e-181	0.338339	0.423	0.122	1.14866e-176	Undiff spg	Prr7
Shb	8.88298e-180	0.374263	0.443	0.142	2.48706e-175	Undiff spg	Shb
Sh3bp4	1.33633e-179	0.284447	0.346	0.071	3.74145e-175	Undiff spg	Sh3bp4
Cecr2	1.36139e-179	0.45105	0.761	0.427	3.81163e-175	Undiff spg	Cecr2
Gm43733	1.01487e-178	0.308086	0.323	0.065	2.84142e-174	Undiff spg	Gm43733
Gm13212	1.06176e-178	0.258733	0.279	0.039	2.97271e-174	Undiff spg	Gm13212
Kat2a	1.75448e-178	0.401029	0.617	0.299	4.91219e-174	Undiff spg	Kat2a
Mrpl45	3.32285e-178	0.434173	0.739	0.425	9.30333e-174	Undiff spg	Mrpl45
Pctp	3.94897e-178	0.277571	0.304	0.054	1.10563e-173	Undiff spg	Pctp
Dppa5a	6.39644e-178	0.340104	0.391	0.109	1.79088e-173	Undiff spg	Dppa5a
Ppif	6.71633e-178	0.374481	0.543	0.231	1.88044e-173	Undiff spg	Ppif
Dnttip2	9.76888e-178	0.473399	0.859	0.554	2.73509e-173	Undiff spg	Dnttip2
Gm28050	1.19835e-177	0.370827	0.453	0.158	3.35515e-173	Undiff spg	Gm28050
Snhg11	1.31557e-177	0.481938	0.759	0.425	3.68332e-173	Undiff spg	Snhg11
Mapk8ip1	2.04141e-177	0.286582	0.349	0.079	5.71555e-173	Undiff spg	Mapk8ip1
Mapk10	2.49169e-177	0.297919	0.365	0.09	6.97623e-173	Undiff spg	Mapk10
2900093K20Rik	4.67908e-177	0.372114	0.489	0.181	1.31005e-172	Undiff spg	2900093K20Rik
C78283	6.23768e-177	0.262998	0.265	0.034	1.74643e-172	Undiff spg	C78283
Gnb2l1	8.44796e-177	0.389827	0.996	0.961	2.36526e-172	Undiff spg	Gnb2l1
Kif5c	1.99205e-175	0.31219	0.409	0.118	5.57734e-171	Undiff spg	Kif5c
Anapc15	3.46971e-175	0.470711	0.865	0.555	9.71449e-171	Undiff spg	Anapc15
C1qbp	9.25998e-175	0.456654	0.942	0.701	2.59261e-170	Undiff spg	C1qbp
Cisd3	1.0061e-174	0.352412	0.532	0.202	2.81688e-170	Undiff spg	Cisd3
1500015A07Rik	1.77552e-174	0.336941	0.465	0.159	4.9711e-170	Undiff spg	1500015A07Rik
Rsl24d1	3.27609e-174	0.458916	0.863	0.583	9.17239e-170	Undiff spg	Rsl24d1
Prtg	1.17761e-173	0.320683	0.346	0.079	3.29707e-169	Undiff spg	Prtg
Slc35f2	1.48455e-173	0.270138	0.403	0.108	4.15644e-169	Undiff spg	Slc35f2
Pprc1	2.91655e-173	0.393737	0.637	0.316	8.16576e-169	Undiff spg	Pprc1
Psma8	4.51361e-173	0.353844	0.493	0.19	1.26372e-168	Undiff spg	Psma8
Nae1	8.75956e-173	0.470002	0.875	0.577	2.4525e-168	Undiff spg	Nae1
Gsta4	1.11852e-172	0.343765	0.474	0.157	3.13163e-168	Undiff spg	Gsta4
Sub1	1.55804e-172	0.43777	1	0.944	4.3622e-168	Undiff spg	Sub1
Fam60a	1.81398e-172	0.411278	0.674	0.357	5.07879e-168	Undiff spg	Fam60a
Ufc1	1.85323e-172	0.400562	0.776	0.432	5.18868e-168	Undiff spg	Ufc1
Pop5	3.50877e-172	0.475495	0.908	0.641	9.82384e-168	Undiff spg	Pop5
Dcaf12	1.38657e-171	0.332092	0.515	0.197	3.88211e-167	Undiff spg	Dcaf12
Gins4	1.88474e-171	0.434845	0.762	0.445	5.27689e-167	Undiff spg	Gins4
Uba52	4.90374e-171	0.551514	0.999	0.981	1.37295e-166	Undiff spg	Uba52
Snhg20	1.92946e-170	0.359542	0.609	0.268	5.4021e-166	Undiff spg	Snhg20
Nsa2	2.8752e-170	0.45142	0.953	0.79	8.04997e-166	Undiff spg	Nsa2
Heatr1	3.01491e-170	0.359266	0.51	0.208	8.44115e-166	Undiff spg	Heatr1
Aimp1	3.84267e-170	0.44706	0.939	0.714	1.07587e-165	Undiff spg	Aimp1
Acsl3	8.47426e-170	0.402646	0.676	0.35	2.37262e-165	Undiff spg	Acsl3
Wdr55	1.14408e-169	0.350585	0.531	0.222	3.20319e-165	Undiff spg	Wdr55
Atp6v1b2	5.46676e-169	0.410825	0.642	0.329	1.53058e-164	Undiff spg	Atp6v1b2
Zfp292	8.15561e-169	0.479066	0.848	0.552	2.28341e-164	Undiff spg	Zfp292
Itga6	9.27786e-169	0.29806	0.449	0.14	2.59761e-164	Undiff spg	Itga6
Tjp2	9.69433e-169	0.276166	0.351	0.081	2.71422e-164	Undiff spg	Tjp2
Rbms2	1.83234e-168	0.300488	0.547	0.197	5.1302e-164	Undiff spg	Rbms2
Rpl31	6.24048e-168	0.380951	1	0.999	1.74721e-163	Undiff spg	Rpl31
Dusp6	8.17835e-168	0.356555	0.462	0.143	2.28977e-163	Undiff spg	Dusp6
Prmt7	1.69824e-167	0.416789	0.749	0.429	4.75472e-163	Undiff spg	Prmt7
Ccm2	3.38261e-167	0.395427	0.709	0.389	9.47062e-163	Undiff spg	Ccm2
Tamm41	1.17405e-166	0.373661	0.547	0.244	3.28712e-162	Undiff spg	Tamm41
Mov10l1	1.59176e-166	0.462385	0.855	0.535	4.45661e-162	Undiff spg	Mov10l1
Zfp710	8.85843e-166	0.265292	0.349	0.084	2.48018e-161	Undiff spg	Zfp710
Rnaseh2a	9.37405e-166	0.388943	0.679	0.358	2.62455e-161	Undiff spg	Rnaseh2a
Asb9	2.38621e-165	0.319224	0.355	0.09	6.6809e-161	Undiff spg	Asb9
Psmd7	3.93416e-165	0.556792	0.874	0.674	1.10149e-160	Undiff spg	Psmd7
Henmt1	4.46741e-165	0.329107	0.406	0.133	1.25079e-160	Undiff spg	Henmt1
Smchd1	7.17047e-165	0.474814	0.907	0.642	2.00759e-160	Undiff spg	Smchd1
Tmem108	8.48775e-165	0.287274	0.339	0.084	2.3764e-160	Undiff spg	Tmem108
Tnrc6b	1.08581e-164	0.448141	0.832	0.558	3.04004e-160	Undiff spg	Tnrc6b
Zfp553	2.91939e-164	0.330038	0.456	0.163	8.17371e-160	Undiff spg	Zfp553
Shroom3	9.66225e-164	0.281141	0.374	0.101	2.70524e-159	Undiff spg	Shroom3
Rnf167	1.242e-163	0.402779	0.739	0.426	3.47735e-159	Undiff spg	Rnf167
Capn10	1.59976e-163	0.287688	0.396	0.118	4.479e-159	Undiff spg	Capn10
Tsacc	1.88076e-163	0.30056	0.492	0.197	5.26574e-159	Undiff spg	Tsacc
Eno1	3.01656e-163	0.479865	0.861	0.576	8.44576e-159	Undiff spg	Eno1
Polr2h	3.51684e-163	0.442692	0.889	0.602	9.84646e-159	Undiff spg	Polr2h
Snx18	5.97863e-163	0.321118	0.482	0.181	1.6739e-158	Undiff spg	Snx18
Tmem97	1.53149e-162	0.425394	0.763	0.447	4.28785e-158	Undiff spg	Tmem97
Cdc37	2.56252e-162	0.428948	0.902	0.67	7.17454e-158	Undiff spg	Cdc37
Tor1aip2	1.11095e-161	0.405086	0.711	0.409	3.11044e-157	Undiff spg	Tor1aip2
Ado	3.35009e-161	0.435573	0.668	0.364	9.37959e-157	Undiff spg	Ado
Ruvbl1	4.34455e-161	0.415293	0.786	0.479	1.21639e-156	Undiff spg	Ruvbl1
Mrps14	6.36645e-161	0.436237	0.976	0.81	1.78248e-156	Undiff spg	Mrps14
2510046G10Rik	8.6768e-161	0.330014	0.461	0.17	2.42933e-156	Undiff spg	2510046G10Rik
Ddx27	1.49243e-160	0.48133	0.826	0.536	4.17849e-156	Undiff spg	Ddx27
Ramp3	1.94702e-160	0.278611	0.298	0.062	5.45127e-156	Undiff spg	Ramp3
Mum1	2.59876e-160	0.436201	0.884	0.587	7.27601e-156	Undiff spg	Mum1
Atp5g1	8.38395e-160	0.415412	0.993	0.947	2.34734e-155	Undiff spg	Atp5g1
Dusp9	2.62651e-159	0.362795	0.475	0.186	7.35371e-155	Undiff spg	Dusp9
Isy1	5.93383e-159	0.361777	0.607	0.295	1.66135e-154	Undiff spg	Isy1
Rab26os	8.35618e-159	0.389479	0.565	0.248	2.33956e-154	Undiff spg	Rab26os
Phf3	2.13021e-158	0.371108	0.627	0.306	5.96417e-154	Undiff spg	Phf3
Sema4d	3.076e-158	0.291887	0.359	0.102	8.61219e-154	Undiff spg	Sema4d
Rwdd4a	4.46669e-158	0.305908	0.467	0.172	1.25058e-153	Undiff spg	Rwdd4a
Cfdp1	6.00861e-158	0.435552	0.921	0.704	1.68229e-153	Undiff spg	Cfdp1
Stau1	6.98865e-158	0.453281	0.761	0.475	1.95668e-153	Undiff spg	Stau1
Nme7	8.18248e-158	0.309246	0.419	0.141	2.29093e-153	Undiff spg	Nme7
Nans	3.21245e-157	0.404256	0.77	0.447	8.99421e-153	Undiff spg	Nans
Pfdn2	3.23005e-157	0.40841	0.986	0.849	9.0435e-153	Undiff spg	Pfdn2
Lsm7	7.32282e-157	0.440385	0.974	0.767	2.05024e-152	Undiff spg	Lsm7
Hnrnpab	8.08387e-157	0.433795	0.962	0.78	2.26332e-152	Undiff spg	Hnrnpab
Psmg4	1.2499e-156	0.437385	0.856	0.585	3.49948e-152	Undiff spg	Psmg4
Gon4l	2.19425e-156	0.423004	0.885	0.605	6.14347e-152	Undiff spg	Gon4l
Cited2	2.54749e-155	0.348271	0.491	0.191	7.13247e-151	Undiff spg	Cited2
Ddx25	2.78898e-155	0.418455	0.672	0.375	7.80858e-151	Undiff spg	Ddx25
Sipa1l1	4.05198e-155	0.352906	0.642	0.333	1.13447e-150	Undiff spg	Sipa1l1
Rpl17	4.0539e-155	0.358714	1	0.999	1.13501e-150	Undiff spg	Rpl17
Dvl2	5.40211e-155	0.348784	0.568	0.271	1.51248e-150	Undiff spg	Dvl2
Atg14	5.82605e-155	0.357802	0.604	0.299	1.63118e-150	Undiff spg	Atg14
Ypel1	1.46614e-154	0.305082	0.472	0.189	4.1049e-150	Undiff spg	Ypel1
Cebpz	1.97241e-154	0.443129	0.94	0.665	5.52236e-150	Undiff spg	Cebpz
Acly	2.30695e-154	0.384967	0.746	0.422	6.45899e-150	Undiff spg	Acly
Lsm10	3.44895e-154	0.355566	0.64	0.318	9.65637e-150	Undiff spg	Lsm10
Ehd1	4.54318e-154	0.400592	0.789	0.483	1.272e-149	Undiff spg	Ehd1
Pnpla7	4.87904e-154	0.277613	0.339	0.092	1.36603e-149	Undiff spg	Pnpla7
Ube2a	5.03084e-154	0.351101	0.577	0.246	1.40854e-149	Undiff spg	Ube2a
Tex10	5.24187e-154	0.425002	0.82	0.516	1.46762e-149	Undiff spg	Tex10
Proser2	5.43509e-154	0.299735	0.523	0.217	1.52172e-149	Undiff spg	Proser2
Dnajb6	5.4645e-154	0.431724	0.977	0.831	1.52995e-149	Undiff spg	Dnajb6
E2f6	5.47878e-154	0.324291	0.488	0.198	1.53395e-149	Undiff spg	E2f6
Pomp	5.90885e-154	0.454829	0.986	0.868	1.65436e-149	Undiff spg	Pomp
Zfhx3	6.74784e-154	0.377023	0.511	0.222	1.88926e-149	Undiff spg	Zfhx3
Mcam	1.00196e-153	0.461601	0.671	0.366	2.8053e-149	Undiff spg	Mcam
Cks1b	3.96255e-153	0.448867	0.908	0.625	1.10944e-148	Undiff spg	Cks1b
Zbtb43	7.43235e-153	0.325908	0.471	0.189	2.08091e-148	Undiff spg	Zbtb43
Crebbp	1.04823e-152	0.425511	0.864	0.583	2.93484e-148	Undiff spg	Crebbp
Tnrc6c	1.35289e-152	0.558949	0.938	0.744	3.78783e-148	Undiff spg	Tnrc6c
Oasl2	6.58175e-152	0.295771	0.372	0.104	1.84276e-147	Undiff spg	Oasl2
Dnaja1	8.28092e-152	0.412279	0.986	0.86	2.31849e-147	Undiff spg	Dnaja1
Asap1	1.29985e-151	0.433763	0.814	0.533	3.63932e-147	Undiff spg	Asap1
Slc39a6	2.19664e-151	0.34227	0.56	0.262	6.15016e-147	Undiff spg	Slc39a6
Ccnd3	4.50276e-151	0.31796	0.762	0.413	1.26068e-146	Undiff spg	Ccnd3
Tbrg1	8.86226e-151	0.422374	0.861	0.595	2.48126e-146	Undiff spg	Tbrg1
Atg101	1.01685e-150	0.409564	0.771	0.478	2.84698e-146	Undiff spg	Atg101
Txnrd1	1.64331e-150	0.340664	0.465	0.18	4.60095e-146	Undiff spg	Txnrd1
Kmt2c	1.67086e-150	0.403841	0.698	0.375	4.67806e-146	Undiff spg	Kmt2c
Sin3a	3.33702e-150	0.390446	0.695	0.4	9.343e-146	Undiff spg	Sin3a
Nsrp1	3.79905e-150	0.43618	0.929	0.652	1.06366e-145	Undiff spg	Nsrp1
Gadd45gip1	3.89525e-150	0.410354	0.825	0.549	1.09059e-145	Undiff spg	Gadd45gip1
Rhpn1	4.43057e-150	0.279406	0.337	0.093	1.24047e-145	Undiff spg	Rhpn1
Ndufs6	5.61381e-149	0.384769	0.976	0.847	1.57175e-144	Undiff spg	Ndufs6
Ldlrad3	3.46593e-148	0.279176	0.357	0.106	9.7039e-144	Undiff spg	Ldlrad3
Cebpg	3.75601e-148	0.395243	0.693	0.402	1.05161e-143	Undiff spg	Cebpg
Wdr89	3.92848e-148	0.548412	0.984	0.885	1.0999e-143	Undiff spg	Wdr89
Xlr3a	4.96348e-148	0.319132	0.476	0.195	1.38967e-143	Undiff spg	Xlr3a
Zpr1	6.69316e-148	0.356742	0.657	0.351	1.87395e-143	Undiff spg	Zpr1
Atp5g3	6.65345e-147	0.384567	0.957	0.806	1.86283e-142	Undiff spg	Atp5g3
Lyar	1.01592e-146	0.456925	0.958	0.698	2.84436e-142	Undiff spg	Lyar
Ehmt2	1.10285e-146	0.426559	0.698	0.405	3.08777e-142	Undiff spg	Ehmt2
Tcp1	1.48111e-146	0.418113	0.985	0.811	4.14681e-142	Undiff spg	Tcp1
Polr3h	4.80425e-146	0.427812	0.707	0.421	1.34509e-141	Undiff spg	Polr3h
Krtcap3	9.45739e-146	0.350429	0.624	0.328	2.64788e-141	Undiff spg	Krtcap3
Spa17	1.11096e-145	0.263807	0.499	0.213	3.11046e-141	Undiff spg	Spa17
Erap1	1.19566e-145	0.250829	0.34	0.09	3.34761e-141	Undiff spg	Erap1
Setx	1.44567e-145	0.35694	0.582	0.29	4.04758e-141	Undiff spg	Setx
Mrpl14	2.30178e-145	0.397581	0.854	0.577	6.44454e-141	Undiff spg	Mrpl14
Hsp90aa1	1.07921e-144	0.462561	1	0.912	3.02157e-140	Undiff spg	Hsp90aa1
Frg1	4.05717e-144	0.428783	0.919	0.666	1.13593e-139	Undiff spg	Frg1
Epc1	1.25898e-143	0.337905	0.605	0.302	3.52489e-139	Undiff spg	Epc1
Zdhhc16	4.17304e-143	0.337928	0.546	0.257	1.16837e-138	Undiff spg	Zdhhc16
Tmem183a	1.12473e-142	0.402989	0.839	0.551	3.14901e-138	Undiff spg	Tmem183a
Asnsd1	1.31303e-142	0.396291	0.789	0.505	3.67623e-138	Undiff spg	Asnsd1
Rab10	2.74609e-142	0.424051	0.941	0.749	7.6885e-138	Undiff spg	Rab10
Fam32a	4.06958e-142	0.397629	0.808	0.516	1.1394e-137	Undiff spg	Fam32a
Tmem39b	4.46727e-142	0.319081	0.52	0.234	1.25075e-137	Undiff spg	Tmem39b
Epb41l3	4.7535e-142	0.264252	0.329	0.091	1.33088e-137	Undiff spg	Epb41l3
Psme1	5.47862e-142	0.423628	0.882	0.654	1.5339e-137	Undiff spg	Psme1
Slc25a39	6.62018e-142	0.363573	0.739	0.426	1.85352e-137	Undiff spg	Slc25a39
Rpl23a	6.66467e-142	0.323087	1	1	1.86597e-137	Undiff spg	Rpl23a
Svs5	7.54596e-142	0.285759	0.309	0.082	2.11272e-137	Undiff spg	Svs5
2310039H08Rik	9.40668e-142	0.321386	0.579	0.265	2.63368e-137	Undiff spg	2310039H08Rik
Phf7	2.31856e-141	0.307239	0.493	0.212	6.4915e-137	Undiff spg	Phf7
Phax	4.33072e-141	0.382036	0.807	0.52	1.21251e-136	Undiff spg	Phax
Rnf26	1.42622e-140	0.332061	0.497	0.22	3.99314e-136	Undiff spg	Rnf26
Ubxn6	3.54451e-140	0.388951	0.816	0.557	9.92391e-136	Undiff spg	Ubxn6
Ndufb9	5.93498e-140	0.35278	0.999	0.953	1.66167e-135	Undiff spg	Ndufb9
Ndufb11	6.06602e-140	0.32792	0.94	0.709	1.69836e-135	Undiff spg	Ndufb11
Zfp951	8.23704e-140	0.251418	0.344	0.102	2.30621e-135	Undiff spg	Zfp951
Taf1d	8.55462e-140	0.443674	0.969	0.73	2.39512e-135	Undiff spg	Taf1d
Amn1	1.13541e-139	0.372565	0.616	0.331	3.17892e-135	Undiff spg	Amn1
Arrdc3	1.2158e-139	0.2916	0.408	0.14	3.404e-135	Undiff spg	Arrdc3
Klhl24	1.36645e-139	0.28378	0.495	0.206	3.82579e-135	Undiff spg	Klhl24
Bahcc1	1.6722e-139	0.282313	0.428	0.161	4.68183e-135	Undiff spg	Bahcc1
Cep164	3.92493e-139	0.3797	0.678	0.391	1.0989e-134	Undiff spg	Cep164
Rpl6l	5.33025e-139	0.525271	0.957	0.857	1.49236e-134	Undiff spg	Rpl6l
Med13l	6.4087e-139	0.416639	0.674	0.386	1.79431e-134	Undiff spg	Med13l
Tsn	8.16537e-139	0.399945	0.968	0.815	2.28614e-134	Undiff spg	Tsn
Mkks	1.49341e-138	0.398711	0.788	0.515	4.18124e-134	Undiff spg	Mkks
Sf3b2	2.63925e-138	0.410848	0.955	0.777	7.38937e-134	Undiff spg	Sf3b2
Fbxo36	4.44897e-138	0.289232	0.391	0.141	1.24562e-133	Undiff spg	Fbxo36
Ubap2	5.24862e-138	0.376977	0.72	0.429	1.46951e-133	Undiff spg	Ubap2
Wdr60	5.97958e-138	0.314052	0.471	0.198	1.67416e-133	Undiff spg	Wdr60
Zcrb1	1.69586e-137	0.402855	0.973	0.814	4.74808e-133	Undiff spg	Zcrb1
Bcas2	1.96264e-137	0.436774	0.979	0.806	5.49499e-133	Undiff spg	Bcas2
Skp2	2.78409e-137	0.258213	0.394	0.138	7.7949e-133	Undiff spg	Skp2
Bub3	2.97901e-137	0.385796	0.836	0.536	8.34064e-133	Undiff spg	Bub3
Larp1	5.01598e-137	0.336119	0.648	0.35	1.40438e-132	Undiff spg	Larp1
Topors	7.90168e-137	0.380371	0.752	0.463	2.21231e-132	Undiff spg	Topors
Eif3b	1.24082e-136	0.40097	0.869	0.609	3.47405e-132	Undiff spg	Eif3b
Rad50	2.34676e-136	0.397912	0.833	0.539	6.57046e-132	Undiff spg	Rad50
Chtf8	3.23553e-136	0.274558	0.471	0.189	9.05884e-132	Undiff spg	Chtf8
Cmip	3.9488e-136	0.268981	0.457	0.166	1.10559e-131	Undiff spg	Cmip
Ftsj3	6.05288e-136	0.353911	0.693	0.402	1.69468e-131	Undiff spg	Ftsj3
Mns1	8.65528e-136	0.358988	0.649	0.351	2.42331e-131	Undiff spg	Mns1
Mfsd1	8.96338e-136	0.317046	0.496	0.214	2.50957e-131	Undiff spg	Mfsd1
Pex16	1.0068e-135	0.316779	0.515	0.237	2.81884e-131	Undiff spg	Pex16
Otud3	2.22754e-135	0.278295	0.39	0.141	6.23667e-131	Undiff spg	Otud3
Mycbp	4.2311e-135	0.428117	0.944	0.682	1.18462e-130	Undiff spg	Mycbp
Topaz1	6.10943e-135	0.334762	0.516	0.241	1.71052e-130	Undiff spg	Topaz1
Tmem57	7.36924e-135	0.397755	0.886	0.599	2.06324e-130	Undiff spg	Tmem57
Patz1	7.99247e-135	0.349291	0.577	0.298	2.23773e-130	Undiff spg	Patz1
Nop10	9.73095e-135	0.377998	0.975	0.89	2.72447e-130	Undiff spg	Nop10
Arf6	2.00727e-134	0.449178	0.864	0.628	5.61995e-130	Undiff spg	Arf6
Psmd9	1.3927e-133	0.351007	0.757	0.459	3.89927e-129	Undiff spg	Psmd9
Cnih4	1.73656e-133	0.372632	0.886	0.644	4.86201e-129	Undiff spg	Cnih4
Mvd	3.02009e-133	0.302445	0.422	0.162	8.45566e-129	Undiff spg	Mvd
Usp4	3.37181e-133	0.274079	0.51	0.214	9.44039e-129	Undiff spg	Usp4
Mtmr7	6.91498e-133	0.267397	0.367	0.125	1.93606e-128	Undiff spg	Mtmr7
Ctdsp2	1.91212e-132	0.357846	0.727	0.439	5.35356e-128	Undiff spg	Ctdsp2
Rcan1	4.80199e-132	0.293446	0.455	0.194	1.34446e-127	Undiff spg	Rcan1
Morn2	6.16057e-132	0.255104	0.49	0.213	1.72484e-127	Undiff spg	Morn2
Mcm7	9.17924e-132	0.388375	0.758	0.467	2.57e-127	Undiff spg	Mcm7
Lsm5	1.70206e-131	0.397518	0.972	0.785	4.76543e-127	Undiff spg	Lsm5
Mat2b	2.9596e-131	0.455061	0.861	0.638	8.2863e-127	Undiff spg	Mat2b
Lgals2	4.23907e-131	0.26534	0.281	0.069	1.18685e-126	Undiff spg	Lgals2
Plekhf2	4.27439e-131	0.37129	0.73	0.455	1.19674e-126	Undiff spg	Plekhf2
Shmt1	2.89636e-130	0.340164	0.64	0.346	8.10922e-126	Undiff spg	Shmt1
Map1lc3a	3.27276e-130	0.338243	0.952	0.768	9.16309e-126	Undiff spg	Map1lc3a
Clp1	6.61253e-130	0.281707	0.431	0.176	1.85138e-125	Undiff spg	Clp1
Dtx2	1.88507e-129	0.356703	0.721	0.439	5.27781e-125	Undiff spg	Dtx2
Cenpa	2.54277e-129	0.317959	0.885	0.544	7.11926e-125	Undiff spg	Cenpa
Stx5a	4.79679e-129	0.315161	0.639	0.342	1.34301e-124	Undiff spg	Stx5a
Aggf1	6.8031e-129	0.352094	0.699	0.412	1.90473e-124	Undiff spg	Aggf1
Hmgcr	1.28423e-128	0.368869	0.521	0.26	3.59557e-124	Undiff spg	Hmgcr
Rab3a	1.29065e-128	0.29929	0.419	0.165	3.61357e-124	Undiff spg	Rab3a
Dapk2	7.86442e-128	0.340432	0.571	0.297	2.20188e-123	Undiff spg	Dapk2
Igf2bp3	1.37697e-127	0.300293	0.52	0.244	3.85523e-123	Undiff spg	Igf2bp3
Llgl1	2.78922e-127	0.302561	0.505	0.237	7.80926e-123	Undiff spg	Llgl1
Eif3g	1.43834e-126	0.380505	0.986	0.838	4.02706e-122	Undiff spg	Eif3g
Ankrd11	1.64301e-126	0.488192	0.936	0.761	4.60011e-122	Undiff spg	Ankrd11
Zwint	1.88907e-126	0.402718	0.848	0.595	5.28902e-122	Undiff spg	Zwint
Lrrc1	2.96887e-126	0.277451	0.411	0.163	8.31224e-122	Undiff spg	Lrrc1
Eif4ebp1	4.57035e-126	0.460273	0.862	0.679	1.27961e-121	Undiff spg	Eif4ebp1
mt-Nd4	1.24926e-125	0.286137	0.999	0.998	3.49769e-121	Undiff spg	mt-Nd4
Nlrp4c	1.3452e-125	0.280064	0.437	0.185	3.76629e-121	Undiff spg	Nlrp4c
Zfp260	1.46882e-125	0.255618	0.457	0.186	4.1124e-121	Undiff spg	Zfp260
Usp28	1.56827e-125	0.308403	0.449	0.197	4.39085e-121	Undiff spg	Usp28
Psph	2.23285e-125	0.323615	0.681	0.386	6.25153e-121	Undiff spg	Psph
Hmbs	2.3959e-125	0.350426	0.763	0.471	6.70804e-121	Undiff spg	Hmbs
Fbxo31	7.37832e-125	0.40558	0.816	0.535	2.06578e-120	Undiff spg	Fbxo31
Zmym1	1.14647e-124	0.295222	0.524	0.254	3.20989e-120	Undiff spg	Zmym1
Ube2o	1.3052e-124	0.33129	0.687	0.396	3.65429e-120	Undiff spg	Ube2o
Shmt2	1.42902e-124	0.285372	0.466	0.209	4.00098e-120	Undiff spg	Shmt2
Eif3j1	1.81904e-124	0.377185	0.955	0.783	5.09294e-120	Undiff spg	Eif3j1
Pla2g1b	2.07212e-124	0.256362	0.316	0.099	5.80151e-120	Undiff spg	Pla2g1b
Thumpd3	2.90368e-124	0.333991	0.653	0.38	8.12973e-120	Undiff spg	Thumpd3
Rpusd1	6.01157e-124	0.284538	0.402	0.161	1.68312e-119	Undiff spg	Rpusd1
Rnf149	1.01162e-123	0.349378	0.846	0.56	2.83234e-119	Undiff spg	Rnf149
Arf5	1.08183e-123	0.382807	0.947	0.802	3.02891e-119	Undiff spg	Arf5
Bcl6b	1.6363e-123	0.25465	0.254	0.054	4.58131e-119	Undiff spg	Bcl6b
Scaf11	1.76837e-123	0.383392	0.916	0.679	4.95108e-119	Undiff spg	Scaf11
Dusp5	2.69047e-123	0.276284	0.377	0.142	7.53278e-119	Undiff spg	Dusp5
Xlr5a	4.52385e-123	0.348017	0.596	0.332	1.26659e-118	Undiff spg	Xlr5a
Dmrt1	6.07903e-123	0.412739	0.868	0.566	1.70201e-118	Undiff spg	Dmrt1
Ak4	8.5644e-123	0.28034	0.396	0.158	2.39786e-118	Undiff spg	Ak4
Hmga1	1.52717e-122	0.339825	0.678	0.397	4.27576e-118	Undiff spg	Hmga1
Zswim1	2.12151e-122	0.262601	0.38	0.145	5.93981e-118	Undiff spg	Zswim1
Dym	2.62902e-122	0.268692	0.434	0.183	7.36073e-118	Undiff spg	Dym
mt-Nd3	2.64204e-122	0.398161	0.987	0.923	7.39719e-118	Undiff spg	mt-Nd3
Mex3a	1.71522e-121	0.290945	0.485	0.226	4.80227e-117	Undiff spg	Mex3a
Abcb6	2.49871e-121	0.273754	0.418	0.171	6.99588e-117	Undiff spg	Abcb6
Ccdc71	3.16498e-121	0.263424	0.503	0.235	8.86131e-117	Undiff spg	Ccdc71
Nr2c2ap	5.37438e-121	0.287717	0.571	0.288	1.50472e-116	Undiff spg	Nr2c2ap
Hddc2	1.3191e-120	0.334353	0.643	0.367	3.69323e-116	Undiff spg	Hddc2
Lbr	2.57535e-120	0.354128	0.683	0.408	7.21047e-116	Undiff spg	Lbr
Rnf212	1.19572e-119	0.253636	0.36	0.132	3.34777e-115	Undiff spg	Rnf212
3110082I17Rik	2.20222e-119	0.270563	0.451	0.2	6.16576e-115	Undiff spg	3110082I17Rik
Hspa4	2.35446e-119	0.388976	0.921	0.651	6.59203e-115	Undiff spg	Hspa4
Zfp330	3.25796e-119	0.374296	0.747	0.481	9.12165e-115	Undiff spg	Zfp330
Stoml2	2.37976e-118	0.353466	0.792	0.537	6.66286e-114	Undiff spg	Stoml2
Mga	5.12044e-118	0.352505	0.818	0.555	1.43362e-113	Undiff spg	Mga
1810058I24Rik	5.38977e-118	0.337208	0.879	0.648	1.50903e-113	Undiff spg	1810058I24Rik
Psmd4	1.09813e-117	0.362862	0.958	0.804	3.07454e-113	Undiff spg	Psmd4
Tceb2	1.83156e-117	0.268551	1	0.987	5.12799e-113	Undiff spg	Tceb2
Prpf6	5.38603e-117	0.342004	0.706	0.432	1.50798e-112	Undiff spg	Prpf6
Ptrhd1	1.12639e-116	0.308403	0.581	0.313	3.15367e-112	Undiff spg	Ptrhd1
Fam178b	1.35203e-116	0.302731	0.552	0.289	3.78542e-112	Undiff spg	Fam178b
Gltp	1.37591e-116	0.386638	0.827	0.585	3.85227e-112	Undiff spg	Gltp
Snrpb	2.43348e-116	0.331714	0.995	0.932	6.81326e-112	Undiff spg	Snrpb
Nthl1	6.08138e-116	0.267222	0.434	0.189	1.70266e-111	Undiff spg	Nthl1
Pet2	1.3614e-115	0.324517	0.593	0.315	3.81166e-111	Undiff spg	Pet2
Gna13	2.06865e-115	0.353543	0.738	0.474	5.79181e-111	Undiff spg	Gna13
Ctr9	4.88415e-115	0.321592	0.614	0.345	1.36746e-110	Undiff spg	Ctr9
Rffl	5.62533e-115	0.300908	0.491	0.248	1.57498e-110	Undiff spg	Rffl
Phf23	6.04872e-115	0.345002	0.745	0.485	1.69352e-110	Undiff spg	Phf23
Nop16	6.68537e-115	0.329955	0.687	0.419	1.87177e-110	Undiff spg	Nop16
Hyal2	8.97927e-115	0.279876	0.53	0.267	2.51402e-110	Undiff spg	Hyal2
Mad2l1	9.55849e-115	0.347537	0.687	0.421	2.67619e-110	Undiff spg	Mad2l1
Nudt21	1.02209e-114	0.376973	0.98	0.757	2.86164e-110	Undiff spg	Nudt21
Asxl1	1.8722e-114	0.301327	0.567	0.3	5.24177e-110	Undiff spg	Asxl1
Set	2.93361e-114	0.437276	0.94	0.813	8.21352e-110	Undiff spg	Set
Supt6	3.99851e-114	0.298221	0.59	0.323	1.1195e-109	Undiff spg	Supt6
Coq7	4.5864e-114	0.354317	0.876	0.584	1.2841e-109	Undiff spg	Coq7
Oser1	4.81935e-114	0.372893	0.843	0.577	1.34932e-109	Undiff spg	Oser1
Kti12	5.20427e-114	0.284133	0.518	0.259	1.45709e-109	Undiff spg	Kti12
Phip	7.84557e-114	0.330412	0.756	0.488	2.1966e-109	Undiff spg	Phip
Arpc3	8.474e-114	0.347718	0.932	0.734	2.37255e-109	Undiff spg	Arpc3
Gatad2a	9.13179e-114	0.325767	0.786	0.517	2.55672e-109	Undiff spg	Gatad2a
Reln	1.93365e-113	0.27191	0.334	0.117	5.41384e-109	Undiff spg	Reln
Wdtc1	2.28795e-113	0.254431	0.471	0.215	6.4058e-109	Undiff spg	Wdtc1
Casc4	7.65598e-113	0.390563	0.827	0.573	2.14352e-108	Undiff spg	Casc4
Mrpl12	8.13956e-113	0.353351	0.848	0.611	2.27891e-108	Undiff spg	Mrpl12
Dhx8	2.61607e-112	0.278969	0.48	0.234	7.32446e-108	Undiff spg	Dhx8
Suds3	2.71483e-112	0.367195	0.806	0.56	7.60097e-108	Undiff spg	Suds3
Cabin1	3.06033e-112	0.301879	0.604	0.336	8.56832e-108	Undiff spg	Cabin1
Gtf2a1	8.17986e-112	0.297573	0.552	0.297	2.2902e-107	Undiff spg	Gtf2a1
Jmjd6	1.31802e-111	0.306176	0.684	0.407	3.69019e-107	Undiff spg	Jmjd6
Med25	1.43786e-111	0.355782	0.834	0.579	4.02573e-107	Undiff spg	Med25
Kat6a	1.47966e-111	0.2848	0.555	0.294	4.14277e-107	Undiff spg	Kat6a
Wapl	1.56354e-111	0.377937	0.922	0.675	4.37759e-107	Undiff spg	Wapl
Ube2q2	2.50465e-111	0.354832	0.62	0.361	7.01253e-107	Undiff spg	Ube2q2
2810004N23Rik	4.04316e-111	0.352097	0.889	0.614	1.132e-106	Undiff spg	2810004N23Rik
Nomo1	4.33756e-111	0.29582	0.56	0.297	1.21443e-106	Undiff spg	Nomo1
Cetn3	4.93497e-111	0.345064	0.936	0.743	1.38169e-106	Undiff spg	Cetn3
Grcc10	5.43486e-111	0.425169	0.867	0.663	1.52165e-106	Undiff spg	Grcc10
Kdm1b	7.12755e-111	0.259767	0.391	0.161	1.99557e-106	Undiff spg	Kdm1b
Coq10b	9.7175e-111	0.30978	0.697	0.423	2.72071e-106	Undiff spg	Coq10b
Josd1	9.75218e-111	0.258172	0.495	0.241	2.73041e-106	Undiff spg	Josd1
Hnrnpa0	1.25884e-110	0.423945	0.845	0.64	3.52449e-106	Undiff spg	Hnrnpa0
Gm16286	1.86161e-110	0.269506	0.691	0.4	5.21214e-106	Undiff spg	Gm16286
Siah2	1.92067e-110	0.274238	0.422	0.182	5.37749e-106	Undiff spg	Siah2
Cep19	2.44e-110	0.251059	0.42	0.182	6.83152e-106	Undiff spg	Cep19
mt-Atp8	2.55311e-110	0.39641	0.921	0.732	7.1482e-106	Undiff spg	mt-Atp8
Bptf	2.8058e-110	0.355735	0.868	0.624	7.85567e-106	Undiff spg	Bptf
Ankrd17	3.02232e-110	0.368639	0.884	0.646	8.46189e-106	Undiff spg	Ankrd17
Trim6	3.05653e-110	0.265524	0.343	0.129	8.55767e-106	Undiff spg	Trim6
Mtf1	3.22228e-110	0.317959	0.642	0.383	9.02173e-106	Undiff spg	Mtf1
Smarca4	3.50644e-110	0.347938	0.864	0.614	9.81734e-106	Undiff spg	Smarca4
Poldip3	4.31514e-110	0.305888	0.637	0.369	1.20815e-105	Undiff spg	Poldip3
Dhrs7b	6.97433e-110	0.256632	0.461	0.214	1.95267e-105	Undiff spg	Dhrs7b
Polr3d	7.50345e-110	0.322435	0.733	0.459	2.10082e-105	Undiff spg	Polr3d
Trmt1	9.17248e-110	0.310109	0.697	0.435	2.56811e-105	Undiff spg	Trmt1
Tgif2	9.36871e-110	0.28636	0.506	0.257	2.62305e-105	Undiff spg	Tgif2
C87436	1.82927e-109	0.276367	0.573	0.312	5.1216e-105	Undiff spg	C87436
Nufip1	3.44658e-109	0.283561	0.507	0.262	9.64975e-105	Undiff spg	Nufip1
Pnrc1	3.49234e-109	0.307869	0.847	0.595	9.77786e-105	Undiff spg	Pnrc1
Aqr	3.72412e-109	0.316213	0.646	0.39	1.04268e-104	Undiff spg	Aqr
Epb41l4b	9.23403e-109	0.279877	0.428	0.195	2.58534e-104	Undiff spg	Epb41l4b
Ccdc9	1.04717e-108	0.277442	0.533	0.278	2.93187e-104	Undiff spg	Ccdc9
Ttc9c	1.90733e-108	0.276301	0.484	0.235	5.34015e-104	Undiff spg	Ttc9c
Csk	8.06327e-108	0.286054	0.602	0.345	2.25756e-103	Undiff spg	Csk
Hmgxb4	1.35302e-107	0.287325	0.535	0.285	3.78817e-103	Undiff spg	Hmgxb4
Spsb3	1.36331e-107	0.276519	0.568	0.312	3.817e-103	Undiff spg	Spsb3
Mkrn2	2.37339e-107	0.314157	0.688	0.421	6.64501e-103	Undiff spg	Mkrn2
Fam222b	2.82695e-107	0.284775	0.565	0.308	7.91488e-103	Undiff spg	Fam222b
Fam53a	3.33902e-107	0.325569	0.765	0.498	9.34859e-103	Undiff spg	Fam53a
Fiz1	3.38733e-107	0.278253	0.519	0.273	9.48384e-103	Undiff spg	Fiz1
Spin1	1.10878e-106	0.328953	0.799	0.546	3.10438e-102	Undiff spg	Spin1
Taf1	1.3086e-106	0.334335	0.705	0.447	3.66383e-102	Undiff spg	Taf1
Irf2bpl	1.44109e-106	0.27797	0.61	0.327	4.03476e-102	Undiff spg	Irf2bpl
Mars	1.88367e-106	0.321121	0.689	0.42	5.27391e-102	Undiff spg	Mars
Zbtb44	2.07456e-106	0.298984	0.573	0.318	5.80835e-102	Undiff spg	Zbtb44
Pdcd6	2.18724e-106	0.326783	0.858	0.604	6.12384e-102	Undiff spg	Pdcd6
Coa7	3.57945e-106	0.292028	0.547	0.301	1.00218e-101	Undiff spg	Coa7
Snf8	8.02049e-106	0.351567	0.961	0.753	2.24558e-101	Undiff spg	Snf8
Pin4	9.10644e-106	0.310156	0.742	0.478	2.54962e-101	Undiff spg	Pin4
Pgm2	2.94758e-105	0.271914	0.523	0.268	8.25263e-101	Undiff spg	Pgm2
Iars2	3.57676e-105	0.266034	0.518	0.264	1.00142e-100	Undiff spg	Iars2
Cct8	4.32833e-105	0.348014	0.98	0.781	1.21185e-100	Undiff spg	Cct8
Wdr43	4.87634e-105	0.345088	0.882	0.612	1.36528e-100	Undiff spg	Wdr43
Aifm1	5.12864e-105	0.299877	0.614	0.36	1.43592e-100	Undiff spg	Aifm1
Tcf3	5.40083e-105	0.333988	0.854	0.588	1.51212e-100	Undiff spg	Tcf3
Rnps1	7.29876e-105	0.352657	0.945	0.719	2.04351e-100	Undiff spg	Rnps1
Atp5sl	1.94645e-104	0.261849	0.474	0.234	5.44968e-100	Undiff spg	Atp5sl
Cox7a2l	3.33522e-104	0.335658	0.984	0.936	9.33794e-100	Undiff spg	Cox7a2l
Dicer1	3.587e-104	0.345127	0.713	0.465	1.00429e-99	Undiff spg	Dicer1
Nxt1	4.47891e-104	0.352114	0.73	0.489	1.254e-99	Undiff spg	Nxt1
Pdap1	5.10321e-104	0.346398	0.994	0.848	1.4288e-99	Undiff spg	Pdap1
Mgea5	8.49871e-104	0.323428	0.771	0.513	2.37947e-99	Undiff spg	Mgea5
Ung	8.81335e-104	0.386972	0.749	0.487	2.46756e-99	Undiff spg	Ung
Exosc1	9.6861e-104	0.33558	0.838	0.589	2.71191e-99	Undiff spg	Exosc1
Bex4	1.11232e-103	0.329406	0.726	0.449	3.11428e-99	Undiff spg	Bex4
Polr3g	1.43828e-103	0.28377	0.647	0.379	4.0269e-99	Undiff spg	Polr3g
Bms1	1.44182e-103	0.310722	0.718	0.443	4.03681e-99	Undiff spg	Bms1
Aplf	2.46709e-103	0.261221	0.463	0.224	6.90736e-99	Undiff spg	Aplf
Fam96b	3.41117e-103	0.350794	0.851	0.619	9.5506e-99	Undiff spg	Fam96b
Nudcd2	4.68872e-103	0.305732	0.687	0.434	1.31275e-98	Undiff spg	Nudcd2
Arf3	1.01935e-102	0.281635	0.655	0.384	2.85399e-98	Undiff spg	Arf3
Bhlhe41	1.40835e-102	0.334862	0.36	0.143	3.94309e-98	Undiff spg	Bhlhe41
Ndufv3	2.05506e-102	0.308972	0.932	0.741	5.75377e-98	Undiff spg	Ndufv3
Cacul1	1.50486e-101	0.278943	0.604	0.349	4.2133e-97	Undiff spg	Cacul1
Ube2n	2.0756e-101	0.319669	0.985	0.86	5.81127e-97	Undiff spg	Ube2n
Mrps16	2.49126e-101	0.342903	0.947	0.773	6.97504e-97	Undiff spg	Mrps16
Cox6b1	2.91557e-101	0.277398	0.998	0.967	8.16301e-97	Undiff spg	Cox6b1
Bod1	3.77788e-101	0.374019	0.851	0.628	1.05773e-96	Undiff spg	Bod1
Mtmr14	4.84289e-101	0.282769	0.541	0.295	1.35591e-96	Undiff spg	Mtmr14
Utp20	7.39508e-101	0.259897	0.515	0.27	2.07048e-96	Undiff spg	Utp20
Prrc2c	2.03013e-100	0.337538	0.941	0.745	5.68394e-96	Undiff spg	Prrc2c
Msmo1	2.09454e-100	0.389242	0.5	0.273	5.86429e-96	Undiff spg	Msmo1
Lsm1	5.7326e-100	0.348061	0.922	0.701	1.60501e-95	Undiff spg	Lsm1
Scaper	6.35509e-100	0.312901	0.716	0.458	1.7793e-95	Undiff spg	Scaper
Ivns1abp	6.43536e-100	0.324277	0.794	0.534	1.80177e-95	Undiff spg	Ivns1abp
Zswim7	6.85167e-100	0.306848	0.727	0.46	1.91833e-95	Undiff spg	Zswim7
Fam221a	8.9409e-100	0.272847	0.405	0.186	2.50327e-95	Undiff spg	Fam221a
Drosha	1.25216e-99	0.30353	0.695	0.433	3.5058e-95	Undiff spg	Drosha
Dhcr7	1.26878e-99	0.291087	0.49	0.258	3.55233e-95	Undiff spg	Dhcr7
Lpin1	1.61699e-99	0.258404	0.438	0.21	4.52725e-95	Undiff spg	Lpin1
Clpb	2.98679e-99	0.305052	0.807	0.554	8.36241e-95	Undiff spg	Clpb
Prr19	6.43096e-99	0.260877	0.519	0.277	1.80054e-94	Undiff spg	Prr19
Psmg2	6.96202e-99	0.306411	0.685	0.43	1.94923e-94	Undiff spg	Psmg2
Cdt1	1.96406e-98	0.277245	0.492	0.258	5.49898e-94	Undiff spg	Cdt1
Cacybp	1.98247e-98	0.376779	0.987	0.795	5.55051e-94	Undiff spg	Cacybp
Ptdss2	3.24837e-98	0.250838	0.524	0.276	9.09478e-94	Undiff spg	Ptdss2
Grpel2	4.28699e-98	0.291908	0.681	0.427	1.20027e-93	Undiff spg	Grpel2
Plekha1	8.41903e-98	0.26537	0.591	0.335	2.35716e-93	Undiff spg	Plekha1
Fam118b	8.70263e-98	0.306896	0.547	0.316	2.43656e-93	Undiff spg	Fam118b
Ppih	8.73049e-98	0.338114	0.834	0.566	2.44436e-93	Undiff spg	Ppih
Eif4a1	1.34175e-97	0.334056	0.994	0.942	3.75663e-93	Undiff spg	Eif4a1
BC051226	1.78079e-97	0.287055	0.57	0.326	4.98586e-93	Undiff spg	BC051226
Banp	2.90933e-97	0.308504	0.625	0.375	8.14554e-93	Undiff spg	Banp
Xlr3c	3.5653e-97	0.26506	0.577	0.328	9.98212e-93	Undiff spg	Xlr3c
Rps12-ps3	5.88633e-97	0.275371	0.988	0.944	1.64806e-92	Undiff spg	Rps12-ps3
Phf5a	7.33465e-97	0.335012	0.933	0.706	2.05356e-92	Undiff spg	Phf5a
Jmjd1c	1.14431e-96	0.294168	0.714	0.467	3.20384e-92	Undiff spg	Jmjd1c
Chd1	1.38435e-96	0.290486	0.617	0.362	3.8759e-92	Undiff spg	Chd1
Ncapd3	2.44373e-96	0.305251	0.648	0.406	6.84195e-92	Undiff spg	Ncapd3
Mrpl24	3.66289e-96	0.323102	0.875	0.651	1.02553e-91	Undiff spg	Mrpl24
Usp42	7.73177e-96	0.260207	0.524	0.288	2.16474e-91	Undiff spg	Usp42
Pnpla8	1.47258e-95	0.280726	0.654	0.406	4.12294e-91	Undiff spg	Pnpla8
Cfap20	1.6956e-95	0.298065	0.773	0.521	4.74735e-91	Undiff spg	Cfap20
Mak16	1.97009e-95	0.301622	0.669	0.419	5.51585e-91	Undiff spg	Mak16
Ormdl2	2.04959e-95	0.304148	0.815	0.55	5.73843e-91	Undiff spg	Ormdl2
Sf3b4	2.09848e-95	0.319714	0.812	0.559	5.87531e-91	Undiff spg	Sf3b4
Rnf126	2.28873e-95	0.303893	0.792	0.542	6.408e-91	Undiff spg	Rnf126
Nup62	3.68374e-95	0.288877	0.689	0.432	1.03137e-90	Undiff spg	Nup62
Dpp3	4.00971e-95	0.261015	0.601	0.346	1.12264e-90	Undiff spg	Dpp3
Trmt10c	4.83262e-95	0.2618	0.551	0.307	1.35304e-90	Undiff spg	Trmt10c
Rrs1	5.27627e-95	0.307009	0.644	0.408	1.47725e-90	Undiff spg	Rrs1
Imp3	5.63809e-95	0.278305	0.83	0.587	1.57855e-90	Undiff spg	Imp3
Smpd2	9.30201e-95	0.25047	0.473	0.241	2.60438e-90	Undiff spg	Smpd2
0610007P14Rik	1.07562e-94	0.312435	0.845	0.595	3.01153e-90	Undiff spg	0610007P14Rik
Fam220a	1.38829e-94	0.290127	0.726	0.476	3.88692e-90	Undiff spg	Fam220a
Nr2f6	1.55101e-94	0.28838	0.637	0.386	4.34252e-90	Undiff spg	Nr2f6
Abl2	2.36145e-94	0.258867	0.488	0.262	6.61158e-90	Undiff spg	Abl2
Ahsa1	5.58115e-94	0.343403	0.829	0.609	1.56261e-89	Undiff spg	Ahsa1
G3bp1	8.27861e-94	0.296937	0.805	0.576	2.31785e-89	Undiff spg	G3bp1
Xrcc6bp1	1.33457e-93	0.279057	0.568	0.33	3.73653e-89	Undiff spg	Xrcc6bp1
Syn2	1.65291e-93	0.260414	0.291	0.107	4.62783e-89	Undiff spg	Syn2
Puf60	2.11229e-93	0.334545	0.933	0.735	5.91398e-89	Undiff spg	Puf60
Gtf3a	2.13003e-93	0.305264	0.718	0.477	5.96367e-89	Undiff spg	Gtf3a
Ranbp2	2.17769e-93	0.293171	0.673	0.417	6.0971e-89	Undiff spg	Ranbp2
Timm9	2.21134e-93	0.254667	0.575	0.331	6.1913e-89	Undiff spg	Timm9
Smarcc1	2.6897e-93	0.313151	0.882	0.608	7.53063e-89	Undiff spg	Smarcc1
Cirh1a	4.47167e-93	0.300409	0.747	0.477	1.25198e-88	Undiff spg	Cirh1a
Tm2d3	6.73172e-93	0.293951	0.768	0.508	1.88475e-88	Undiff spg	Tm2d3
Alkbh2	1.05049e-92	0.260691	0.552	0.317	2.94116e-88	Undiff spg	Alkbh2
Sae1	1.96212e-92	0.329403	0.888	0.661	5.49355e-88	Undiff spg	Sae1
Psme3	2.01565e-92	0.314552	0.793	0.535	5.64343e-88	Undiff spg	Psme3
Tbpl1	3.1542e-92	0.294748	0.783	0.524	8.83113e-88	Undiff spg	Tbpl1
Ep400	4.94228e-92	0.301351	0.814	0.566	1.38374e-87	Undiff spg	Ep400
Kpna1	1.52914e-91	0.27605	0.62	0.375	4.2813e-87	Undiff spg	Kpna1
Zfp512	2.5648e-91	0.267537	0.621	0.375	7.18091e-87	Undiff spg	Zfp512
Dpy30	2.88821e-91	0.32395	0.923	0.706	8.08642e-87	Undiff spg	Dpy30
Ldb1	2.99848e-91	0.253177	0.573	0.329	8.39515e-87	Undiff spg	Ldb1
Mrpl36	3.38725e-91	0.291026	0.722	0.474	9.48362e-87	Undiff spg	Mrpl36
Fubp1	5.25077e-91	0.333303	0.957	0.752	1.47011e-86	Undiff spg	Fubp1
Rps26-ps1	6.63311e-91	0.350388	0.817	0.6	1.85714e-86	Undiff spg	Rps26-ps1
Rfc5	1.0814e-90	0.277322	0.625	0.381	3.0277e-86	Undiff spg	Rfc5
Upf2	1.57501e-90	0.314216	0.796	0.562	4.4097e-86	Undiff spg	Upf2
Cul4b	1.91107e-90	0.276553	0.621	0.38	5.35062e-86	Undiff spg	Cul4b
Tjp1	4.79783e-90	0.263241	0.673	0.431	1.3433e-85	Undiff spg	Tjp1
Golgb1	5.15124e-90	0.340026	0.95	0.789	1.44224e-85	Undiff spg	Golgb1
Gle1	6.6089e-90	0.300045	0.8	0.542	1.85036e-85	Undiff spg	Gle1
Eif5a2	7.3579e-90	0.257119	0.565	0.322	2.06006e-85	Undiff spg	Eif5a2
Ptk7	1.62297e-89	0.2589	0.476	0.25	4.54399e-85	Undiff spg	Ptk7
Ubqln1	1.7139e-89	0.271787	0.672	0.431	4.79858e-85	Undiff spg	Ubqln1
Mif	1.82209e-89	0.282645	0.997	0.95	5.10148e-85	Undiff spg	Mif
Naa40	2.84492e-89	0.257794	0.542	0.313	7.96521e-85	Undiff spg	Naa40
Eml4	3.24749e-89	0.269653	0.679	0.428	9.09232e-85	Undiff spg	Eml4
Phb2	3.36964e-89	0.312129	0.963	0.798	9.4343e-85	Undiff spg	Phb2
Ppp3r1	3.5366e-89	0.261576	0.656	0.409	9.90178e-85	Undiff spg	Ppp3r1
Fam162a	3.73e-89	0.3158	0.904	0.726	1.04432e-84	Undiff spg	Fam162a
Rhox7b	7.15512e-89	0.250494	0.514	0.275	2.00329e-84	Undiff spg	Rhox7b
Psmb5	1.00208e-88	0.329485	0.969	0.83	2.80562e-84	Undiff spg	Psmb5
Ptov1	1.34028e-88	0.30039	0.808	0.595	3.75253e-84	Undiff spg	Ptov1
Csnk1g1	2.35867e-88	0.266232	0.569	0.339	6.60379e-84	Undiff spg	Csnk1g1
Ptrh2	3.11242e-88	0.258781	0.565	0.334	8.71414e-84	Undiff spg	Ptrh2
Pdcd7	4.3424e-88	0.304029	0.74	0.49	1.21579e-83	Undiff spg	Pdcd7
Map3k4	4.60025e-88	0.290884	0.609	0.378	1.28798e-83	Undiff spg	Map3k4
Pak1ip1	5.47498e-88	0.32369	0.896	0.657	1.53288e-83	Undiff spg	Pak1ip1
Ppfia1	6.61188e-88	0.28714	0.66	0.414	1.85119e-83	Undiff spg	Ppfia1
Pelp1	1.85491e-87	0.267827	0.652	0.406	5.19338e-83	Undiff spg	Pelp1
Erc1	2.43359e-87	0.260761	0.573	0.332	6.81355e-83	Undiff spg	Erc1
Mrpl34	4.38817e-87	0.261495	0.692	0.444	1.2286e-82	Undiff spg	Mrpl34
Glrx5	4.56809e-87	0.327936	0.917	0.715	1.27897e-82	Undiff spg	Glrx5
Dhx40	8.37188e-87	0.28182	0.763	0.508	2.34396e-82	Undiff spg	Dhx40
Parl	1.0977e-86	0.285526	0.706	0.467	3.07334e-82	Undiff spg	Parl
Setd5	1.1832e-86	0.296897	0.861	0.626	3.31272e-82	Undiff spg	Setd5
Snrpa1	1.78724e-86	0.305275	0.767	0.537	5.0039e-82	Undiff spg	Snrpa1
Smyd2	5.69339e-86	0.257462	0.613	0.369	1.59404e-81	Undiff spg	Smyd2
Katna1	1.5485e-85	0.274746	0.615	0.379	4.33548e-81	Undiff spg	Katna1
Entpd6	2.29943e-85	0.273132	0.559	0.33	6.43794e-81	Undiff spg	Entpd6
Mcts2	2.43097e-85	0.270973	0.549	0.331	6.80624e-81	Undiff spg	Mcts2
Epb41l5	1.17505e-84	0.255261	0.621	0.379	3.28991e-80	Undiff spg	Epb41l5
Supt20	1.43397e-84	0.298163	0.71	0.467	4.01483e-80	Undiff spg	Supt20
Helz	1.58438e-84	0.282526	0.523	0.3	4.43595e-80	Undiff spg	Helz
Mbtd1	1.75942e-84	0.278234	0.714	0.469	4.92603e-80	Undiff spg	Mbtd1
Gar1	2.09112e-84	0.302319	0.854	0.619	5.85472e-80	Undiff spg	Gar1
Thap11	4.41373e-84	0.292523	0.792	0.552	1.23576e-79	Undiff spg	Thap11
Fam168b	1.71283e-83	0.281247	0.745	0.497	4.79558e-79	Undiff spg	Fam168b
Camk2n1	2.09553e-83	0.375332	0.617	0.39	5.86707e-79	Undiff spg	Camk2n1
1810037I17Rik	5.6096e-83	0.305537	0.926	0.778	1.57058e-78	Undiff spg	1810037I17Rik
Sars	1.1863e-82	0.278992	0.71	0.478	3.3214e-78	Undiff spg	Sars
Rap1b	1.88042e-82	0.269433	0.893	0.712	5.26479e-78	Undiff spg	Rap1b
Gpn3	1.89751e-82	0.268162	0.634	0.403	5.31265e-78	Undiff spg	Gpn3
Brix1	6.05323e-82	0.283577	0.757	0.512	1.69478e-77	Undiff spg	Brix1
Clpp	7.16326e-82	0.281544	0.819	0.598	2.00557e-77	Undiff spg	Clpp
Atad2	1.32585e-81	0.281934	0.676	0.44	3.71212e-77	Undiff spg	Atad2
Mrpl37	2.4274e-81	0.262065	0.704	0.458	6.79622e-77	Undiff spg	Mrpl37
Usp34	3.41976e-81	0.352765	0.962	0.753	9.57464e-77	Undiff spg	Usp34
Ssbp2	5.39801e-81	0.270187	0.69	0.45	1.51133e-76	Undiff spg	Ssbp2
Hmgcs1	5.60925e-81	0.349397	0.568	0.362	1.57048e-76	Undiff spg	Hmgcs1
Tex19.2	7.33765e-81	0.277142	0.557	0.339	2.0544e-76	Undiff spg	Tex19.2
Crlf1	9.47714e-81	0.341362	0.666	0.444	2.65341e-76	Undiff spg	Crlf1
Tax1bp1	9.74346e-81	0.297212	0.934	0.776	2.72797e-76	Undiff spg	Tax1bp1
Npepps	3.51851e-80	0.275295	0.637	0.407	9.85113e-76	Undiff spg	Npepps
Rnf216	1.1681e-79	0.272764	0.764	0.524	3.27045e-75	Undiff spg	Rnf216
Lztfl1	1.1957e-79	0.29445	0.768	0.528	3.34773e-75	Undiff spg	Lztfl1
Pfdn6	2.56667e-79	0.31866	0.939	0.76	7.18616e-75	Undiff spg	Pfdn6
Pmm1	3.71952e-79	0.349209	0.807	0.609	1.04139e-74	Undiff spg	Pmm1
Tubg1	8.59718e-79	0.25455	0.622	0.383	2.40704e-74	Undiff spg	Tubg1
Snw1	3.0357e-78	0.283117	0.849	0.631	8.49934e-74	Undiff spg	Snw1
Bri3	1.02864e-77	0.288403	0.967	0.894	2.87999e-73	Undiff spg	Bri3
Fkbp6	1.12936e-77	0.345781	0.983	0.686	3.16199e-73	Undiff spg	Fkbp6
Ipo4	4.42097e-77	0.257265	0.704	0.458	1.23778e-72	Undiff spg	Ipo4
2310036O22Rik	9.25489e-77	0.26489	0.957	0.833	2.59118e-72	Undiff spg	2310036O22Rik
Cnot11	2.26773e-76	0.27862	0.685	0.461	6.3492e-72	Undiff spg	Cnot11
Tomm7	2.37219e-76	0.256264	0.991	0.943	6.64166e-72	Undiff spg	Tomm7
Nt5c2	4.15273e-76	0.260505	0.628	0.401	1.16268e-71	Undiff spg	Nt5c2
Rcl1	1.0467e-75	0.253793	0.578	0.359	2.93056e-71	Undiff spg	Rcl1
Commd10	2.21067e-75	0.261968	0.641	0.419	6.18944e-71	Undiff spg	Commd10
Mcrs1	6.88848e-75	0.280892	0.825	0.603	1.92864e-70	Undiff spg	Mcrs1
Zfp318	9.52664e-75	0.255103	0.753	0.51	2.66727e-70	Undiff spg	Zfp318
Ddt	1.41571e-74	0.305415	0.768	0.546	3.9637e-70	Undiff spg	Ddt
Utp3	1.86562e-74	0.272384	0.74	0.519	5.22335e-70	Undiff spg	Utp3
Impdh2	2.12194e-74	0.288052	0.918	0.727	5.94101e-70	Undiff spg	Impdh2
Ppp1r8	2.39971e-74	0.250076	0.695	0.465	6.7187e-70	Undiff spg	Ppp1r8
Snhg6	9.41923e-73	0.323991	0.869	0.651	2.6372e-68	Undiff spg	Snhg6
Sdad1	2.07661e-72	0.265685	0.742	0.511	5.81409e-68	Undiff spg	Sdad1
Fdx1l	2.39966e-72	0.253537	0.755	0.531	6.71857e-68	Undiff spg	Fdx1l
Sltm	9.63129e-72	0.28838	0.789	0.575	2.69657e-67	Undiff spg	Sltm
Eif3l	9.97041e-72	0.283367	0.894	0.691	2.79152e-67	Undiff spg	Eif3l
Baz1b	2.29402e-71	0.254234	0.728	0.495	6.4228e-67	Undiff spg	Baz1b
Eif3i	2.4129e-71	0.271155	0.973	0.87	6.75562e-67	Undiff spg	Eif3i
Psmb2	4.30918e-71	0.277271	0.988	0.897	1.20649e-66	Undiff spg	Psmb2
Rbm38	1.36475e-70	0.252929	0.723	0.484	3.82101e-66	Undiff spg	Rbm38
Snrpf	1.71702e-70	0.277581	0.998	0.921	4.80731e-66	Undiff spg	Snrpf
Rsl1d1	8.52361e-70	0.279355	0.911	0.692	2.38644e-65	Undiff spg	Rsl1d1
Sox3	4.79131e-69	0.320655	0.429	0.255	1.34147e-64	Undiff spg	Sox3
Nolc1	8.11854e-69	0.254348	0.721	0.495	2.27303e-64	Undiff spg	Nolc1
Psma5	1.35979e-68	0.264463	0.934	0.774	3.80713e-64	Undiff spg	Psma5
Chchd3	9.60366e-68	0.270249	0.746	0.534	2.68883e-63	Undiff spg	Chchd3
Gm11808	1.21375e-67	0.308938	0.983	0.87	3.39825e-63	Undiff spg	Gm11808
Gars	2.11964e-67	0.260792	0.789	0.553	5.93456e-63	Undiff spg	Gars
Hadha	3.67116e-67	0.25066	0.728	0.508	1.02785e-62	Undiff spg	Hadha
Psmd2	3.50889e-66	0.274806	0.931	0.71	9.82419e-62	Undiff spg	Psmd2
Rtcb	1.96489e-65	0.258687	0.822	0.615	5.50131e-61	Undiff spg	Rtcb
Insig1	7.35091e-65	0.308374	0.599	0.394	2.05811e-60	Undiff spg	Insig1
Ankrd12	2.00267e-64	0.312453	0.936	0.755	5.60707e-60	Undiff spg	Ankrd12
Anp32e	3.96355e-64	0.311696	0.758	0.582	1.10971e-59	Undiff spg	Anp32e
Cir1	1.3988e-63	0.268024	0.836	0.606	3.91636e-59	Undiff spg	Cir1
Lsm6	7.09901e-63	0.269858	0.963	0.831	1.98758e-58	Undiff spg	Lsm6
Dohh	1.13356e-62	0.259126	0.796	0.588	3.17375e-58	Undiff spg	Dohh
2810417H13Rik	2.40741e-62	0.351335	0.362	0.203	6.74026e-58	Undiff spg	2810417H13Rik
Ube2l3	1.07992e-61	0.257266	0.948	0.766	3.02355e-57	Undiff spg	Ube2l3
Akirin1	1.17968e-61	0.268435	0.859	0.642	3.30288e-57	Undiff spg	Akirin1
Mrps12	7.71652e-61	0.272631	0.875	0.715	2.16047e-56	Undiff spg	Mrps12
Bola2	1.01445e-60	0.271044	0.978	0.827	2.84025e-56	Undiff spg	Bola2
Mien1	1.25657e-60	0.292732	0.904	0.73	3.51813e-56	Undiff spg	Mien1
Ppp4c	1.36848e-59	0.251497	0.902	0.695	3.83146e-55	Undiff spg	Ppp4c
Supt5	2.69549e-59	0.250771	0.883	0.658	7.54684e-55	Undiff spg	Supt5
Eef1g	2.79939e-59	0.319168	0.982	0.961	7.83774e-55	Undiff spg	Eef1g
mt-Nd4l	4.33101e-59	0.254963	0.926	0.777	1.21259e-54	Undiff spg	mt-Nd4l
Btf3l4	3.27242e-55	0.265364	0.925	0.743	9.16212e-51	Undiff spg	Btf3l4
Ubtf	8.64329e-55	0.253276	0.789	0.59	2.41995e-50	Undiff spg	Ubtf
Igfbp2	1.86455e-50	0.257377	0.725	0.522	5.22036e-46	Undiff spg	Igfbp2
Lhx2	7.20885e-49	0.25003	0.258	0.134	2.01833e-44	Undiff spg	Lhx2
Acta2	0	5.44915	0.973	0.32	0	Peritubular Myoid	Acta2
Myl9	0	5.01645	0.976	0.299	0	Peritubular Myoid	Myl9
Tpm2	0	4.20139	0.98	0.174	0	Peritubular Myoid	Tpm2
Gstm1	0	4.17847	0.991	0.39	0	Peritubular Myoid	Gstm1
Mylk	0	4.06258	0.969	0.26	0	Peritubular Myoid	Mylk
Csrp1	0	3.96686	0.974	0.331	0	Peritubular Myoid	Csrp1
S100a6	0	3.95222	0.996	0.308	0	Peritubular Myoid	S100a6
Tpm1	0	3.94831	0.997	0.542	0	Peritubular Myoid	Tpm1
Sct	0	3.90743	0.954	0.086	0	Peritubular Myoid	Sct
Cald1	0	3.90556	0.996	0.13	0	Peritubular Myoid	Cald1
Fgl2	0	3.88477	0.972	0.106	0	Peritubular Myoid	Fgl2
Tnnt2	0	3.84614	0.971	0.079	0	Peritubular Myoid	Tnnt2
Tagln	0	3.8432	0.964	0.068	0	Peritubular Myoid	Tagln
Cyp26b1	0	3.64419	0.965	0.123	0	Peritubular Myoid	Cyp26b1
Col4a4	0	3.47053	0.963	0.073	0	Peritubular Myoid	Col4a4
Cpe	0	3.43253	0.985	0.095	0	Peritubular Myoid	Cpe
Igfbp6	0	3.40885	0.983	0.363	0	Peritubular Myoid	Igfbp6
Myh11	0	3.40586	0.963	0.071	0	Peritubular Myoid	Myh11
Gstm2	0	3.38914	0.981	0.188	0	Peritubular Myoid	Gstm2
Slc38a5	0	3.29343	0.939	0.087	0	Peritubular Myoid	Slc38a5
Myl6	0	3.26056	1	0.859	0	Peritubular Myoid	Myl6
Mfap4	0	3.19553	0.946	0.082	0	Peritubular Myoid	Mfap4
Fhl2	0	3.1828	0.976	0.085	0	Peritubular Myoid	Fhl2
Ckb	0	3.13424	0.937	0.181	0	Peritubular Myoid	Ckb
Hmgcs2	0	3.10767	0.932	0.079	0	Peritubular Myoid	Hmgcs2
6030408B16Rik	0	3.10571	0.942	0.075	0	Peritubular Myoid	6030408B16Rik
Hspb1	0	3.07381	0.951	0.186	0	Peritubular Myoid	Hspb1
Timp3	0	3.04792	0.972	0.161	0	Peritubular Myoid	Timp3
Acsbg1	0	3.04369	0.954	0.079	0	Peritubular Myoid	Acsbg1
Cd81	0	3.03672	1	0.782	0	Peritubular Myoid	Cd81
Rbbp7	0	3.02394	0.992	0.812	0	Peritubular Myoid	Rbbp7
Ctgf	0	2.97195	0.921	0.07	0	Peritubular Myoid	Ctgf
Plpp3	0	2.97035	0.981	0.221	0	Peritubular Myoid	Plpp3
Selenbp1	0	2.94276	0.904	0.075	0	Peritubular Myoid	Selenbp1
Gas6	0	2.90618	0.955	0.221	0	Peritubular Myoid	Gas6
Cnn1	0	2.88374	0.903	0.045	0	Peritubular Myoid	Cnn1
Ptgis	0	2.85816	0.958	0.12	0	Peritubular Myoid	Ptgis
Bgn	0	2.8286	0.971	0.147	0	Peritubular Myoid	Bgn
Des	0	2.77219	0.909	0.06	0	Peritubular Myoid	Des
Col1a2	0	2.76296	0.974	0.07	0	Peritubular Myoid	Col1a2
Fxyd1	0	2.73081	0.962	0.138	0	Peritubular Myoid	Fxyd1
Flna	0	2.67428	0.971	0.278	0	Peritubular Myoid	Flna
Actg2	0	2.67317	0.808	0.041	0	Peritubular Myoid	Actg2
Tshz2	0	2.59851	0.954	0.128	0	Peritubular Myoid	Tshz2
Tmem37	0	2.59739	0.878	0.053	0	Peritubular Myoid	Tmem37
Ppp1r14a	0	2.59388	0.914	0.17	0	Peritubular Myoid	Ppp1r14a
Dstn	0	2.588	0.997	0.852	0	Peritubular Myoid	Dstn
Cd200	0	2.57348	0.971	0.16	0	Peritubular Myoid	Cd200
Fbxl22	0	2.53217	0.828	0.081	0	Peritubular Myoid	Fbxl22
S100a10	0	2.53136	0.967	0.211	0	Peritubular Myoid	S100a10
Tns1	0	2.52756	0.933	0.102	0	Peritubular Myoid	Tns1
Rarres2	0	2.51544	0.931	0.07	0	Peritubular Myoid	Rarres2
Wfdc1	0	2.51002	0.878	0.055	0	Peritubular Myoid	Wfdc1
Lmod1	0	2.47577	0.883	0.035	0	Peritubular Myoid	Lmod1
Pdlim3	0	2.45902	0.875	0.05	0	Peritubular Myoid	Pdlim3
S100a11	0	2.41621	0.968	0.239	0	Peritubular Myoid	S100a11
Pdlim1	0	2.40788	0.885	0.063	0	Peritubular Myoid	Pdlim1
Glul	0	2.40624	0.973	0.699	0	Peritubular Myoid	Glul
Pam	0	2.39673	0.872	0.208	0	Peritubular Myoid	Pam
Cnn2	0	2.3433	0.921	0.235	0	Peritubular Myoid	Cnn2
Hist1h2bc	0	2.33302	0.878	0.117	0	Peritubular Myoid	Hist1h2bc
Wbp5	0	2.31044	0.98	0.572	0	Peritubular Myoid	Wbp5
Rbp1	0	2.30215	0.956	0.295	0	Peritubular Myoid	Rbp1
Osr2	0	2.29806	0.878	0.052	0	Peritubular Myoid	Osr2
Morf4l2	0	2.28764	0.974	0.737	0	Peritubular Myoid	Morf4l2
Mmd2	0	2.28732	0.892	0.061	0	Peritubular Myoid	Mmd2
Chchd10	0	2.28348	0.956	0.706	0	Peritubular Myoid	Chchd10
Sh3bgr	0	2.2786	0.845	0.038	0	Peritubular Myoid	Sh3bgr
Cyr61	0	2.26947	0.734	0.064	0	Peritubular Myoid	Cyr61
Serpinh1	0	2.26067	0.941	0.236	0	Peritubular Myoid	Serpinh1
Dpep1	0	2.25154	0.84	0.047	0	Peritubular Myoid	Dpep1
Art3	0	2.24399	0.821	0.082	0	Peritubular Myoid	Art3
Pbxip1	0	2.23957	0.881	0.229	0	Peritubular Myoid	Pbxip1
Lgals1	0	2.22664	0.997	0.781	0	Peritubular Myoid	Lgals1
Nexn	0	2.22304	0.839	0.087	0	Peritubular Myoid	Nexn
Fibin	0	2.19432	0.785	0.022	0	Peritubular Myoid	Fibin
Nenf	0	2.18671	0.969	0.237	0	Peritubular Myoid	Nenf
Csrp2	0	2.18322	0.901	0.263	0	Peritubular Myoid	Csrp2
Fbln5	0	2.16686	0.835	0.068	0	Peritubular Myoid	Fbln5
Slc25a4	0	2.16464	0.967	0.516	0	Peritubular Myoid	Slc25a4
Fxyd6	0	2.1636	0.901	0.237	0	Peritubular Myoid	Fxyd6
Crispld2	0	2.14089	0.845	0.171	0	Peritubular Myoid	Crispld2
Aldh1a1	0	2.13039	0.851	0.056	0	Peritubular Myoid	Aldh1a1
Cp	0	2.1143	0.846	0.049	0	Peritubular Myoid	Cp
Tcf21	0	2.11092	0.821	0.029	0	Peritubular Myoid	Tcf21
BC051019	0	2.09547	0.735	0.032	0	Peritubular Myoid	BC051019
Akr1cl	0	2.09073	0.83	0.045	0	Peritubular Myoid	Akr1cl
Ltbp4	0	2.08636	0.896	0.122	0	Peritubular Myoid	Ltbp4
Sparc	0	2.08482	0.996	0.258	0	Peritubular Myoid	Sparc
Fstl1	0	2.07872	0.875	0.164	0	Peritubular Myoid	Fstl1
Tuba1a	0	2.07159	0.883	0.23	0	Peritubular Myoid	Tuba1a
Nr2f2	0	2.06703	0.878	0.112	0	Peritubular Myoid	Nr2f2
Snhg18	0	2.05892	0.895	0.165	0	Peritubular Myoid	Snhg18
Capns1	0	2.05609	0.94	0.284	0	Peritubular Myoid	Capns1
Timp2	0	2.05481	0.94	0.185	0	Peritubular Myoid	Timp2
Igfbp7	0	2.04912	0.983	0.339	0	Peritubular Myoid	Igfbp7
Emp3	0	2.03997	0.909	0.155	0	Peritubular Myoid	Emp3
Mir143hg	0	2.03619	0.732	0.021	0	Peritubular Myoid	Mir143hg
Aard	0	2.03505	0.807	0.06	0	Peritubular Myoid	Aard
Casq2	0	2.01759	0.762	0.022	0	Peritubular Myoid	Casq2
Col4a3	0	2.01547	0.781	0.039	0	Peritubular Myoid	Col4a3
Olfml3	0	2.00116	0.773	0.035	0	Peritubular Myoid	Olfml3
Oaf	0	1.97247	0.798	0.039	0	Peritubular Myoid	Oaf
Ccdc107	0	1.9689	0.849	0.2	0	Peritubular Myoid	Ccdc107
Sh3bgrl	0	1.96804	0.876	0.155	0	Peritubular Myoid	Sh3bgrl
Actn1	0	1.93006	0.866	0.256	0	Peritubular Myoid	Actn1
Herpud1	0	1.92687	0.828	0.213	0	Peritubular Myoid	Herpud1
Malat1	0	1.92079	1	0.998	0	Peritubular Myoid	Malat1
Fblim1	0	1.92045	0.791	0.099	0	Peritubular Myoid	Fblim1
Bok	0	1.91462	0.791	0.147	0	Peritubular Myoid	Bok
Ucp2	0	1.88928	0.836	0.175	0	Peritubular Myoid	Ucp2
Gem	0	1.87668	0.714	0.06	0	Peritubular Myoid	Gem
Fth1	0	1.87001	1	0.999	0	Peritubular Myoid	Fth1
Itgbl1	0	1.86803	0.749	0.02	0	Peritubular Myoid	Itgbl1
Pmp22	0	1.86166	0.821	0.114	0	Peritubular Myoid	Pmp22
Idh2	0	1.84049	0.768	0.114	0	Peritubular Myoid	Idh2
Cav1	0	1.83627	0.839	0.087	0	Peritubular Myoid	Cav1
Rbpms	0	1.83375	0.899	0.436	0	Peritubular Myoid	Rbpms
Fam229a	0	1.8313	0.735	0.058	0	Peritubular Myoid	Fam229a
Col3a1	0	1.83074	0.776	0.048	0	Peritubular Myoid	Col3a1
Col4a1	0	1.82709	0.839	0.112	0	Peritubular Myoid	Col4a1
Ptms	0	1.81999	0.946	0.523	0	Peritubular Myoid	Ptms
Ptrf	0	1.80886	0.832	0.163	0	Peritubular Myoid	Ptrf
Col1a1	0	1.80642	0.762	0.11	0	Peritubular Myoid	Col1a1
Ptch1	0	1.80491	0.764	0.187	0	Peritubular Myoid	Ptch1
Fabp3	0	1.80407	0.793	0.117	0	Peritubular Myoid	Fabp3
Fam89a	0	1.79676	0.54	0.023	0	Peritubular Myoid	Fam89a
Slc48a1	0	1.7958	0.812	0.185	0	Peritubular Myoid	Slc48a1
Fkbp9	0	1.78824	0.872	0.363	0	Peritubular Myoid	Fkbp9
Ogn	0	1.78614	0.754	0.038	0	Peritubular Myoid	Ogn
Tmsb4x	0	1.78014	1	0.503	0	Peritubular Myoid	Tmsb4x
Chrdl1	0	1.7735	0.712	0.063	0	Peritubular Myoid	Chrdl1
Sulf2	0	1.76485	0.753	0.062	0	Peritubular Myoid	Sulf2
Lmcd1	0	1.75765	0.7	0.048	0	Peritubular Myoid	Lmcd1
4930523C07Rik	0	1.756	0.782	0.089	0	Peritubular Myoid	4930523C07Rik
Anxa5	0	1.75494	0.828	0.159	0	Peritubular Myoid	Anxa5
Cryab	0	1.75052	0.763	0.098	0	Peritubular Myoid	Cryab
Vim	0	1.74036	0.931	0.191	0	Peritubular Myoid	Vim
Rps4x	0	1.73849	1	0.897	0	Peritubular Myoid	Rps4x
Tgm2	0	1.73637	0.812	0.102	0	Peritubular Myoid	Tgm2
Tmem176b	0	1.72716	0.777	0.136	0	Peritubular Myoid	Tmem176b
Pgrmc1	0	1.7246	0.941	0.483	0	Peritubular Myoid	Pgrmc1
Tceal3	0	1.72399	0.695	0.024	0	Peritubular Myoid	Tceal3
Serping1	0	1.70622	0.778	0.103	0	Peritubular Myoid	Serping1
Gstt1	0	1.70332	0.729	0.049	0	Peritubular Myoid	Gstt1
Wisp2	0	1.68747	0.547	0.031	0	Peritubular Myoid	Wisp2
B2m	0	1.68192	0.991	0.532	0	Peritubular Myoid	B2m
Rpl10	0	1.67435	1	0.99	0	Peritubular Myoid	Rpl10
Asb2	0	1.67041	0.671	0.03	0	Peritubular Myoid	Asb2
Lamc3	0	1.66972	0.704	0.041	0	Peritubular Myoid	Lamc3
Col6a1	0	1.66587	0.73	0.04	0	Peritubular Myoid	Col6a1
Ar	0	1.66493	0.699	0.068	0	Peritubular Myoid	Ar
Prelp	0	1.66435	0.661	0.031	0	Peritubular Myoid	Prelp
Klhdc8b	0	1.66359	0.726	0.096	0	Peritubular Myoid	Klhdc8b
Alpl	0	1.65528	0.732	0.17	0	Peritubular Myoid	Alpl
Lamb2	0	1.65261	0.764	0.144	0	Peritubular Myoid	Lamb2
Wnt5b	0	1.65154	0.722	0.094	0	Peritubular Myoid	Wnt5b
1500009L16Rik	0	1.6469	0.816	0.288	0	Peritubular Myoid	1500009L16Rik
Lrp1	0	1.64103	0.77	0.135	0	Peritubular Myoid	Lrp1
Eln	0	1.63206	0.665	0.053	0	Peritubular Myoid	Eln
Pdlim2	0	1.62812	0.708	0.06	0	Peritubular Myoid	Pdlim2
Col4a2	0	1.61398	0.777	0.111	0	Peritubular Myoid	Col4a2
Endou	0	1.60071	0.492	0.015	0	Peritubular Myoid	Endou
Ltbp2	0	1.59876	0.639	0.032	0	Peritubular Myoid	Ltbp2
Ldhb	0	1.59816	0.75	0.152	0	Peritubular Myoid	Ldhb
Tmem204	0	1.59603	0.711	0.057	0	Peritubular Myoid	Tmem204
Tgfb1i1	0	1.59038	0.675	0.056	0	Peritubular Myoid	Tgfb1i1
Rgs2	0	1.59	0.665	0.133	0	Peritubular Myoid	Rgs2
Arx	0	1.58982	0.629	0.027	0	Peritubular Myoid	Arx
Ahnak	0	1.58864	0.804	0.144	0	Peritubular Myoid	Ahnak
Drd4	0	1.58388	0.627	0.023	0	Peritubular Myoid	Drd4
Cst3	0	1.55393	1	0.976	0	Peritubular Myoid	Cst3
Synm	0	1.53119	0.643	0.073	0	Peritubular Myoid	Synm
Sepw1	0	1.52549	0.988	0.893	0	Peritubular Myoid	Sepw1
Adcy7	0	1.52065	0.654	0.057	0	Peritubular Myoid	Adcy7
Foxs1	0	1.51573	0.622	0.044	0	Peritubular Myoid	Foxs1
Cdc42ep3	0	1.5087	0.694	0.165	0	Peritubular Myoid	Cdc42ep3
Rcn3	0	1.50133	0.717	0.169	0	Peritubular Myoid	Rcn3
Ttc28	0	1.46388	0.668	0.097	0	Peritubular Myoid	Ttc28
Svil	0	1.45746	0.684	0.095	0	Peritubular Myoid	Svil
G0s2	0	1.45368	0.581	0.041	0	Peritubular Myoid	G0s2
F2r	0	1.44397	0.649	0.063	0	Peritubular Myoid	F2r
Ndrg2	0	1.43887	0.633	0.057	0	Peritubular Myoid	Ndrg2
Dcn	0	1.43455	0.898	0.101	0	Peritubular Myoid	Dcn
Sdpr	0	1.42654	0.671	0.067	0	Peritubular Myoid	Sdpr
2310022B05Rik	0	1.42454	0.645	0.105	0	Peritubular Myoid	2310022B05Rik
Loxl1	0	1.42413	0.639	0.041	0	Peritubular Myoid	Loxl1
Axl	0	1.42081	0.667	0.074	0	Peritubular Myoid	Axl
Parm1	0	1.41355	0.599	0.045	0	Peritubular Myoid	Parm1
Ntn1	0	1.40843	0.616	0.046	0	Peritubular Myoid	Ntn1
Atp1a2	0	1.40843	0.625	0.032	0	Peritubular Myoid	Atp1a2
Cped1	0	1.39875	0.607	0.04	0	Peritubular Myoid	Cped1
Adamts5	0	1.39421	0.631	0.046	0	Peritubular Myoid	Adamts5
Dact3	0	1.37461	0.613	0.102	0	Peritubular Myoid	Dact3
Nfia	0	1.3724	0.63	0.086	0	Peritubular Myoid	Nfia
Tmem45a	0	1.34047	0.581	0.017	0	Peritubular Myoid	Tmem45a
Lbp	0	1.33772	0.583	0.028	0	Peritubular Myoid	Lbp
Wisp1	0	1.33666	0.597	0.024	0	Peritubular Myoid	Wisp1
Copz2	0	1.32946	0.671	0.151	0	Peritubular Myoid	Copz2
Ace	0	1.32854	0.626	0.115	0	Peritubular Myoid	Ace
Arhgdib	0	1.32717	0.594	0.064	0	Peritubular Myoid	Arhgdib
Cd302	0	1.32489	0.658	0.108	0	Peritubular Myoid	Cd302
F3	0	1.31944	0.542	0.05	0	Peritubular Myoid	F3
Adamts2	0	1.31237	0.581	0.073	0	Peritubular Myoid	Adamts2
2011-09-01	0	1.30537	0.662	0.154	0	Peritubular Myoid	2011-09-01
Adcy5	0	1.30517	0.565	0.037	0	Peritubular Myoid	Adcy5
Cyp27a1	0	1.30358	0.593	0.032	0	Peritubular Myoid	Cyp27a1
Hamp2	0	1.28377	0.457	0.008	0	Peritubular Myoid	Hamp2
Anxa3	0	1.28077	0.627	0.087	0	Peritubular Myoid	Anxa3
Atcayos	0	1.27782	0.502	0.019	0	Peritubular Myoid	Atcayos
Cx3cl1	0	1.26235	0.542	0.058	0	Peritubular Myoid	Cx3cl1
Cd59a	0	1.25512	0.538	0.046	0	Peritubular Myoid	Cd59a
Nbl1	0	1.24596	0.581	0.067	0	Peritubular Myoid	Nbl1
Htra1	0	1.24253	0.68	0.111	0	Peritubular Myoid	Htra1
Ednra	0	1.23511	0.521	0.019	0	Peritubular Myoid	Ednra
Spock2	0	1.22919	0.649	0.097	0	Peritubular Myoid	Spock2
Tmtc1	0	1.22489	0.54	0.063	0	Peritubular Myoid	Tmtc1
Ecscr	0	1.21812	0.663	0.094	0	Peritubular Myoid	Ecscr
Tgfbr3	0	1.20539	0.577	0.08	0	Peritubular Myoid	Tgfbr3
Lims2	0	1.20359	0.566	0.07	0	Peritubular Myoid	Lims2
Sod3	0	1.19868	0.528	0.033	0	Peritubular Myoid	Sod3
Vwa1	0	1.19438	0.616	0.105	0	Peritubular Myoid	Vwa1
Cxcl16	0	1.19345	0.565	0.089	0	Peritubular Myoid	Cxcl16
Htra3	0	1.19194	0.554	0.057	0	Peritubular Myoid	Htra3
Nkain4	0	1.18782	0.46	0.036	0	Peritubular Myoid	Nkain4
Mme	0	1.18363	0.54	0.034	0	Peritubular Myoid	Mme
Pdgfra	0	1.17843	0.576	0.073	0	Peritubular Myoid	Pdgfra
Lhfp	0	1.17722	0.571	0.077	0	Peritubular Myoid	Lhfp
Ms4a4d	0	1.17353	0.508	0.022	0	Peritubular Myoid	Ms4a4d
Lpar1	0	1.16715	0.52	0.02	0	Peritubular Myoid	Lpar1
Rtn4rl1	0	1.1606	0.52	0.032	0	Peritubular Myoid	Rtn4rl1
Tceal1	0	1.14202	0.51	0.045	0	Peritubular Myoid	Tceal1
Bdh2	0	1.14137	0.513	0.02	0	Peritubular Myoid	Bdh2
Sapcd1	0	1.13632	0.444	0.03	0	Peritubular Myoid	Sapcd1
Cyp1b1	0	1.13352	0.496	0.029	0	Peritubular Myoid	Cyp1b1
Rhoj	0	1.12922	0.557	0.068	0	Peritubular Myoid	Rhoj
Car14	0	1.11221	0.47	0.017	0	Peritubular Myoid	Car14
Pid1	0	1.1103	0.492	0.036	0	Peritubular Myoid	Pid1
Col4a5	0	1.10581	0.489	0.023	0	Peritubular Myoid	Col4a5
Vcam1	0	1.09663	0.461	0.049	0	Peritubular Myoid	Vcam1
Lama2	0	1.08691	0.489	0.03	0	Peritubular Myoid	Lama2
Sorcs2	0	1.08065	0.46	0.016	0	Peritubular Myoid	Sorcs2
Etv1	0	1.07935	0.466	0.014	0	Peritubular Myoid	Etv1
Rasl12	0	1.06588	0.46	0.029	0	Peritubular Myoid	Rasl12
Gpld1	0	1.05902	0.451	0.018	0	Peritubular Myoid	Gpld1
C1s1	0	1.05196	0.485	0.034	0	Peritubular Myoid	C1s1
Cygb	0	1.05074	0.48	0.051	0	Peritubular Myoid	Cygb
Sema3c	0	1.04592	0.456	0.023	0	Peritubular Myoid	Sema3c
Pkdcc	0	1.0419	0.469	0.028	0	Peritubular Myoid	Pkdcc
Hspb2	0	1.03249	0.471	0.044	0	Peritubular Myoid	Hspb2
Dleu7	0	1.03142	0.447	0.05	0	Peritubular Myoid	Dleu7
Hspb7	0	1.01603	0.433	0.013	0	Peritubular Myoid	Hspb7
Dpysl3	0	1.0129	0.457	0.049	0	Peritubular Myoid	Dpysl3
Tspan2	0	1.00979	0.449	0.031	0	Peritubular Myoid	Tspan2
Abi3bp	0	1.00272	0.466	0.041	0	Peritubular Myoid	Abi3bp
Gm17501	0	0.998204	0.42	0.011	0	Peritubular Myoid	Gm17501
Col6a2	0	0.983336	0.456	0.048	0	Peritubular Myoid	Col6a2
Bace2	0	0.973044	0.435	0.03	0	Peritubular Myoid	Bace2
Plscr2	0	0.932447	0.392	0.03	0	Peritubular Myoid	Plscr2
Igf1	0	0.9296	0.487	0.04	0	Peritubular Myoid	Igf1
Lnx1	0	0.919361	0.402	0.018	0	Peritubular Myoid	Lnx1
Tcf23	0	0.918637	0.403	0.013	0	Peritubular Myoid	Tcf23
Gpx8	0	0.916876	0.429	0.042	0	Peritubular Myoid	Gpx8
Synpo	0	0.906551	0.424	0.042	0	Peritubular Myoid	Synpo
Prrx1	0	0.906258	0.41	0.018	0	Peritubular Myoid	Prrx1
Tfpi	0	0.900998	0.421	0.033	0	Peritubular Myoid	Tfpi
Ifitm3	0	0.899181	0.9	0.248	0	Peritubular Myoid	Ifitm3
Pcdh7	0	0.890189	0.384	0.014	0	Peritubular Myoid	Pcdh7
Ddr2	0	0.886876	0.379	0.02	0	Peritubular Myoid	Ddr2
Adgrg2	0	0.884746	0.361	0.016	0	Peritubular Myoid	Adgrg2
Rem1	0	0.879794	0.388	0.015	0	Peritubular Myoid	Rem1
Sparcl1	0	0.87017	0.714	0.133	0	Peritubular Myoid	Sparcl1
Vgll3	0	0.866782	0.371	0.013	0	Peritubular Myoid	Vgll3
Itga8	0	0.865811	0.369	0.009	0	Peritubular Myoid	Itga8
Ccl19	0	0.864927	0.371	0.009	0	Peritubular Myoid	Ccl19
Col6a3	0	0.858346	0.393	0.02	0	Peritubular Myoid	Col6a3
Ntrk2	0	0.85255	0.379	0.028	0	Peritubular Myoid	Ntrk2
Pla1a	0	0.841054	0.342	0.011	0	Peritubular Myoid	Pla1a
C1qtnf7	0	0.830434	0.362	0.015	0	Peritubular Myoid	C1qtnf7
Sytl2	0	0.826027	0.323	0.017	0	Peritubular Myoid	Sytl2
Sspn	0	0.823981	0.392	0.032	0	Peritubular Myoid	Sspn
Mrvi1	0	0.818844	0.355	0.016	0	Peritubular Myoid	Mrvi1
Ptgds	0	0.811088	0.378	0.028	0	Peritubular Myoid	Ptgds
Hpgd	0	0.806177	0.332	0.017	0	Peritubular Myoid	Hpgd
Popdc2	0	0.803115	0.35	0.008	0	Peritubular Myoid	Popdc2
Col6a4	0	0.802317	0.33	0.018	0	Peritubular Myoid	Col6a4
Hhip	0	0.799092	0.32	0.006	0	Peritubular Myoid	Hhip
2010007H06Rik	0	0.766051	0.318	0.009	0	Peritubular Myoid	2010007H06Rik
Gng8	0	0.764686	0.332	0.019	0	Peritubular Myoid	Gng8
Gal3st2	0	0.718203	0.286	0.004	0	Peritubular Myoid	Gal3st2
Galr2	0	0.654657	0.266	0.007	0	Peritubular Myoid	Galr2
Art4	0	0.648028	0.26	0.006	0	Peritubular Myoid	Art4
Kcnip1	0	0.596697	0.257	0.006	0	Peritubular Myoid	Kcnip1
Rims4	2.78367e-305	0.876968	0.388	0.033	7.79372e-301	Peritubular Myoid	Rims4
Tubb6	4.14058e-302	1.15494	0.525	0.083	1.15928e-297	Peritubular Myoid	Tubb6
Clmp	3.01449e-301	1.31737	0.625	0.144	8.43998e-297	Peritubular Myoid	Clmp
Apoe	4.07049e-301	1.08515	0.899	0.397	1.13966e-296	Peritubular Myoid	Apoe
Cd63	1.97122e-299	1.68086	0.969	0.641	5.51903e-295	Peritubular Myoid	Cd63
Dmd	2.17198e-299	1.18562	0.567	0.106	6.08111e-295	Peritubular Myoid	Dmd
Tmem176a	2.26563e-298	1.04598	0.51	0.074	6.34331e-294	Peritubular Myoid	Tmem176a
Plce1	1.16268e-297	0.71588	0.311	0.017	3.25527e-293	Peritubular Myoid	Plce1
Srpx2	1.78461e-297	0.634094	0.268	0.009	4.99655e-293	Peritubular Myoid	Srpx2
Prkcb	4.85693e-297	1.07983	0.488	0.071	1.35984e-292	Peritubular Myoid	Prkcb
Gpx1	1.14896e-296	1.63709	0.955	0.67	3.21686e-292	Peritubular Myoid	Gpx1
Etl4	1.35922e-296	0.815514	0.389	0.035	3.80553e-292	Peritubular Myoid	Etl4
Col8a1	4.75609e-296	0.649321	0.28	0.011	1.33161e-291	Peritubular Myoid	Col8a1
Nacc2	2.09203e-294	1.20262	0.62	0.139	5.85727e-290	Peritubular Myoid	Nacc2
Tnnt1	2.65559e-294	1.29499	0.576	0.118	7.43511e-290	Peritubular Myoid	Tnnt1
Pdxk	3.77374e-294	1.22598	0.575	0.114	1.05657e-289	Peritubular Myoid	Pdxk
Aldh2	3.16055e-293	1.6659	0.817	0.311	8.84892e-289	Peritubular Myoid	Aldh2
Ecm1	6.1665e-292	0.978546	0.489	0.067	1.7265e-287	Peritubular Myoid	Ecm1
Zeb2	3.33367e-291	0.827318	0.389	0.035	9.33361e-287	Peritubular Myoid	Zeb2
Cyba	1.12846e-289	1.38137	0.831	0.307	3.15946e-285	Peritubular Myoid	Cyba
Nt5e	1.41247e-288	0.607632	0.259	0.008	3.95463e-284	Peritubular Myoid	Nt5e
Prkcdbp	1.4519e-288	1.2205	0.713	0.165	4.06503e-284	Peritubular Myoid	Prkcdbp
Parva	9.71841e-286	1.04364	0.506	0.082	2.72096e-281	Peritubular Myoid	Parva
Hist1h4h	2.27955e-284	0.890262	0.355	0.03	6.38229e-280	Peritubular Myoid	Hist1h4h
C1qtnf3	3.02648e-284	0.748619	0.283	0.013	8.47353e-280	Peritubular Myoid	C1qtnf3
Itga9	9.60406e-284	0.8322	0.378	0.036	2.68895e-279	Peritubular Myoid	Itga9
Marveld1	4.32377e-280	0.802971	0.371	0.034	1.21057e-275	Peritubular Myoid	Marveld1
Gas1	2.52325e-278	0.956963	0.443	0.056	7.06459e-274	Peritubular Myoid	Gas1
Maff	1.01678e-277	1.08928	0.437	0.057	2.84677e-273	Peritubular Myoid	Maff
Ablim1	2.25377e-276	1.05116	0.512	0.084	6.31012e-272	Peritubular Myoid	Ablim1
Mgarp	3.19283e-276	1.19655	0.59	0.133	8.93929e-272	Peritubular Myoid	Mgarp
Anxa1	4.91954e-276	0.848805	0.373	0.034	1.37737e-271	Peritubular Myoid	Anxa1
Elovl5	2.75675e-275	1.51687	0.813	0.368	7.71836e-271	Peritubular Myoid	Elovl5
Rbms3	2.11524e-274	0.724594	0.339	0.026	5.92224e-270	Peritubular Myoid	Rbms3
Filip1l	5.35871e-274	1.06312	0.476	0.073	1.50033e-269	Peritubular Myoid	Filip1l
Laptm4a	1.16771e-271	1.40551	0.982	0.928	3.26934e-267	Peritubular Myoid	Laptm4a
Anxa2	2.09412e-270	1.15658	0.72	0.189	5.86311e-266	Peritubular Myoid	Anxa2
Slc29a1	2.66945e-270	1.48007	0.837	0.371	7.47392e-266	Peritubular Myoid	Slc29a1
Ociad2	6.19352e-270	0.663959	0.275	0.014	1.73406e-265	Peritubular Myoid	Ociad2
Itgb1	2.01521e-267	1.46128	0.91	0.64	5.6422e-263	Peritubular Myoid	Itgb1
Zbtb20	2.28708e-267	1.55407	0.926	0.611	6.40336e-263	Peritubular Myoid	Zbtb20
Tnfaip6	2.26249e-265	0.570196	0.256	0.011	6.33453e-261	Peritubular Myoid	Tnfaip6
Aldoa	3.58674e-265	1.62904	0.95	0.751	1.00422e-260	Peritubular Myoid	Aldoa
Il11ra1	2.61854e-264	1.43912	0.762	0.296	7.33139e-260	Peritubular Myoid	Il11ra1
C1qtnf2	3.59232e-264	0.610251	0.257	0.011	1.00578e-259	Peritubular Myoid	C1qtnf2
Serinc3	3.23693e-261	1.61784	0.946	0.683	9.06276e-257	Peritubular Myoid	Serinc3
Gnas	3.80758e-261	1.37307	0.948	0.564	1.06605e-256	Peritubular Myoid	Gnas
Phldb2	5.3527e-261	0.837263	0.384	0.041	1.49865e-256	Peritubular Myoid	Phldb2
Wnt5a	2.87532e-260	0.663824	0.291	0.018	8.05031e-256	Peritubular Myoid	Wnt5a
4931414P19Rik	3.46848e-260	0.955014	0.408	0.054	9.71104e-256	Peritubular Myoid	4931414P19Rik
Sdc3	1.16321e-259	0.764868	0.342	0.031	3.25675e-255	Peritubular Myoid	Sdc3
Pcolce	4.20387e-258	1.08927	0.533	0.1	1.177e-253	Peritubular Myoid	Pcolce
Map2	1.4254e-257	0.856914	0.378	0.042	3.99083e-253	Peritubular Myoid	Map2
Selm	2.75541e-257	1.41747	0.944	0.661	7.71459e-253	Peritubular Myoid	Selm
Rpl39	3.50363e-257	1.19614	1	0.972	9.80947e-253	Peritubular Myoid	Rpl39
Errfi1	7.39909e-255	1.86089	0.836	0.48	2.0716e-250	Peritubular Myoid	Errfi1
Thra	1.42362e-254	1.13099	0.57	0.124	3.98586e-250	Peritubular Myoid	Thra
Mgp	4.74298e-253	0.732113	0.581	0.118	1.32794e-248	Peritubular Myoid	Mgp
Zyx	3.49342e-252	1.46509	0.789	0.366	9.78089e-248	Peritubular Myoid	Zyx
Abhd14b	1.61247e-248	0.755551	0.364	0.039	4.51458e-244	Peritubular Myoid	Abhd14b
Sptssa	9.31287e-248	1.40017	0.823	0.384	2.60742e-243	Peritubular Myoid	Sptssa
Nid1	1.55859e-247	1.17795	0.625	0.167	4.36374e-243	Peritubular Myoid	Nid1
Trps1	2.90924e-247	0.741953	0.357	0.037	8.14528e-243	Peritubular Myoid	Trps1
Abracl	6.04746e-246	1.23794	0.621	0.169	1.69317e-241	Peritubular Myoid	Abracl
Kcne4	2.4608e-244	0.714243	0.293	0.021	6.88976e-240	Peritubular Myoid	Kcne4
Mr1	4.99216e-244	0.67161	0.291	0.021	1.3977e-239	Peritubular Myoid	Mr1
Tmod1	1.38079e-243	0.660159	0.293	0.022	3.86594e-239	Peritubular Myoid	Tmod1
Cxx1a	1.40585e-240	0.942505	0.475	0.081	3.93609e-236	Peritubular Myoid	Cxx1a
Msrb1	2.46823e-240	1.56315	0.857	0.555	6.91056e-236	Peritubular Myoid	Msrb1
Fgf2	1.58868e-239	0.571395	0.254	0.014	4.44799e-235	Peritubular Myoid	Fgf2
Hoxd9	1.48771e-238	0.828035	0.43	0.061	4.16529e-234	Peritubular Myoid	Hoxd9
Ppp1r12b	3.62273e-238	1.24494	0.645	0.208	1.01429e-233	Peritubular Myoid	Ppp1r12b
Itm2b	6.98935e-238	1.2338	0.991	0.942	1.95688e-233	Peritubular Myoid	Itm2b
Eml1	5.2803e-236	0.767642	0.365	0.044	1.47838e-231	Peritubular Myoid	Eml1
Reep5	2.05371e-235	1.32003	0.915	0.638	5.74996e-231	Peritubular Myoid	Reep5
S100a1	6.06905e-235	0.992427	0.47	0.08	1.69921e-230	Peritubular Myoid	S100a1
Atp6v0e	4.03755e-234	1.31711	0.895	0.662	1.13043e-229	Peritubular Myoid	Atp6v0e
Irak2	2.47098e-231	0.909982	0.408	0.062	6.91825e-227	Peritubular Myoid	Irak2
Hoxc6	2.90613e-231	0.686712	0.316	0.03	8.13657e-227	Peritubular Myoid	Hoxc6
Comt	1.56574e-230	1.40001	0.809	0.448	4.38377e-226	Peritubular Myoid	Comt
Acaa2	2.21987e-230	1.30434	0.686	0.244	6.21519e-226	Peritubular Myoid	Acaa2
Camk2d	3.74907e-229	1.14568	0.608	0.175	1.04966e-224	Peritubular Myoid	Camk2d
Optc	3.92437e-229	0.731037	0.294	0.025	1.09875e-224	Peritubular Myoid	Optc
Id2	1.46127e-228	0.96584	0.531	0.103	4.09126e-224	Peritubular Myoid	Id2
Nupr1	1.96594e-228	1.00556	0.361	0.043	5.50425e-224	Peritubular Myoid	Nupr1
Hspa12a	4.12817e-228	0.705209	0.307	0.028	1.1558e-223	Peritubular Myoid	Hspa12a
Vdac1	7.18369e-228	1.22977	0.7	0.262	2.01129e-223	Peritubular Myoid	Vdac1
Asl	1.53825e-227	1.3509	0.703	0.28	4.30679e-223	Peritubular Myoid	Asl
Egflam	3.47188e-227	0.58973	0.269	0.019	9.72058e-223	Peritubular Myoid	Egflam
Rabac1	8.75492e-227	1.23066	0.919	0.655	2.4512e-222	Peritubular Myoid	Rabac1
Kcnd3	8.92267e-227	0.733706	0.342	0.039	2.49817e-222	Peritubular Myoid	Kcnd3
Maf	2.36324e-226	0.648097	0.306	0.027	6.61661e-222	Peritubular Myoid	Maf
Tsc22d1	1.27024e-225	1.14566	0.932	0.674	3.55642e-221	Peritubular Myoid	Tsc22d1
Aif1l	1.41979e-224	0.886362	0.403	0.063	3.97512e-220	Peritubular Myoid	Aif1l
Mbnl1	2.28573e-224	1.18209	0.65	0.205	6.39959e-220	Peritubular Myoid	Mbnl1
Ifitm2	6.74522e-224	0.820198	0.8	0.288	1.88853e-219	Peritubular Myoid	Ifitm2
Ech1	1.29498e-223	1.52317	0.793	0.418	3.62568e-219	Peritubular Myoid	Ech1
Fzd1	3.33974e-223	0.622041	0.257	0.017	9.35061e-219	Peritubular Myoid	Fzd1
Sptbn1	7.13301e-223	1.34502	0.914	0.661	1.9971e-218	Peritubular Myoid	Sptbn1
Cdc42ep5	5.39027e-221	0.715869	0.35	0.041	1.50917e-216	Peritubular Myoid	Cdc42ep5
Smoc2	9.44614e-221	1.54069	0.73	0.318	2.64473e-216	Peritubular Myoid	Smoc2
Cuedc1	9.64496e-221	1.02085	0.503	0.111	2.7004e-216	Peritubular Myoid	Cuedc1
Porcn	3.98477e-220	0.72847	0.333	0.038	1.11566e-215	Peritubular Myoid	Porcn
Scarf2	8.0598e-219	0.671253	0.296	0.027	2.25658e-214	Peritubular Myoid	Scarf2
Msrb3	2.77319e-218	0.666119	0.309	0.031	7.76437e-214	Peritubular Myoid	Msrb3
Tinagl1	2.79457e-218	0.744821	0.393	0.054	7.82423e-214	Peritubular Myoid	Tinagl1
Pfn1	1.14064e-217	0.927811	0.995	0.983	3.19356e-213	Peritubular Myoid	Pfn1
Akap12	2.14532e-217	1.09059	0.571	0.152	6.00646e-213	Peritubular Myoid	Akap12
Pink1	4.91369e-217	1.23402	0.717	0.287	1.37574e-212	Peritubular Myoid	Pink1
Cyb5a	1.34709e-215	1.33273	0.784	0.392	3.77158e-211	Peritubular Myoid	Cyb5a
Tshz1	1.91318e-215	0.814272	0.403	0.063	5.35651e-211	Peritubular Myoid	Tshz1
Pkd2	1.48517e-214	0.714944	0.341	0.041	4.15819e-210	Peritubular Myoid	Pkd2
Prrg3	5.17824e-214	0.625537	0.274	0.023	1.4498e-209	Peritubular Myoid	Prrg3
Gsn	3.11967e-213	0.500915	0.585	0.155	8.73446e-209	Peritubular Myoid	Gsn
Tacc1	1.33775e-212	1.15772	0.617	0.196	3.74544e-208	Peritubular Myoid	Tacc1
Bcl2	7.09438e-212	0.693395	0.321	0.036	1.98629e-207	Peritubular Myoid	Bcl2
Dusp3	7.73887e-212	0.984399	0.524	0.121	2.16673e-207	Peritubular Myoid	Dusp3
Nedd4	3.11351e-211	1.2205	0.895	0.71	8.71719e-207	Peritubular Myoid	Nedd4
Drap1	8.38038e-211	1.1153	0.932	0.813	2.34634e-206	Peritubular Myoid	Drap1
Pltp	2.72756e-209	0.826612	0.58	0.134	7.63661e-205	Peritubular Myoid	Pltp
Sgce	3.5983e-209	0.745993	0.332	0.04	1.00745e-204	Peritubular Myoid	Sgce
Ngfrap1	6.25815e-209	1.32156	0.854	0.549	1.75216e-204	Peritubular Myoid	Ngfrap1
Greb1l	1.18952e-208	0.780673	0.37	0.054	3.33042e-204	Peritubular Myoid	Greb1l
Actb	1.23731e-208	1.51711	1	0.982	3.46422e-204	Peritubular Myoid	Actb
Defb19	2.18544e-208	0.675784	0.292	0.027	6.11879e-204	Peritubular Myoid	Defb19
Anxa6	4.8386e-208	0.852113	0.408	0.069	1.35471e-203	Peritubular Myoid	Anxa6
Kcnip3	1.64584e-207	0.645364	0.302	0.032	4.60803e-203	Peritubular Myoid	Kcnip3
Runx1t1	5.51427e-207	0.743933	0.32	0.037	1.54388e-202	Peritubular Myoid	Runx1t1
Spry1	1.69203e-206	1.21281	0.615	0.202	4.73736e-202	Peritubular Myoid	Spry1
Tmem47	2.59927e-206	1.03747	0.517	0.132	7.27744e-202	Peritubular Myoid	Tmem47
Serpinb6a	2.86692e-205	1.17557	0.659	0.237	8.0268e-201	Peritubular Myoid	Serpinb6a
Paqr7	3.47106e-205	0.767833	0.352	0.049	9.71828e-201	Peritubular Myoid	Paqr7
Prdx2	6.1244e-205	1.26372	0.864	0.614	1.71471e-200	Peritubular Myoid	Prdx2
BC028528	1.18899e-204	0.769987	0.479	0.092	3.32894e-200	Peritubular Myoid	BC028528
Gm2a	7.63119e-204	1.14682	0.599	0.184	2.13658e-199	Peritubular Myoid	Gm2a
Eif4a2	1.62496e-203	1.29263	0.892	0.716	4.54957e-199	Peritubular Myoid	Eif4a2
Lancl3	2.09371e-203	0.68899	0.3	0.032	5.86196e-199	Peritubular Myoid	Lancl3
Oat	4.18248e-203	1.30771	0.8	0.461	1.17101e-198	Peritubular Myoid	Oat
Mid1ip1	5.33329e-203	1.0218	0.51	0.128	1.49322e-198	Peritubular Myoid	Mid1ip1
Itpr1	6.56886e-202	1.16339	0.606	0.205	1.83915e-197	Peritubular Myoid	Itpr1
Slmap	1.617e-200	1.3509	0.787	0.446	4.52728e-196	Peritubular Myoid	Slmap
Gng11	2.76247e-199	0.728835	0.489	0.093	7.73437e-195	Peritubular Myoid	Gng11
C1ra	6.90206e-198	0.564369	0.251	0.019	1.93244e-193	Peritubular Myoid	C1ra
Bag2	1.085e-197	1.00252	0.487	0.12	3.03778e-193	Peritubular Myoid	Bag2
Junb	1.1768e-197	1.35055	0.772	0.337	3.2948e-193	Peritubular Myoid	Junb
Camk1	2.33004e-197	0.811358	0.447	0.088	6.52364e-193	Peritubular Myoid	Camk1
Ltbp3	1.15449e-196	0.677358	0.316	0.039	3.23233e-192	Peritubular Myoid	Ltbp3
Mef2c	1.27516e-196	0.779975	0.483	0.097	3.57019e-192	Peritubular Myoid	Mef2c
Ltbp1	3.62368e-196	0.779325	0.379	0.063	1.01456e-191	Peritubular Myoid	Ltbp1
Mettl7a1	4.43077e-196	0.590953	0.283	0.028	1.24053e-191	Peritubular Myoid	Mettl7a1
Gm14964	2.14578e-195	1.07108	0.475	0.114	6.00774e-191	Peritubular Myoid	Gm14964
Rprml	4.98112e-195	1.11245	0.516	0.14	1.39461e-190	Peritubular Myoid	Rprml
Tuba1b	6.63804e-195	1.29668	0.863	0.551	1.85852e-190	Peritubular Myoid	Tuba1b
Smim1	2.95908e-194	0.946951	0.472	0.11	8.28484e-190	Peritubular Myoid	Smim1
Susd2	7.22652e-194	0.61101	0.273	0.027	2.02328e-189	Peritubular Myoid	Susd2
Cav2	1.21458e-193	0.738123	0.391	0.062	3.40058e-189	Peritubular Myoid	Cav2
Blvrb	3.64122e-193	0.932412	0.543	0.147	1.01947e-188	Peritubular Myoid	Blvrb
Hebp1	7.7662e-193	0.555529	0.268	0.025	2.17438e-188	Peritubular Myoid	Hebp1
Rhoc	7.44739e-191	1.1976	0.716	0.325	2.08512e-186	Peritubular Myoid	Rhoc
Filip1	1.83453e-190	0.652131	0.296	0.033	5.13632e-186	Peritubular Myoid	Filip1
Capn2	3.6719e-189	0.761871	0.41	0.077	1.02806e-184	Peritubular Myoid	Capn2
H6pd	4.62556e-189	0.68608	0.31	0.039	1.29506e-184	Peritubular Myoid	H6pd
Pdpn	4.83618e-189	0.900163	0.453	0.101	1.35403e-184	Peritubular Myoid	Pdpn
Csf1	3.74633e-188	0.659846	0.32	0.041	1.0489e-183	Peritubular Myoid	Csf1
Hspa2	1.3711e-186	1.11599	0.548	0.172	3.83881e-182	Peritubular Myoid	Hspa2
Smim14	3.94923e-186	1.03687	0.927	0.839	1.10571e-181	Peritubular Myoid	Smim14
Rbm3	1.41335e-185	0.950968	0.969	0.923	3.95711e-181	Peritubular Myoid	Rbm3
Pros1	4.87118e-185	0.594482	0.286	0.031	1.36383e-180	Peritubular Myoid	Pros1
Kdelc2	1.75789e-184	0.779694	0.371	0.064	4.92175e-180	Peritubular Myoid	Kdelc2
Tpi1	2.33637e-184	1.19337	0.649	0.25	6.54136e-180	Peritubular Myoid	Tpi1
Acyp2	2.64588e-184	0.733001	0.347	0.054	7.40794e-180	Peritubular Myoid	Acyp2
Armcx3	1.03128e-183	0.800858	0.406	0.08	2.88737e-179	Peritubular Myoid	Armcx3
Hspg2	2.58266e-183	1.14632	0.656	0.258	7.23094e-179	Peritubular Myoid	Hspg2
Stard8	1.17671e-182	0.752843	0.347	0.054	3.29454e-178	Peritubular Myoid	Stard8
Ak3	4.05584e-181	0.745573	0.388	0.069	1.13555e-176	Peritubular Myoid	Ak3
Emilin1	4.10102e-181	0.707359	0.388	0.07	1.1482e-176	Peritubular Myoid	Emilin1
Dmpk	5.33848e-180	0.647391	0.289	0.035	1.49467e-175	Peritubular Myoid	Dmpk
Lsp1	2.2438e-179	0.836808	0.42	0.09	6.28219e-175	Peritubular Myoid	Lsp1
Plekha2	2.94222e-178	0.585754	0.264	0.028	8.23763e-174	Peritubular Myoid	Plekha2
Cmtm8	7.71932e-178	1.12807	0.57	0.191	2.16125e-173	Peritubular Myoid	Cmtm8
Osr1	1.04511e-177	0.520284	0.264	0.026	2.92609e-173	Peritubular Myoid	Osr1
Sult1a1	4.18433e-177	0.619095	0.288	0.034	1.17153e-172	Peritubular Myoid	Sult1a1
Gucy1a3	5.61195e-177	0.610176	0.286	0.033	1.57124e-172	Peritubular Myoid	Gucy1a3
Chsy1	6.9686e-177	1.15395	0.589	0.222	1.95107e-172	Peritubular Myoid	Chsy1
Ctxn1	4.09827e-174	1.25089	0.629	0.271	1.14743e-169	Peritubular Myoid	Ctxn1
Pnck	1.64197e-172	0.595677	0.27	0.032	4.59718e-168	Peritubular Myoid	Pnck
Hist1h1c	1.80128e-172	1.24784	0.557	0.192	5.04323e-168	Peritubular Myoid	Hist1h1c
Slit3	1.92349e-171	1.05203	0.538	0.177	5.38538e-167	Peritubular Myoid	Slit3
Macf1	4.43417e-171	1.13647	0.688	0.326	1.24148e-166	Peritubular Myoid	Macf1
Mbnl2	8.58283e-171	1.09552	0.732	0.368	2.40302e-166	Peritubular Myoid	Mbnl2
2200002D01Rik	1.29734e-168	0.6659	0.257	0.029	3.63228e-164	Peritubular Myoid	2200002D01Rik
Heg1	4.35026e-168	1.00436	0.553	0.181	1.21798e-163	Peritubular Myoid	Heg1
Mxra8	2.02367e-167	0.828779	0.424	0.095	5.66588e-163	Peritubular Myoid	Mxra8
Lbh	1.40713e-166	0.749861	0.365	0.069	3.9397e-162	Peritubular Myoid	Lbh
Lrrk1	6.96472e-166	0.65436	0.328	0.053	1.94998e-161	Peritubular Myoid	Lrrk1
Rhbdf1	1.60789e-165	0.675627	0.318	0.05	4.50177e-161	Peritubular Myoid	Rhbdf1
Psap	1.04814e-164	1.02861	0.908	0.805	2.93458e-160	Peritubular Myoid	Psap
Dapk1	1.48435e-164	0.604662	0.27	0.034	4.15588e-160	Peritubular Myoid	Dapk1
Eva1b	1.09672e-163	1.15085	0.849	0.641	3.07058e-159	Peritubular Myoid	Eva1b
Ilk	1.45967e-163	1.21739	0.767	0.501	4.08678e-159	Peritubular Myoid	Ilk
Ccdc85b	5.16056e-163	1.13477	0.816	0.566	1.44485e-158	Peritubular Myoid	Ccdc85b
Prss23	9.98803e-163	0.670181	0.451	0.097	2.79645e-158	Peritubular Myoid	Prss23
Dpysl2	3.09851e-161	0.971114	0.549	0.181	8.67521e-157	Peritubular Myoid	Dpysl2
Csdc2	4.96101e-161	0.583541	0.269	0.035	1.38898e-156	Peritubular Myoid	Csdc2
Clic1	2.17794e-160	1.06449	0.748	0.396	6.09779e-156	Peritubular Myoid	Clic1
Boc	7.34835e-160	0.572084	0.274	0.036	2.05739e-155	Peritubular Myoid	Boc
Etfb	1.52134e-158	1.12719	0.763	0.491	4.25946e-154	Peritubular Myoid	Etfb
Itga1	1.63885e-155	0.652607	0.301	0.048	4.58845e-151	Peritubular Myoid	Itga1
Trim47	4.40142e-155	0.723106	0.388	0.08	1.23231e-150	Peritubular Myoid	Trim47
S100a16	3.21421e-154	0.527026	0.483	0.112	8.99913e-150	Peritubular Myoid	S100a16
Tmem100	5.82481e-153	0.797531	0.311	0.052	1.63083e-148	Peritubular Myoid	Tmem100
Ldb2	5.99418e-153	0.658351	0.302	0.048	1.67825e-148	Peritubular Myoid	Ldb2
Myl12a	1.10487e-152	0.800165	0.982	0.966	3.09341e-148	Peritubular Myoid	Myl12a
Naca	1.33755e-152	0.646006	0.999	0.994	3.74488e-148	Peritubular Myoid	Naca
Slc4a3	2.54951e-151	0.631289	0.294	0.047	7.13812e-147	Peritubular Myoid	Slc4a3
Rab12	4.38731e-151	0.835695	0.461	0.131	1.22836e-146	Peritubular Myoid	Rab12
Btg2	5.67472e-151	1.42515	0.761	0.481	1.58881e-146	Peritubular Myoid	Btg2
Zfos1	7.14231e-151	1.05601	0.857	0.686	1.9997e-146	Peritubular Myoid	Zfos1
Asph	4.52891e-150	1.01841	0.589	0.25	1.26801e-145	Peritubular Myoid	Asph
Tceal8	5.27401e-150	0.885835	0.506	0.163	1.47662e-145	Peritubular Myoid	Tceal8
Pon2	2.36431e-149	0.67282	0.352	0.068	6.6196e-145	Peritubular Myoid	Pon2
Spcs1	3.15309e-149	1.07123	0.809	0.62	8.82802e-145	Peritubular Myoid	Spcs1
Myh7	9.31853e-149	0.816076	0.373	0.085	2.609e-144	Peritubular Myoid	Myh7
Ldha	1.36215e-148	1.03563	0.679	0.319	3.81376e-144	Peritubular Myoid	Ldha
Itih5	1.20525e-147	0.547912	0.265	0.036	3.37445e-143	Peritubular Myoid	Itih5
Pbx1	6.29073e-146	0.977191	0.534	0.195	1.76128e-141	Peritubular Myoid	Pbx1
Srek1ip1	7.73044e-145	0.608553	0.307	0.053	2.16437e-140	Peritubular Myoid	Srek1ip1
Tns2	1.77526e-144	0.865806	0.414	0.109	4.97037e-140	Peritubular Myoid	Tns2
Ebf1	1.5647e-143	0.723392	0.481	0.126	4.38086e-139	Peritubular Myoid	Ebf1
Actg1	1.83198e-143	0.744851	0.986	0.98	5.12917e-139	Peritubular Myoid	Actg1
9530068E07Rik	6.25163e-143	1.1082	0.738	0.501	1.75033e-138	Peritubular Myoid	9530068E07Rik
Cltb	2.06171e-141	1.03222	0.682	0.358	5.77237e-137	Peritubular Myoid	Cltb
Fcgrt	1.18213e-140	0.752699	0.426	0.111	3.30973e-136	Peritubular Myoid	Fcgrt
Txndc5	3.40546e-140	1.04441	0.599	0.28	9.5346e-136	Peritubular Myoid	Txndc5
Fkbp7	5.031e-140	0.691071	0.374	0.085	1.40858e-135	Peritubular Myoid	Fkbp7
Fermt2	9.23096e-140	1.01792	0.802	0.629	2.58448e-135	Peritubular Myoid	Fermt2
Cyb561	4.52303e-139	1.34518	0.662	0.391	1.26636e-134	Peritubular Myoid	Cyb561
Capzb	2.93063e-138	0.99868	0.86	0.759	8.20516e-134	Peritubular Myoid	Capzb
Pfkl	4.34053e-138	0.634354	0.309	0.056	1.21526e-133	Peritubular Myoid	Pfkl
Tln1	7.97433e-138	1.06547	0.716	0.473	2.23265e-133	Peritubular Myoid	Tln1
Arid5b	8.43643e-138	0.667292	0.329	0.064	2.36203e-133	Peritubular Myoid	Arid5b
Plekhg3	2.83482e-136	0.516898	0.25	0.036	7.93692e-132	Peritubular Myoid	Plekhg3
Gnb2	6.1872e-136	0.913437	0.878	0.809	1.73229e-131	Peritubular Myoid	Gnb2
Tprgl	1.03348e-134	1.00403	0.822	0.673	2.89354e-130	Peritubular Myoid	Tprgl
Arhgap10	1.88043e-134	1.0384	0.63	0.334	5.26482e-130	Peritubular Myoid	Arhgap10
Gadd45g	3.16293e-134	1.07151	0.592	0.248	8.85558e-130	Peritubular Myoid	Gadd45g
Gstp1	4.25998e-134	0.956801	0.667	0.361	1.19271e-129	Peritubular Myoid	Gstp1
Tpm4	2.18581e-133	0.856144	0.626	0.269	6.11983e-129	Peritubular Myoid	Tpm4
Rab34	3.66493e-133	1.00527	0.665	0.378	1.02611e-128	Peritubular Myoid	Rab34
Lysmd2	4.0584e-133	0.886081	0.524	0.198	1.13627e-128	Peritubular Myoid	Lysmd2
Slc25a5	5.68026e-133	1.05311	0.807	0.598	1.59036e-128	Peritubular Myoid	Slc25a5
Arhgef25	1.67922e-132	0.806115	0.433	0.132	4.70147e-128	Peritubular Myoid	Arhgef25
Tnfsf12	1.73017e-131	0.792632	0.435	0.128	4.84412e-127	Peritubular Myoid	Tnfsf12
Aes	3.22191e-131	0.938217	0.793	0.541	9.02071e-127	Peritubular Myoid	Aes
Afap1	6.05315e-130	0.794382	0.424	0.129	1.69476e-125	Peritubular Myoid	Afap1
Rps9	4.89518e-129	0.471471	1	0.999	1.37055e-124	Peritubular Myoid	Rps9
Tnik	7.7428e-129	0.603452	0.277	0.05	2.16783e-124	Peritubular Myoid	Tnik
2210013O21Rik	6.0168e-128	0.979014	0.563	0.249	1.68458e-123	Peritubular Myoid	2210013O21Rik
Hes1	8.65755e-128	1.13276	0.75	0.474	2.42394e-123	Peritubular Myoid	Hes1
Txn1	1.43336e-126	0.968539	0.826	0.678	4.01311e-122	Peritubular Myoid	Txn1
Rcn2	2.51381e-126	0.98606	0.795	0.583	7.03817e-122	Peritubular Myoid	Rcn2
Chst15	4.36942e-126	0.519004	0.257	0.041	1.22335e-121	Peritubular Myoid	Chst15
Pde5a	1.75674e-125	0.571226	0.261	0.044	4.91851e-121	Peritubular Myoid	Pde5a
Slc1a5	4.47676e-125	0.870395	0.429	0.137	1.2534e-120	Peritubular Myoid	Slc1a5
Rbp4	1.41685e-124	1.19027	0.729	0.5	3.96689e-120	Peritubular Myoid	Rbp4
Rnh1	3.58752e-124	0.969916	0.593	0.287	1.00443e-119	Peritubular Myoid	Rnh1
Cox6c	4.40099e-124	0.547703	0.999	0.997	1.23219e-119	Peritubular Myoid	Cox6c
Cpq	6.77813e-124	0.626695	0.309	0.063	1.89774e-119	Peritubular Myoid	Cpq
Ifi27	1.36446e-123	0.916582	0.662	0.332	3.82022e-119	Peritubular Myoid	Ifi27
Zfp36l1	3.48935e-123	1.05791	0.808	0.637	9.76948e-119	Peritubular Myoid	Zfp36l1
Wls	3.97188e-123	0.536286	0.264	0.044	1.11205e-118	Peritubular Myoid	Wls
Zbtb4	9.38446e-123	0.621152	0.318	0.069	2.62746e-118	Peritubular Myoid	Zbtb4
Fndc3b	1.51956e-122	0.868239	0.488	0.185	4.25445e-118	Peritubular Myoid	Fndc3b
Iscu	4.72801e-122	0.833515	0.835	0.743	1.32375e-117	Peritubular Myoid	Iscu
Smim10l1	1.42591e-121	0.91802	0.565	0.253	3.99226e-117	Peritubular Myoid	Smim10l1
Atp2b4	1.48123e-121	0.788305	0.448	0.145	4.14714e-117	Peritubular Myoid	Atp2b4
Serpinf1	2.39155e-121	0.452288	0.273	0.046	6.69587e-117	Peritubular Myoid	Serpinf1
2004-09-01	2.04723e-120	0.659944	0.309	0.065	5.73183e-116	Peritubular Myoid	2004-09-01
Arhgef5	5.99567e-120	0.549065	0.264	0.047	1.67867e-115	Peritubular Myoid	Arhgef5
Nek7	1.39114e-119	0.88842	0.512	0.215	3.89492e-115	Peritubular Myoid	Nek7
Rapgef4	2.33991e-118	0.533128	0.271	0.05	6.55128e-114	Peritubular Myoid	Rapgef4
Aoc3	9.02924e-118	0.591654	0.311	0.064	2.52801e-113	Peritubular Myoid	Aoc3
Eid1	1.10477e-116	0.997571	0.635	0.374	3.09314e-112	Peritubular Myoid	Eid1
Fam20c	1.7434e-116	0.564394	0.26	0.048	4.88116e-112	Peritubular Myoid	Fam20c
Dact1	3.22147e-116	0.62399	0.274	0.054	9.01949e-112	Peritubular Myoid	Dact1
Myadm	7.00294e-115	0.712343	0.375	0.108	1.96068e-110	Peritubular Myoid	Myadm
Atp2a2	8.12114e-115	0.893736	0.703	0.48	2.27376e-110	Peritubular Myoid	Atp2a2
Rps6ka4	1.5664e-114	0.561532	0.288	0.06	4.38562e-110	Peritubular Myoid	Rps6ka4
Ctsl	2.28624e-114	1.05735	0.808	0.728	6.40102e-110	Peritubular Myoid	Ctsl
Cox7b	8.12841e-114	0.867419	0.848	0.754	2.27579e-109	Peritubular Myoid	Cox7b
Dennd4a	4.24329e-113	0.837433	0.437	0.159	1.18804e-108	Peritubular Myoid	Dennd4a
Gng2	5.02996e-113	0.625168	0.291	0.064	1.40829e-108	Peritubular Myoid	Gng2
Itgav	1.04986e-112	0.706433	0.371	0.108	2.93939e-108	Peritubular Myoid	Itgav
Mras	2.97071e-112	0.507449	0.261	0.049	8.31739e-108	Peritubular Myoid	Mras
Zcchc24	3.03178e-112	0.602438	0.302	0.068	8.48836e-108	Peritubular Myoid	Zcchc24
Rsrp1	6.32589e-112	0.877692	0.845	0.779	1.77112e-107	Peritubular Myoid	Rsrp1
Hoxd8	1.51567e-111	0.499657	0.252	0.046	4.24359e-107	Peritubular Myoid	Hoxd8
Eps8	2.04539e-111	0.547598	0.277	0.056	5.7267e-107	Peritubular Myoid	Eps8
Unc119	4.781e-111	1.00522	0.729	0.554	1.33858e-106	Peritubular Myoid	Unc119
Cmtm3	9.3081e-111	0.564465	0.288	0.061	2.60608e-106	Peritubular Myoid	Cmtm3
Smtn	1.36397e-110	0.701916	0.375	0.108	3.81884e-106	Peritubular Myoid	Smtn
Map1b	2.669e-110	0.982172	0.574	0.296	7.47267e-106	Peritubular Myoid	Map1b
Rpl10-ps3	9.2507e-110	0.945877	0.761	0.568	2.59001e-105	Peritubular Myoid	Rpl10-ps3
Cmtm7	1.64567e-108	0.824345	0.494	0.211	4.60754e-104	Peritubular Myoid	Cmtm7
Bcam	1.65104e-108	0.519954	0.359	0.088	4.62258e-104	Peritubular Myoid	Bcam
Acadsb	6.2578e-108	0.788653	0.407	0.138	1.75206e-103	Peritubular Myoid	Acadsb
Arl6ip5	7.72749e-108	0.71615	0.494	0.183	2.16354e-103	Peritubular Myoid	Arl6ip5
Hpcal1	1.81923e-107	0.74992	0.393	0.123	5.09348e-103	Peritubular Myoid	Hpcal1
Ehd2	3.15556e-107	0.62804	0.393	0.114	8.83495e-103	Peritubular Myoid	Ehd2
Arhgap42	5.20281e-107	0.53109	0.25	0.048	1.45668e-102	Peritubular Myoid	Arhgap42
Gabarapl1	4.22098e-105	0.892755	0.575	0.309	1.18179e-100	Peritubular Myoid	Gabarapl1
Txndc15	6.43234e-105	0.632804	0.362	0.103	1.80093e-100	Peritubular Myoid	Txndc15
Dap	1.02391e-104	0.901558	0.571	0.3	2.86675e-100	Peritubular Myoid	Dap
Aldh6a1	1.22896e-104	0.548321	0.257	0.052	3.44085e-100	Peritubular Myoid	Aldh6a1
Glud1	1.93404e-104	0.882106	0.721	0.565	5.41494e-100	Peritubular Myoid	Glud1
Cbx6	2.20689e-104	0.785946	0.434	0.162	6.17886e-100	Peritubular Myoid	Cbx6
Mgst1	3.16294e-104	0.484695	0.332	0.08	8.8556e-100	Peritubular Myoid	Mgst1
Wipf1	1.34472e-103	0.520838	0.274	0.06	3.76495e-99	Peritubular Myoid	Wipf1
Tspan4	2.01927e-103	0.957204	0.615	0.367	5.65356e-99	Peritubular Myoid	Tspan4
Plcb4	2.24087e-103	0.90452	0.539	0.267	6.27399e-99	Peritubular Myoid	Plcb4
Nhsl2	5.52032e-103	0.731679	0.369	0.116	1.54558e-98	Peritubular Myoid	Nhsl2
Chpf	8.98052e-103	0.594146	0.301	0.074	2.51437e-98	Peritubular Myoid	Chpf
H13	9.35822e-102	0.89783	0.618	0.377	2.62012e-97	Peritubular Myoid	H13
Gnai2	1.47082e-101	0.605696	0.941	0.914	4.11801e-97	Peritubular Myoid	Gnai2
Dhrs3	5.76066e-101	0.523782	0.25	0.05	1.61287e-96	Peritubular Myoid	Dhrs3
Fbn1	1.04793e-100	0.505832	0.254	0.051	2.934e-96	Peritubular Myoid	Fbn1
Amer1	3.25284e-100	0.652546	0.306	0.08	9.10731e-96	Peritubular Myoid	Amer1
Cstb	5.49085e-100	0.885776	0.767	0.644	1.53733e-95	Peritubular Myoid	Cstb
Glipr2	4.01526e-99	0.598304	0.286	0.07	1.12419e-94	Peritubular Myoid	Glipr2
Hacd1	5.82739e-99	0.947427	0.629	0.409	1.63155e-94	Peritubular Myoid	Hacd1
Tma7	6.68877e-99	0.903244	0.721	0.539	1.87272e-94	Peritubular Myoid	Tma7
Plxdc2	8.05981e-99	0.684778	0.335	0.098	2.25659e-94	Peritubular Myoid	Plxdc2
Tcf4	3.86142e-98	0.666348	0.668	0.396	1.08112e-93	Peritubular Myoid	Tcf4
Rsu1	5.11411e-98	0.952678	0.662	0.442	1.43185e-93	Peritubular Myoid	Rsu1
Maged2	1.33262e-97	0.778324	0.42	0.157	3.73108e-93	Peritubular Myoid	Maged2
Prr13	3.9683e-97	0.682916	0.401	0.137	1.11104e-92	Peritubular Myoid	Prr13
Ndn	6.06246e-97	0.91409	0.552	0.291	1.69737e-92	Peritubular Myoid	Ndn
Nrep	9.54791e-96	0.573181	0.269	0.063	2.67322e-91	Peritubular Myoid	Nrep
Kank2	1.62631e-95	0.814643	0.472	0.21	4.55335e-91	Peritubular Myoid	Kank2
Cnn3	4.55505e-95	0.877306	0.725	0.571	1.27532e-90	Peritubular Myoid	Cnn3
Amotl2	2.27126e-94	0.686419	0.36	0.117	6.35908e-90	Peritubular Myoid	Amotl2
Dbp	3.58598e-94	0.883212	0.462	0.199	1.004e-89	Peritubular Myoid	Dbp
Pdlim7	8.41103e-94	0.90299	0.714	0.579	2.35492e-89	Peritubular Myoid	Pdlim7
Ncam1	1.13058e-93	0.552396	0.286	0.073	3.16541e-89	Peritubular Myoid	Ncam1
Btf3	3.38808e-93	0.560953	0.978	0.965	9.48594e-89	Peritubular Myoid	Btf3
Akr1b10	1.33254e-92	0.603659	0.319	0.092	3.73085e-88	Peritubular Myoid	Akr1b10
Impact	3.33581e-92	0.703469	0.394	0.144	9.3396e-88	Peritubular Myoid	Impact
Pls3	3.70876e-92	0.812726	0.511	0.249	1.03838e-87	Peritubular Myoid	Pls3
Ehbp1l1	1.80636e-91	0.580249	0.314	0.09	5.05744e-87	Peritubular Myoid	Ehbp1l1
Grn	4.41053e-91	0.88364	0.641	0.433	1.23486e-86	Peritubular Myoid	Grn
Dbi	9.64839e-91	0.676789	0.935	0.93	2.70135e-86	Peritubular Myoid	Dbi
Nfkbia	9.89959e-91	0.682302	0.538	0.248	2.77169e-86	Peritubular Myoid	Nfkbia
Amotl1	1.69848e-90	0.581441	0.316	0.09	4.75541e-86	Peritubular Myoid	Amotl1
Eef1a11	4.41319e-89	0.403435	1	1	1.23561e-84	Peritubular Myoid	Eef1a1
Tpt1	5.26822e-89	0.425636	1	0.999	1.475e-84	Peritubular Myoid	Tpt1
Lamb1	5.40707e-89	0.811194	0.507	0.252	1.51387e-84	Peritubular Myoid	Lamb1
Bag3	6.99003e-89	0.658109	0.32	0.097	1.95707e-84	Peritubular Myoid	Bag3
Nptn	7.3755e-89	0.837135	0.694	0.542	2.06499e-84	Peritubular Myoid	Nptn
Rgs3	1.13063e-88	0.583337	0.303	0.079	3.16554e-84	Peritubular Myoid	Rgs3
Rasl11a	3.15326e-88	0.970618	0.549	0.283	8.8285e-84	Peritubular Myoid	Rasl11a
Jun	3.83709e-88	0.819751	0.665	0.422	1.07431e-83	Peritubular Myoid	Jun
Efemp2	2.03975e-87	0.815172	0.519	0.277	5.71089e-83	Peritubular Myoid	Efemp2
Acvrl1	8.31093e-87	0.459168	0.261	0.06	2.32689e-82	Peritubular Myoid	Acvrl1
Fam102b	1.26073e-86	0.697541	0.384	0.144	3.52979e-82	Peritubular Myoid	Fam102b
Fos	1.26902e-86	1.39509	0.711	0.559	3.553e-82	Peritubular Myoid	Fos
Rpl9	3.03195e-86	0.356633	1	1	8.48884e-82	Peritubular Myoid	Rpl9
Htatsf1	7.26597e-86	0.953869	0.685	0.57	2.03433e-81	Peritubular Myoid	Htatsf1
Bst2	1.07793e-85	0.913529	0.711	0.565	3.018e-81	Peritubular Myoid	Bst2
Nrbp2	1.21965e-85	0.576098	0.291	0.083	3.41477e-81	Peritubular Myoid	Nrbp2
Itm2c	2.7567e-85	0.699059	0.654	0.415	7.7182e-81	Peritubular Myoid	Itm2c
Rap1a	3.05489e-85	0.71413	0.799	0.715	8.55308e-81	Peritubular Myoid	Rap1a
Sorbs1	3.87259e-85	0.539775	0.264	0.068	1.08425e-80	Peritubular Myoid	Sorbs1
Atp6v0e2	8.48569e-85	0.623008	0.309	0.095	2.37582e-80	Peritubular Myoid	Atp6v0e2
Txnip	1.07527e-84	0.802176	0.785	0.674	3.01053e-80	Peritubular Myoid	Txnip
Id3	8.41958e-84	0.446218	0.59	0.302	2.35732e-79	Peritubular Myoid	Id3
Actn4	1.9405e-83	0.790734	0.699	0.557	5.433e-79	Peritubular Myoid	Actn4
Baiap2	2.30958e-83	0.905206	0.601	0.398	6.46636e-79	Peritubular Myoid	Baiap2
Tspo	2.43031e-83	0.705868	0.567	0.296	6.80437e-79	Peritubular Myoid	Tspo
Ndufb4	2.60437e-83	0.649969	0.899	0.904	7.29172e-79	Peritubular Myoid	Ndufb4
Creb3l2	2.72999e-83	0.684919	0.378	0.143	7.64342e-79	Peritubular Myoid	Creb3l2
Carkd	4.83559e-83	0.756639	0.446	0.205	1.35387e-78	Peritubular Myoid	Carkd
Zeb1	6.14101e-83	0.854821	0.53	0.302	1.71936e-78	Peritubular Myoid	Zeb1
Prnp	1.2152e-82	0.685468	0.447	0.2	3.40232e-78	Peritubular Myoid	Prnp
Actn3	2.5299e-82	0.717781	0.364	0.139	7.0832e-78	Peritubular Myoid	Actn3
Card19	5.1617e-82	0.833106	0.675	0.515	1.44517e-77	Peritubular Myoid	Card19
Hadh	1.56389e-81	0.687712	0.424	0.179	4.37859e-77	Peritubular Myoid	Hadh
Atraid	1.89306e-81	0.779402	0.668	0.472	5.30018e-77	Peritubular Myoid	Atraid
Lmna	2.81828e-81	0.780651	0.556	0.317	7.89061e-77	Peritubular Myoid	Lmna
Hoxc8	4.07128e-81	0.573081	0.255	0.065	1.13988e-76	Peritubular Myoid	Hoxc8
Ndufa12	8.85236e-81	0.699043	0.808	0.694	2.47848e-76	Peritubular Myoid	Ndufa12
Pebp1	1.5915e-80	0.51472	0.983	0.972	4.45587e-76	Peritubular Myoid	Pebp1
Smoc1	1.25335e-79	0.686492	0.344	0.127	3.50914e-75	Peritubular Myoid	Smoc1
Ap1s2	1.5238e-79	0.705774	0.366	0.137	4.26634e-75	Peritubular Myoid	Ap1s2
Vcl	2.71513e-79	0.832853	0.51	0.284	7.60181e-75	Peritubular Myoid	Vcl
Reps2	2.85213e-79	0.737265	0.385	0.159	7.98539e-75	Peritubular Myoid	Reps2
Nfic	3.28946e-79	0.730365	0.549	0.314	9.20983e-75	Peritubular Myoid	Nfic
Gyg	2.9744e-78	0.51638	0.279	0.08	8.32774e-74	Peritubular Myoid	Gyg
Aplp2	7.49064e-78	0.750113	0.775	0.72	2.09723e-73	Peritubular Myoid	Aplp2
Borcs7	1.24735e-77	0.816079	0.531	0.319	3.49233e-73	Peritubular Myoid	Borcs7
Morf4l1	2.29396e-77	0.480966	0.987	0.985	6.42264e-73	Peritubular Myoid	Morf4l1
Zdhhc14	4.4876e-77	0.683509	0.37	0.149	1.25644e-72	Peritubular Myoid	Zdhhc14
Sri	4.76528e-77	0.734854	0.517	0.283	1.33418e-72	Peritubular Myoid	Sri
Cbx5	4.78609e-77	0.842025	0.659	0.537	1.34001e-72	Peritubular Myoid	Cbx5
Epas1	1.33196e-76	0.409551	0.446	0.181	3.72923e-72	Peritubular Myoid	Epas1
Cxx1b	2.23408e-76	0.500933	0.28	0.081	6.25497e-72	Peritubular Myoid	Cxx1b
Stom	2.33072e-76	0.585887	0.32	0.107	6.52556e-72	Peritubular Myoid	Stom
Chek2	5.4553e-76	0.782083	0.472	0.254	1.52738e-71	Peritubular Myoid	Chek2
Ubl3	6.68981e-76	0.745137	0.636	0.46	1.87301e-71	Peritubular Myoid	Ubl3
Ppp1cb	3.11504e-75	0.704413	0.776	0.731	8.72148e-71	Peritubular Myoid	Ppp1cb
Syne2	5.42663e-74	0.756188	0.439	0.21	1.51935e-69	Peritubular Myoid	Syne2
Hsd17b10	9.43545e-74	0.787322	0.67	0.549	2.64174e-69	Peritubular Myoid	Hsd17b10
Gabarap	1.14508e-73	0.509732	0.946	0.945	3.206e-69	Peritubular Myoid	Gabarap
Tmem256	1.38762e-73	0.648201	0.848	0.836	3.88505e-69	Peritubular Myoid	Tmem256
Ikbip	4.44537e-73	0.508514	0.286	0.089	1.24461e-68	Peritubular Myoid	Ikbip
Nr4a1	5.88109e-73	1.00656	0.467	0.243	1.64659e-68	Peritubular Myoid	Nr4a1
Fmnl2	1.06004e-72	0.627952	0.315	0.11	2.9679e-68	Peritubular Myoid	Fmnl2
Ano6	3.43879e-72	0.473054	0.266	0.076	9.62792e-68	Peritubular Myoid	Ano6
Gamt	6.09144e-72	0.5662	0.314	0.108	1.70548e-67	Peritubular Myoid	Gamt
Rapgef3	6.57578e-72	0.492084	0.25	0.069	1.84109e-67	Peritubular Myoid	Rapgef3
Ywhah	1.18625e-71	0.748872	0.718	0.64	3.32125e-67	Peritubular Myoid	Ywhah
Slc6a6	2.11785e-71	0.364856	0.489	0.245	5.92957e-67	Peritubular Myoid	Slc6a6
Cox6b2	2.61489e-71	0.910142	0.542	0.352	7.32116e-67	Peritubular Myoid	Cox6b2
Arxes2	5.60408e-71	0.623284	0.325	0.12	1.56903e-66	Peritubular Myoid	Arxes2
Phlda3	8.69012e-71	0.70843	0.48	0.254	2.43306e-66	Peritubular Myoid	Phlda3
Cdh3	1.86518e-70	0.546762	0.27	0.084	5.22213e-66	Peritubular Myoid	Cdh3
Cd151	3.04383e-70	0.809517	0.661	0.54	8.52211e-66	Peritubular Myoid	Cd151
Tmem246	1.63006e-69	0.613278	0.353	0.143	4.56384e-65	Peritubular Myoid	Tmem246
Cers2	2.43543e-69	0.58692	0.346	0.133	6.8187e-65	Peritubular Myoid	Cers2
Leprot	3.65449e-69	0.799482	0.633	0.504	1.02318e-64	Peritubular Myoid	Leprot
Khdrbs3	4.63386e-69	0.541541	0.27	0.085	1.29739e-64	Peritubular Myoid	Khdrbs3
Esyt2	5.04292e-69	0.818469	0.528	0.334	1.41192e-64	Peritubular Myoid	Esyt2
Entpd1	9.1824e-69	0.50079	0.269	0.08	2.57089e-64	Peritubular Myoid	Entpd1
Romo1	9.45745e-69	0.546781	0.91	0.9	2.6479e-64	Peritubular Myoid	Romo1
Ssr3	2.70163e-68	0.705412	0.688	0.592	7.56402e-64	Peritubular Myoid	Ssr3
Vamp8	2.96441e-68	0.723495	0.51	0.286	8.29975e-64	Peritubular Myoid	Vamp8
Myof	1.34329e-67	0.475173	0.25	0.073	3.76095e-63	Peritubular Myoid	Myof
Smarcd3	1.67611e-67	0.799051	0.539	0.359	4.69277e-63	Peritubular Myoid	Smarcd3
Dnm3	2.08576e-67	0.403452	0.264	0.072	5.83972e-63	Peritubular Myoid	Dnm3
Ifngr2	3.85063e-67	0.686264	0.414	0.198	1.0781e-62	Peritubular Myoid	Ifngr2
App	1.78291e-66	0.637493	0.625	0.397	4.99179e-62	Peritubular Myoid	App
Lpp	3.2494e-66	0.796577	0.52	0.332	9.09766e-62	Peritubular Myoid	Lpp
Nudt18	3.69014e-66	0.610119	0.33	0.13	1.03316e-61	Peritubular Myoid	Nudt18
Tmem109	5.12406e-66	0.664534	0.448	0.232	1.43464e-61	Peritubular Myoid	Tmem109
Dtx3	6.9287e-66	0.660014	0.393	0.181	1.9399e-61	Peritubular Myoid	Dtx3
Pcmtd1	2.03983e-65	0.807304	0.577	0.429	5.7111e-61	Peritubular Myoid	Pcmtd1
Prkca	3.20522e-65	0.541142	0.296	0.105	8.97398e-61	Peritubular Myoid	Prkca
Camk1d	1.6387e-64	0.667876	0.365	0.162	4.58805e-60	Peritubular Myoid	Camk1d
Enpp5	8.32116e-64	0.569781	0.298	0.109	2.32976e-59	Peritubular Myoid	Enpp5
Cyb5r3	2.40005e-63	0.69161	0.757	0.726	6.71967e-59	Peritubular Myoid	Cyb5r3
Ppia	3.49927e-63	0.303293	0.999	0.999	9.79724e-59	Peritubular Myoid	Ppia
Anxa11	5.63052e-63	0.813325	0.624	0.51	1.57643e-58	Peritubular Myoid	Anxa11
Cnpy2	5.84421e-63	0.770071	0.613	0.49	1.63626e-58	Peritubular Myoid	Cnpy2
Saraf	1.26318e-62	0.67815	0.755	0.706	3.53664e-58	Peritubular Myoid	Saraf
Vamp2	2.53448e-62	0.661739	0.516	0.305	7.09605e-58	Peritubular Myoid	Vamp2
Nfib	7.40801e-62	0.55051	0.552	0.329	2.07409e-57	Peritubular Myoid	Nfib
Dad1	1.09834e-60	0.488677	0.93	0.947	3.07514e-56	Peritubular Myoid	Dad1
Erbb2ip	1.39561e-60	0.651761	0.367	0.17	3.90744e-56	Peritubular Myoid	Erbb2ip
Prkacb	1.54166e-60	0.707749	0.489	0.294	4.31634e-56	Peritubular Myoid	Prkacb
2015-09-01	1.64001e-60	0.558194	0.858	0.88	4.59169e-56	Peritubular Myoid	2015-09-01
Emc7	2.01236e-60	0.579007	0.665	0.441	5.6342e-56	Peritubular Myoid	Emc7
Scp2	3.44999e-60	0.667211	0.734	0.715	9.65928e-56	Peritubular Myoid	Scp2
Ssr4	8.31531e-60	0.603149	0.725	0.57	2.32812e-55	Peritubular Myoid	Ssr4
Angptl4	8.77906e-60	0.599931	0.327	0.135	2.45796e-55	Peritubular Myoid	Angptl4
Nrp1	2.19807e-59	0.339108	0.327	0.111	6.15415e-55	Peritubular Myoid	Nrp1
2610001J05Rik	3.63273e-59	0.682882	0.456	0.262	1.01709e-54	Peritubular Myoid	2610001J05Rik
Gpsm1	7.0177e-59	0.534133	0.28	0.102	1.96482e-54	Peritubular Myoid	Gpsm1
Plekho1	7.07374e-59	0.535258	0.294	0.111	1.9805e-54	Peritubular Myoid	Plekho1
Nrip1	8.45585e-59	0.49704	0.315	0.122	2.36747e-54	Peritubular Myoid	Nrip1
Hcfc1r1	9.82617e-59	0.6943	0.73	0.706	2.75113e-54	Peritubular Myoid	Hcfc1r1
Pja1	7.57856e-58	0.711685	0.429	0.235	2.12185e-53	Peritubular Myoid	Pja1
Habp4	1.34471e-57	0.544375	0.297	0.117	3.76492e-53	Peritubular Myoid	Habp4
Fosb	1.35743e-57	0.634622	0.375	0.162	3.80054e-53	Peritubular Myoid	Fosb
Suclg2	1.59124e-57	0.790385	0.531	0.378	4.45516e-53	Peritubular Myoid	Suclg2
Pea15a	2.23701e-57	0.509911	0.399	0.181	6.26319e-53	Peritubular Myoid	Pea15a
Clcn4	5.74394e-57	0.419171	0.26	0.086	1.60819e-52	Peritubular Myoid	Clcn4
Hipk3	1.52085e-56	0.596935	0.364	0.171	4.25809e-52	Peritubular Myoid	Hipk3
Cotl1	2.41733e-56	0.725159	0.479	0.304	6.76803e-52	Peritubular Myoid	Cotl1
Gramd1a	2.44422e-56	0.487505	0.265	0.093	6.84333e-52	Peritubular Myoid	Gramd1a
Smim11	2.82687e-56	0.706598	0.603	0.475	7.91466e-52	Peritubular Myoid	Smim11
Ginm1	3.27357e-56	0.70961	0.513	0.343	9.16534e-52	Peritubular Myoid	Ginm1
Pmepa1	4.34424e-56	0.584043	0.289	0.112	1.2163e-51	Peritubular Myoid	Pmepa1
Cdkn2c	4.52464e-56	0.688614	0.401	0.203	1.26681e-51	Peritubular Myoid	Cdkn2c
B230219D22Rik	7.29764e-56	0.658853	0.65	0.568	2.04319e-51	Peritubular Myoid	B230219D22Rik
H2afj	9.86364e-56	0.740793	0.662	0.587	2.76162e-51	Peritubular Myoid	H2afj
Phactr2	1.73244e-55	0.458626	0.252	0.084	4.85049e-51	Peritubular Myoid	Phactr2
Rhob	4.62619e-55	0.68436	0.58	0.415	1.29524e-50	Peritubular Myoid	Rhob
Pfdn5	4.74622e-55	0.36971	0.994	0.99	1.32885e-50	Peritubular Myoid	Pfdn5
Cebpb	8.54072e-55	0.725817	0.48	0.288	2.39123e-50	Peritubular Myoid	Cebpb
Cfl1	1.41652e-54	0.408008	0.968	0.961	3.96598e-50	Peritubular Myoid	Cfl1
Snx21	1.86522e-54	0.636048	0.376	0.187	5.22225e-50	Peritubular Myoid	Snx21
Tspan3	7.59514e-54	0.608094	0.772	0.783	2.12649e-49	Peritubular Myoid	Tspan3
Lix1l	1.2629e-53	0.680142	0.44	0.263	3.53586e-49	Peritubular Myoid	Lix1l
Ptpn9	1.96891e-53	0.469994	0.251	0.088	5.51255e-49	Peritubular Myoid	Ptpn9
Tnfrsf1a	2.23047e-53	0.451608	0.338	0.141	6.24487e-49	Peritubular Myoid	Tnfrsf1a
Map1lc3a1	2.55083e-53	0.538002	0.876	0.856	7.1418e-49	Peritubular Myoid	Map1lc3a
P4ha2	3.86367e-53	0.506407	0.271	0.104	1.08175e-48	Peritubular Myoid	P4ha2
Cenpb	2.90827e-52	0.439398	0.275	0.101	8.14257e-48	Peritubular Myoid	Cenpb
Hibadh	3.71779e-52	0.645446	0.625	0.52	1.04091e-47	Peritubular Myoid	Hibadh
Akr1a1	6.51988e-52	0.460469	0.896	0.915	1.82544e-47	Peritubular Myoid	Akr1a1
Hipk1	6.96829e-52	0.559349	0.346	0.162	1.95098e-47	Peritubular Myoid	Hipk1
Lrrc58	2.18173e-51	0.665555	0.586	0.483	6.1084e-47	Peritubular Myoid	Lrrc58
Tmed3	2.55417e-51	0.603745	0.621	0.489	7.15116e-47	Peritubular Myoid	Tmed3
St5	4.59569e-51	0.682556	0.438	0.266	1.2867e-46	Peritubular Myoid	St5
Ccdc28b	5.04101e-51	0.527914	0.332	0.149	1.41138e-46	Peritubular Myoid	Ccdc28b
Ptgfrn	1.12789e-49	0.498442	0.25	0.093	3.15788e-45	Peritubular Myoid	Ptgfrn
Pkm	1.37611e-49	0.588751	0.841	0.831	3.85283e-45	Peritubular Myoid	Pkm
Cyth3	4.99751e-49	0.645554	0.469	0.305	1.3992e-44	Peritubular Myoid	Cyth3
Uqcr10	5.26986e-49	0.476584	0.922	0.956	1.47545e-44	Peritubular Myoid	Uqcr10
Rhoa	6.07374e-49	0.458817	0.895	0.929	1.70052e-44	Peritubular Myoid	Rhoa
Mrfap1	6.25255e-49	0.445378	0.922	0.93	1.75059e-44	Peritubular Myoid	Mrfap1
Mcee	1.73366e-48	0.601778	0.398	0.222	4.85389e-44	Peritubular Myoid	Mcee
Kdelr3	1.82525e-48	0.507287	0.27	0.109	5.11034e-44	Peritubular Myoid	Kdelr3
Sfxn1	1.93111e-48	0.477311	0.264	0.103	5.40673e-44	Peritubular Myoid	Sfxn1
Cers4	3.05638e-48	0.448067	0.261	0.099	8.55726e-44	Peritubular Myoid	Cers4
Hnrnpa3	3.57769e-48	0.505154	0.841	0.869	1.00168e-43	Peritubular Myoid	Hnrnpa3
Uaca	4.13363e-48	0.641669	0.402	0.223	1.15733e-43	Peritubular Myoid	Uaca
Kctd10	5.83918e-48	0.708585	0.566	0.465	1.63485e-43	Peritubular Myoid	Kctd10
Zmynd11	6.22675e-48	0.562098	0.37	0.193	1.74337e-43	Peritubular Myoid	Zmynd11
Rheb	2.75558e-47	0.462385	0.864	0.873	7.71507e-43	Peritubular Myoid	Rheb
Rnf130	2.95464e-47	0.633649	0.653	0.616	8.27241e-43	Peritubular Myoid	Rnf130
Clic4	4.26028e-47	0.630862	0.621	0.53	1.19279e-42	Peritubular Myoid	Clic4
Rcn1	6.3193e-47	0.583241	0.366	0.193	1.76928e-42	Peritubular Myoid	Rcn1
Golim4	9.08372e-47	0.44008	0.261	0.102	2.54326e-42	Peritubular Myoid	Golim4
Ndrg1	1.59749e-46	0.601921	0.426	0.251	4.47265e-42	Peritubular Myoid	Ndrg1
Pten	2.15768e-46	0.64015	0.666	0.638	6.04107e-42	Peritubular Myoid	Pten
Snta1	2.28901e-46	0.511128	0.28	0.122	6.40876e-42	Peritubular Myoid	Snta1
Ccs	3.81491e-46	0.661599	0.47	0.324	1.0681e-41	Peritubular Myoid	Ccs
Fgfr1	5.37313e-46	0.690807	0.451	0.293	1.50437e-41	Peritubular Myoid	Fgfr1
Atp5h	6.36008e-46	0.38277	0.965	0.963	1.7807e-41	Peritubular Myoid	Atp5h
Rpl3	6.68478e-46	0.281022	1	0.999	1.8716e-41	Peritubular Myoid	Rpl3
2002-03-01	2.95602e-45	0.553067	0.563	0.421	8.27625e-41	Peritubular Myoid	2002-03-01
Ppic	3.99116e-45	0.536629	0.357	0.179	1.11744e-40	Peritubular Myoid	Ppic
Sqstm1	5.49146e-45	0.654213	0.616	0.564	1.5375e-40	Peritubular Myoid	Sqstm1
Crtap	1.2296e-44	0.515565	0.319	0.15	3.44263e-40	Peritubular Myoid	Crtap
Use1	2.00425e-44	0.57818	0.729	0.736	5.6115e-40	Peritubular Myoid	Use1
Fdx1	2.30627e-44	0.626353	0.658	0.632	6.45711e-40	Peritubular Myoid	Fdx1
Ndufb111	6.5271e-44	0.516958	0.835	0.82	1.82746e-39	Peritubular Myoid	Ndufb11
Ogt	8.1844e-44	0.660708	0.641	0.577	2.29147e-39	Peritubular Myoid	Ogt
Spop	6.0764e-43	0.620244	0.643	0.604	1.70127e-38	Peritubular Myoid	Spop
Cox8a1	6.271e-43	0.398131	0.996	0.97	1.75575e-38	Peritubular Myoid	Cox8a
Pdlim4	7.55402e-43	0.596802	0.353	0.193	2.11498e-38	Peritubular Myoid	Pdlim4
Efnb1	1.43271e-42	0.450805	0.25	0.102	4.01131e-38	Peritubular Myoid	Efnb1
St3gal5	1.70644e-42	0.649768	0.503	0.384	4.77768e-38	Peritubular Myoid	St3gal5
Mfap2	2.05026e-42	0.513048	0.279	0.126	5.74031e-38	Peritubular Myoid	Mfap2
Rras	2.40027e-42	0.638206	0.636	0.586	6.72028e-38	Peritubular Myoid	Rras
Trappc6a	3.24746e-42	0.615452	0.462	0.313	9.09224e-38	Peritubular Myoid	Trappc6a
Pold4	4.13541e-42	0.493159	0.301	0.14	1.15783e-37	Peritubular Myoid	Pold4
2010111I01Rik	9.25368e-42	0.623523	0.366	0.208	2.59084e-37	Peritubular Myoid	2010111I01Rik
Qsox1	1.4782e-41	0.575811	0.38	0.223	4.13866e-37	Peritubular Myoid	Qsox1
Fry	2.01893e-41	0.584087	0.325	0.168	5.65261e-37	Peritubular Myoid	Fry
Jund	2.56367e-41	0.431654	0.944	0.911	7.17775e-37	Peritubular Myoid	Jund
Hspa1a	3.26418e-41	0.468366	0.265	0.113	9.13906e-37	Peritubular Myoid	Hspa1a
Dpm3	3.36921e-41	0.515968	0.739	0.736	9.43312e-37	Peritubular Myoid	Dpm3
Vasp	5.0937e-41	0.612982	0.544	0.414	1.42613e-36	Peritubular Myoid	Vasp
Acat1	7.90695e-41	0.644606	0.631	0.597	2.21379e-36	Peritubular Myoid	Acat1
Aff4	9.3619e-41	0.536446	0.362	0.202	2.62115e-36	Peritubular Myoid	Aff4
Agpat3	1.07226e-40	0.409001	0.265	0.112	3.00211e-36	Peritubular Myoid	Agpat3
Ctsb	1.89244e-40	0.547342	0.652	0.626	5.29844e-36	Peritubular Myoid	Ctsb
Nfix	3.42236e-40	0.630533	0.502	0.39	9.58193e-36	Peritubular Myoid	Nfix
Uvrag	3.76762e-40	0.602437	0.385	0.234	1.05486e-35	Peritubular Myoid	Uvrag
Tmem59	4.43399e-40	0.459807	0.799	0.776	1.24143e-35	Peritubular Myoid	Tmem59
Ethe1	5.10022e-40	0.540351	0.287	0.136	1.42796e-35	Peritubular Myoid	Ethe1
Atp5l	5.22273e-40	0.329984	0.992	0.989	1.46226e-35	Peritubular Myoid	Atp5l
Trip6	8.80057e-40	0.626281	0.421	0.281	2.46398e-35	Peritubular Myoid	Trip6
Fzd2	1.39259e-39	0.562231	0.328	0.175	3.89896e-35	Peritubular Myoid	Fzd2
Mlf2	1.4989e-39	0.493811	0.731	0.729	4.19661e-35	Peritubular Myoid	Mlf2
1500011K16Rik	1.63877e-39	0.614258	0.453	0.316	4.58823e-35	Peritubular Myoid	1500011K16Rik
Msra	1.66372e-39	0.514945	0.274	0.127	4.6581e-35	Peritubular Myoid	Msra
Rap2b	2.38318e-39	0.465402	0.261	0.115	6.67244e-35	Peritubular Myoid	Rap2b
Atp6v1g1	8.80092e-39	0.464896	0.914	0.944	2.46408e-34	Peritubular Myoid	Atp6v1g1
Ndufa4	1.20579e-38	0.357323	0.954	0.968	3.37598e-34	Peritubular Myoid	Ndufa4
Ctso	1.46247e-38	0.498953	0.315	0.161	4.09461e-34	Peritubular Myoid	Ctso
Gadd45b	1.76235e-38	0.679467	0.394	0.237	4.93424e-34	Peritubular Myoid	Gadd45b
Ppp1r12c	2.2397e-38	0.573703	0.38	0.233	6.27071e-34	Peritubular Myoid	Ppp1r12c
H3f3a	3.21052e-38	0.306331	0.996	0.994	8.9888e-34	Peritubular Myoid	H3f3a
Klf6	3.22882e-38	0.562783	0.465	0.315	9.04004e-34	Peritubular Myoid	Klf6
Bola3	4.40423e-38	0.525033	0.56	0.426	1.2331e-33	Peritubular Myoid	Bola3
Skp1a	6.48996e-38	0.455854	0.871	0.91	1.81706e-33	Peritubular Myoid	Skp1a
Calu	1.47485e-37	0.624513	0.549	0.481	4.12929e-33	Peritubular Myoid	Calu
Grasp	2.0002e-37	0.4505	0.284	0.133	5.60017e-33	Peritubular Myoid	Grasp
Mcts1	2.08146e-37	0.519568	0.356	0.206	5.82766e-33	Peritubular Myoid	Mcts1
Dag1	7.47428e-37	0.583238	0.602	0.562	2.09265e-32	Peritubular Myoid	Dag1
D10Jhu81e	1.2626e-36	0.581663	0.401	0.263	3.53504e-32	Peritubular Myoid	D10Jhu81e
Ppp1r12a	1.62927e-36	0.577714	0.673	0.696	4.56163e-32	Peritubular Myoid	Ppp1r12a
Rpl36a	3.98838e-36	0.252794	0.999	0.998	1.11667e-31	Peritubular Myoid	Rpl36a
Cpt1a	4.49501e-36	0.4602	0.279	0.135	1.25851e-31	Peritubular Myoid	Cpt1a
Sdc2	5.19173e-36	0.447638	0.27	0.13	1.45358e-31	Peritubular Myoid	Sdc2
Dynlt3	6.63327e-36	0.572924	0.425	0.285	1.85718e-31	Peritubular Myoid	Dynlt3
Fundc2	1.07933e-35	0.56681	0.571	0.507	3.0219e-31	Peritubular Myoid	Fundc2
Pkig	1.35453e-35	0.486754	0.673	0.648	3.79241e-31	Peritubular Myoid	Pkig
Rilpl1	2.33221e-35	0.439907	0.287	0.143	6.52972e-31	Peritubular Myoid	Rilpl1
Mdh1	3.82797e-35	0.626778	0.576	0.533	1.07176e-30	Peritubular Myoid	Mdh1
Pdcl3	6.17923e-35	0.645913	0.519	0.446	1.73006e-30	Peritubular Myoid	Pdcl3
Dcaf11	6.42654e-35	0.622617	0.472	0.372	1.7993e-30	Peritubular Myoid	Dcaf11
Il6st	2.48752e-34	0.505854	0.366	0.216	6.96456e-30	Peritubular Myoid	Il6st
Tbc1d9b	3.23889e-34	0.445354	0.277	0.137	9.06826e-30	Peritubular Myoid	Tbc1d9b
Hk2	3.70665e-34	0.671955	0.403	0.266	1.03779e-29	Peritubular Myoid	Hk2
Armcx2	4.56276e-34	0.570237	0.374	0.237	1.27748e-29	Peritubular Myoid	Armcx2
Rtn4	4.91574e-34	0.519344	0.694	0.709	1.37631e-29	Peritubular Myoid	Rtn4
Slc25a3	7.87506e-34	0.361605	0.927	0.945	2.20486e-29	Peritubular Myoid	Slc25a3
Sgpp1	1.13702e-33	0.383961	0.25	0.115	3.18342e-29	Peritubular Myoid	Sgpp1
Fez2	1.19752e-33	0.484149	0.355	0.211	3.3528e-29	Peritubular Myoid	Fez2
Acadm	1.99545e-33	0.595686	0.547	0.492	5.58685e-29	Peritubular Myoid	Acadm
Ccni	2.5876e-33	0.481225	0.731	0.763	7.24475e-29	Peritubular Myoid	Ccni
Kdelr1	3.90829e-33	0.586502	0.535	0.464	1.09424e-28	Peritubular Myoid	Kdelr1
Sfrp1	6.85543e-33	0.594031	0.291	0.157	1.91938e-28	Peritubular Myoid	Sfrp1
Tmbim1	9.63827e-33	0.483542	0.337	0.199	2.69852e-28	Peritubular Myoid	Tmbim1
Me1	1.19883e-32	0.591425	0.498	0.413	3.3565e-28	Peritubular Myoid	Me1
Mprip	1.71335e-32	0.470167	0.663	0.687	4.79705e-28	Peritubular Myoid	Mprip
Cd47	2.13855e-32	0.524472	0.599	0.542	5.9875e-28	Peritubular Myoid	Cd47
Shisa5	4.57851e-32	0.386541	0.309	0.159	1.28189e-27	Peritubular Myoid	Shisa5
Pdha1	5.58128e-32	0.564811	0.467	0.359	1.56265e-27	Peritubular Myoid	Pdha1
Echs1	8.04614e-32	0.541572	0.439	0.323	2.25276e-27	Peritubular Myoid	Echs1
Msn	1.6582e-31	0.416422	0.416	0.264	4.64261e-27	Peritubular Myoid	Msn
Eif3e	2.56841e-31	0.416397	0.867	0.904	7.19104e-27	Peritubular Myoid	Eif3e
Pde4a	2.74689e-31	0.477706	0.265	0.138	7.69075e-27	Peritubular Myoid	Pde4a
Rab18	4.12955e-31	0.505135	0.703	0.761	1.15619e-26	Peritubular Myoid	Rab18
Impa1	4.30958e-31	0.482908	0.337	0.204	1.2066e-26	Peritubular Myoid	Impa1
Tcta	4.78816e-31	0.405182	0.254	0.124	1.34059e-26	Peritubular Myoid	Tcta
Ndufc1	7.01891e-31	0.382534	0.875	0.901	1.96515e-26	Peritubular Myoid	Ndufc1
Fkbp8	5.32778e-30	0.473307	0.663	0.685	1.49167e-25	Peritubular Myoid	Fkbp8
Smarca2	6.14987e-30	0.486366	0.496	0.374	1.72184e-25	Peritubular Myoid	Smarca2
Ddah2	9.58201e-30	0.543875	0.488	0.372	2.68277e-25	Peritubular Myoid	Ddah2
Slc39a1	1.70916e-29	0.760543	0.376	0.244	4.78531e-25	Peritubular Myoid	Slc39a1
Pja2	3.16679e-29	0.543395	0.479	0.386	8.86639e-25	Peritubular Myoid	Pja2
Hdac7	3.68381e-29	0.424196	0.28	0.147	1.03139e-24	Peritubular Myoid	Hdac7
2007-09-01	7.85082e-29	0.422624	0.822	0.879	2.19807e-24	Peritubular Myoid	2007-09-01
Ypel31	1.30513e-28	0.440492	0.794	0.781	3.65411e-24	Peritubular Myoid	Ypel3
Pts	3.03472e-28	0.526728	0.408	0.295	8.49661e-24	Peritubular Myoid	Pts
Serp1	3.59837e-28	0.597085	0.539	0.515	1.00747e-23	Peritubular Myoid	Serp1
Ptpn11	4.00684e-28	0.634302	0.469	0.397	1.12183e-23	Peritubular Myoid	Ptpn11
Ddx3x	5.14364e-28	0.495154	0.53	0.449	1.44012e-23	Peritubular Myoid	Ddx3x
Ift20	5.35045e-28	0.416699	0.693	0.724	1.49802e-23	Peritubular Myoid	Ift20
Dctn2	6.22141e-28	0.537618	0.499	0.418	1.74187e-23	Peritubular Myoid	Dctn2
Peak1	6.54238e-28	0.581044	0.48	0.402	1.83173e-23	Peritubular Myoid	Peak1
BC029214	7.98824e-28	0.452856	0.297	0.171	2.23655e-23	Peritubular Myoid	BC029214
Ctnnb1	9.0621e-28	0.450918	0.694	0.751	2.53721e-23	Peritubular Myoid	Ctnnb1
Bloc1s1	9.69905e-28	0.553121	0.554	0.533	2.71554e-23	Peritubular Myoid	Bloc1s1
Eef1d	1.2835e-27	0.349837	0.94	0.959	3.59355e-23	Peritubular Myoid	Eef1d
Emp2	1.7e-27	0.392369	0.252	0.128	4.75966e-23	Peritubular Myoid	Emp2
N6amt1	1.89858e-27	0.550696	0.387	0.281	5.31565e-23	Peritubular Myoid	N6amt1
Man1a2	2.55538e-27	0.573553	0.529	0.484	7.15455e-23	Peritubular Myoid	Man1a2
Ptprg	5.76827e-27	0.432491	0.296	0.17	1.615e-22	Peritubular Myoid	Ptprg
Rnf11	7.68073e-27	0.472958	0.639	0.63	2.15045e-22	Peritubular Myoid	Rnf11
Nfe2l1	9.91053e-27	0.532662	0.59	0.59	2.77475e-22	Peritubular Myoid	Nfe2l1
Rab11b	1.13752e-26	0.441917	0.673	0.691	3.18484e-22	Peritubular Myoid	Rab11b
Cdc42	1.26071e-26	0.344812	0.871	0.92	3.52975e-22	Peritubular Myoid	Cdc42
Zbtb7a	1.3035e-26	0.442441	0.324	0.197	3.64954e-22	Peritubular Myoid	Zbtb7a
Klf3	1.41796e-26	0.467956	0.318	0.191	3.96999e-22	Peritubular Myoid	Klf3
[truncated: 8,337 more rows]

## Sheet: Cluster markers_Fig 1B
	p_val	avg_log2FC	pct.1	pct.2	p_val_adj	cluster	gene
Chd4	9.96737e-98	0.834808	0.995	0.971	2.79066e-93	SSC_0	Chd4
Tcl1	1.44485e-95	1.03714	0.849	0.55	4.04528e-91	SSC_0	Tcl1
Plvap	5.68859e-87	0.645897	0.459	0.112	1.59269e-82	SSC_0	Plvap
Rasgrp2	5.3441e-85	0.907896	0.959	0.822	1.49624e-80	SSC_0	Rasgrp2
Mcam	5.38438e-80	0.829598	0.893	0.641	1.50752e-75	SSC_0	Mcam
Lhx2	1.15232e-75	0.731496	0.573	0.213	3.22628e-71	SSC_0	Lhx2
Fst	1.01801e-70	0.892364	0.735	0.428	2.85023e-66	SSC_0	Fst
Id4	1.81987e-69	0.978003	0.765	0.478	5.09528e-65	SSC_0	Id4
Rest	1.4806e-68	0.725106	0.97	0.945	4.14537e-64	SSC_0	Rest
Egr2	4.77936e-68	0.736949	0.66	0.326	1.33813e-63	SSC_0	Egr2
Ppfibp2	5.12786e-64	0.753887	0.781	0.481	1.4357e-59	SSC_0	Ppfibp2
Tnrc6c	1.95458e-63	0.719922	0.975	0.924	5.47243e-59	SSC_0	Tnrc6c
Gfra1	8.06046e-59	0.666167	0.792	0.512	2.25677e-54	SSC_0	Gfra1
RP23-198F11.3	2.66881e-54	0.726072	0.596	0.293	7.47213e-50	SSC_0	RP23-198F11.3
Dusp6	6.16008e-54	0.688491	0.733	0.449	1.7247e-49	SSC_0	Dusp6
Smad6	1.03436e-51	0.507552	0.477	0.193	2.89599e-47	SSC_0	Smad6
Etv5	4.21844e-51	0.645295	0.728	0.482	1.18108e-46	SSC_0	Etv5
Nefm	2.34954e-50	0.761537	0.751	0.452	6.57824e-46	SSC_0	Nefm
Ccnd2	6.06707e-50	0.667941	0.973	0.875	1.69866e-45	SSC_0	Ccnd2
T	1.64017e-49	0.368288	0.267	0.06	4.59216e-45	SSC_0	T
Mpped2	3.0572e-49	0.71601	0.836	0.658	8.55955e-45	SSC_0	Mpped2
Ptpn13	2.76792e-47	0.565612	0.61	0.348	7.74963e-43	SSC_0	Ptpn13
Jak1	5.45442e-47	0.550279	0.92	0.863	1.52713e-42	SSC_0	Jak1
Pdzd2	2.50197e-46	0.66272	0.772	0.545	7.00501e-42	SSC_0	Pdzd2
Tox3	1.4003e-44	0.569684	0.502	0.237	3.92056e-40	SSC_0	Tox3
Casc4	1.0394e-42	0.567333	0.895	0.813	2.9101e-38	SSC_0	Casc4
Nid1	1.2618e-42	0.550248	0.477	0.218	3.53278e-38	SSC_0	Nid1
Eomes	1.71389e-42	0.403991	0.329	0.105	4.79855e-38	SSC_0	Eomes
Lhx1	3.90354e-42	0.574208	0.514	0.237	1.09291e-37	SSC_0	Lhx1
Pqlc1	6.78945e-42	0.568434	0.584	0.336	1.90091e-37	SSC_0	Pqlc1
Prrx2	8.4576e-42	0.663844	0.58	0.327	2.36796e-37	SSC_0	Prrx2
Fnbp1l	9.92217e-42	0.555734	0.797	0.664	2.77801e-37	SSC_0	Fnbp1l
Malat1	1.05191e-41	0.536583	1	0.998	2.94514e-37	SSC_0	Malat1
Ssbp2	1.51753e-41	0.573402	0.82	0.677	4.24879e-37	SSC_0	Ssbp2
Caly	4.93592e-41	0.433228	0.39	0.149	1.38196e-36	SSC_0	Caly
Tjp1	2.0866e-40	0.570084	0.792	0.659	5.84207e-36	SSC_0	Tjp1
Sumo3	8.98741e-40	0.512886	0.941	0.933	2.51629e-35	SSC_0	Sumo3
Fuca1	5.81651e-39	0.554111	0.751	0.577	1.62851e-34	SSC_0	Fuca1
Ypel5	2.02026e-38	0.589885	0.772	0.648	5.65632e-34	SSC_0	Ypel5
Foxc2	5.62457e-38	0.566568	0.632	0.399	1.57477e-33	SSC_0	Foxc2
Arpc3	5.68087e-36	0.494928	0.932	0.929	1.59053e-31	SSC_0	Arpc3
Selk	3.03503e-35	0.415532	0.984	0.991	8.49747e-31	SSC_0	Selk
Pnrc1	4.79577e-35	0.526265	0.904	0.84	1.34272e-30	SSC_0	Pnrc1
Pomp	5.09055e-35	0.48582	0.982	0.986	1.42525e-30	SSC_0	Pomp
Ppp1ca	1.33404e-34	0.414699	0.982	0.987	3.73505e-30	SSC_0	Ppp1ca
Scmh1	1.91063e-34	0.5633	0.689	0.534	5.34938e-30	SSC_0	Scmh1
Dnajb6	1.10033e-33	0.391564	0.97	0.978	3.08071e-29	SSC_0	Dnajb6
Chic2	1.25451e-33	0.371023	0.995	0.987	3.51237e-29	SSC_0	Chic2
Fkbp4	1.39486e-32	0.348244	0.986	0.987	3.90532e-28	SSC_0	Fkbp4
Pfdn1	3.70686e-32	0.393991	0.968	0.976	1.03785e-27	SSC_0	Pfdn1
Esrp1	2.60857e-31	0.479605	0.701	0.548	7.30348e-27	SSC_0	Esrp1
Tagln2	8.00266e-31	0.5529	0.829	0.72	2.24059e-26	SSC_0	Tagln2
Col13a1	8.62679e-31	0.430054	0.452	0.237	2.41533e-26	SSC_0	Col13a1
Rpl22l1	4.72965e-30	0.391735	1	0.999	1.32421e-25	SSC_0	Rpl22l1
Lonp2	1.11294e-29	0.487159	0.482	0.278	3.11601e-25	SSC_0	Lonp2
Itm2c	1.2209e-28	0.445131	0.589	0.409	3.41827e-24	SSC_0	Itm2c
Hmox1	3.6199e-28	0.606123	0.779	0.718	1.0135e-23	SSC_0	Hmox1
Barx1	4.96041e-28	0.556244	0.379	0.185	1.38881e-23	SSC_0	Barx1
Sfr1	7.54244e-28	0.334385	0.989	0.986	2.11173e-23	SSC_0	Sfr1
Rab4a	8.8716e-28	0.336683	0.333	0.144	2.48387e-23	SSC_0	Rab4a
Rasl11a	9.0145e-28	0.468803	0.664	0.453	2.52388e-23	SSC_0	Rasl11a
Sall4	1.15184e-27	0.503151	0.756	0.67	3.22491e-23	SSC_0	Sall4
Usp34	1.38688e-27	0.457787	0.961	0.958	3.88299e-23	SSC_0	Usp34
Ssbp3	1.75288e-27	0.424921	0.902	0.881	4.90771e-23	SSC_0	Ssbp3
Cyp2u1	2.535e-27	0.45938	0.358	0.166	7.0975e-23	SSC_0	Cyp2u1
Dmrt2	2.97674e-27	0.319287	0.276	0.104	8.33427e-23	SSC_0	Dmrt2
Dync1i2	4.16141e-27	0.502826	0.801	0.729	1.16511e-22	SSC_0	Dync1i2
Sipa1	5.52198e-27	0.479711	0.763	0.67	1.54604e-22	SSC_0	Sipa1
Btf3l4	2.23944e-26	0.372385	0.947	0.927	6.26997e-22	SSC_0	Btf3l4
Hhex	2.83745e-26	0.485631	0.726	0.633	7.9443e-22	SSC_0	Hhex
Cda	8.69876e-26	0.324002	0.322	0.143	2.43548e-21	SSC_0	Cda
Igf2bp1	1.77654e-25	0.432246	0.817	0.765	4.97395e-21	SSC_0	Igf2bp1
Tmc6	2.71541e-25	0.353274	0.377	0.191	7.60262e-21	SSC_0	Tmc6
Cst3	2.91178e-25	0.422866	0.963	0.98	8.15242e-21	SSC_0	Cst3
Akirin1	3.32141e-25	0.397951	0.861	0.857	9.29928e-21	SSC_0	Akirin1
Sptbn1	4.86813e-25	0.428689	0.792	0.74	1.36298e-20	SSC_0	Sptbn1
Cd164	5.40885e-25	0.456328	0.847	0.831	1.51437e-20	SSC_0	Cd164
Irx1	7.84661e-25	0.406494	0.34	0.159	2.19689e-20	SSC_0	Irx1
Crlf1	1.63065e-24	0.436433	0.767	0.648	4.5655e-20	SSC_0	Crlf1
Fgf9	1.71191e-24	0.30954	0.297	0.128	4.79301e-20	SSC_0	Fgf9
Usp46	2.54097e-24	0.320246	0.256	0.099	7.1142e-20	SSC_0	Usp46
BC048546	5.74134e-24	0.29706	0.297	0.13	1.60746e-19	SSC_0	BC048546
Gpsm3	6.97325e-24	0.513464	0.783	0.749	1.95237e-19	SSC_0	Gpsm3
Syn2	9.27819e-24	0.428854	0.445	0.267	2.59771e-19	SSC_0	Syn2
Eif4g3	1.03934e-23	0.455188	0.619	0.465	2.90994e-19	SSC_0	Eif4g3
Rap1a	1.30634e-23	0.392859	0.763	0.667	3.6575e-19	SSC_0	Rap1a
Hnrnpf	1.41926e-23	0.285142	0.998	0.993	3.97364e-19	SSC_0	Hnrnpf
Slc9a3r1	1.6616e-23	0.437508	0.751	0.653	4.65213e-19	SSC_0	Slc9a3r1
Rab11b	5.08282e-23	0.41553	0.829	0.747	1.42309e-18	SSC_0	Rab11b
Arl3	5.86127e-23	0.403484	0.731	0.613	1.64104e-18	SSC_0	Arl3
Ret	8.23277e-23	0.448574	0.66	0.544	2.30501e-18	SSC_0	Ret
Gm16702	1.0077e-22	0.288558	0.297	0.133	2.82136e-18	SSC_0	Gm16702
Vamp4	1.08887e-22	0.439683	0.68	0.575	3.04861e-18	SSC_0	Vamp4
Abr	1.18848e-22	0.406774	0.55	0.389	3.32752e-18	SSC_0	Abr
Tsc22d3	1.80058e-22	0.359373	0.968	0.954	5.04127e-18	SSC_0	Tsc22d3
Dppa4	2.72755e-22	0.457481	0.614	0.492	7.63659e-18	SSC_0	Dppa4
Tmem59l	2.95624e-22	0.375643	0.45	0.269	8.27687e-18	SSC_0	Tmem59l
Gaa	5.51921e-22	0.406774	0.642	0.513	1.54527e-17	SSC_0	Gaa
Asap1	9.90917e-22	0.388319	0.829	0.803	2.77437e-17	SSC_0	Asap1
Ptbp3	1.00584e-21	0.371584	0.852	0.765	2.81614e-17	SSC_0	Ptbp3
En1	1.88993e-21	0.50313	0.473	0.295	5.29144e-17	SSC_0	En1
Zwint	2.13911e-21	0.388097	0.861	0.846	5.98908e-17	SSC_0	Zwint
Hectd1	2.27718e-21	0.465307	0.655	0.545	6.37565e-17	SSC_0	Hectd1
Uba52	3.60162e-21	0.351043	1	0.998	1.00838e-16	SSC_0	Uba52
Sptbn2	7.30926e-21	0.381158	0.388	0.226	2.04645e-16	SSC_0	Sptbn2
Vasp	9.20317e-21	0.434583	0.651	0.54	2.5767e-16	SSC_0	Vasp
Bod1	1.20909e-20	0.383324	0.854	0.838	3.38522e-16	SSC_0	Bod1
Zfp330	1.25496e-20	0.392261	0.79	0.741	3.51363e-16	SSC_0	Zfp330
Map4k4	4.71173e-20	0.3671	0.758	0.669	1.31919e-15	SSC_0	Map4k4
Grcc10	1.36497e-19	0.417244	0.881	0.867	3.82165e-15	SSC_0	Grcc10
Grasp	1.50189e-19	0.292369	0.292	0.142	4.205e-15	SSC_0	Grasp
Dnajc10	1.51443e-19	0.377894	0.683	0.587	4.24009e-15	SSC_0	Dnajc10
Cbln2	1.69478e-19	0.338615	0.381	0.216	4.74505e-15	SSC_0	Cbln2
Smap1	2.1411e-19	0.395385	0.822	0.776	5.99464e-15	SSC_0	Smap1
Nipbl	2.3261e-19	0.406387	0.774	0.701	6.51261e-15	SSC_0	Nipbl
Spry1	2.92233e-19	0.271163	0.397	0.233	8.18194e-15	SSC_0	Spry1
Fkbp1a	3.54283e-19	0.285657	0.986	0.988	9.91921e-15	SSC_0	Fkbp1a
Fbxo9	3.73598e-19	0.396061	0.749	0.706	1.046e-14	SSC_0	Fbxo9
Cdh3	4.6627e-19	0.269973	0.253	0.114	1.30546e-14	SSC_0	Cdh3
Fam32a	5.72455e-19	0.365554	0.822	0.795	1.60276e-14	SSC_0	Fam32a
Bnip3l	8.91211e-19	0.300851	0.97	0.976	2.49521e-14	SSC_0	Bnip3l
Arhgap26	9.8406e-19	0.35381	0.381	0.229	2.75517e-14	SSC_0	Arhgap26
Smkr-ps	1.0449e-18	0.382958	0.468	0.32	2.92552e-14	SSC_0	Smkr-ps
Med13l	1.04673e-18	0.406184	0.726	0.669	2.93063e-14	SSC_0	Med13l
Ppp1cb	1.1708e-18	0.346177	0.781	0.743	3.27801e-14	SSC_0	Ppp1cb
Zbtb20	1.17657e-18	0.394097	0.708	0.623	3.29417e-14	SSC_0	Zbtb20
B4gat1	1.88405e-18	0.28329	0.352	0.194	5.27496e-14	SSC_0	B4gat1
Gnas	2.36896e-18	0.379944	0.717	0.651	6.63261e-14	SSC_0	Gnas
Lztfl1	3.51083e-18	0.372829	0.795	0.76	9.82961e-14	SSC_0	Lztfl1
2610016A17Rik	3.51564e-18	0.263507	0.265	0.124	9.84308e-14	SSC_0	2610016A17Rik
Acrbp	3.57763e-18	0.291847	0.368	0.217	1.00166e-13	SSC_0	Acrbp
Zic1	3.61094e-18	0.452773	0.594	0.424	1.01099e-13	SSC_0	Zic1
Med10	5.03176e-18	0.32153	0.904	0.916	1.40879e-13	SSC_0	Med10
Sbno1	8.64862e-18	0.313188	0.979	0.984	2.42144e-13	SSC_0	Sbno1
Arpc2	1.14602e-17	0.32171	0.932	0.942	3.20864e-13	SSC_0	Arpc2
Rab11a	1.37543e-17	0.305174	0.929	0.907	3.85093e-13	SSC_0	Rab11a
Rora	1.46429e-17	0.362175	0.53	0.403	4.09972e-13	SSC_0	Rora
Igsf21	2.05349e-17	0.300712	0.374	0.223	5.74936e-13	SSC_0	Igsf21
Smarca2	2.25144e-17	0.41028	0.58	0.478	6.30357e-13	SSC_0	Smarca2
Fam204a	2.89523e-17	0.358794	0.838	0.813	8.10605e-13	SSC_0	Fam204a
Mob4	3.1067e-17	0.356596	0.726	0.669	8.69815e-13	SSC_0	Mob4
Kctd18	6.63632e-17	0.345732	0.699	0.632	1.85804e-12	SSC_0	Kctd18
Stk31	7.1037e-17	0.334382	0.89	0.894	1.98889e-12	SSC_0	Stk31
Mprip	9.79182e-17	0.337106	0.772	0.706	2.74151e-12	SSC_0	Mprip
Lamp1	1.1515e-16	0.298952	0.966	0.962	3.22397e-12	SSC_0	Lamp1
Cnot6l	1.15637e-16	0.38181	0.708	0.662	3.2376e-12	SSC_0	Cnot6l
Dusp5	2.64877e-16	0.309271	0.502	0.376	7.41603e-12	SSC_0	Dusp5
Zmiz1	2.68853e-16	0.2777	0.354	0.211	7.52735e-12	SSC_0	Zmiz1
Cirbp	2.69334e-16	0.283352	0.984	0.989	7.54082e-12	SSC_0	Cirbp
Sdcbp	3.13026e-16	0.345455	0.795	0.803	8.7641e-12	SSC_0	Sdcbp
Nrxn2	4.08502e-16	0.357814	0.438	0.302	1.14372e-11	SSC_0	Nrxn2
Pcbp2	5.10322e-16	0.28142	0.952	0.938	1.4288e-11	SSC_0	Pcbp2
Zdhhc14	6.17063e-16	0.305722	0.363	0.222	1.72765e-11	SSC_0	Zdhhc14
Aplp1	7.50115e-16	0.391227	0.5	0.382	2.10017e-11	SSC_0	Aplp1
Phf13	8.64677e-16	0.339168	0.877	0.878	2.42092e-11	SSC_0	Phf13
Foxp1	9.15413e-16	0.314039	0.874	0.884	2.56297e-11	SSC_0	Foxp1
Ube2v2	1.1656e-15	0.30058	0.877	0.874	3.26344e-11	SSC_0	Ube2v2
Gnpnat1	2.55202e-15	0.321811	0.783	0.761	7.14515e-11	SSC_0	Gnpnat1
Pced1b	2.65646e-15	0.258737	0.388	0.252	7.43755e-11	SSC_0	Pced1b
Terf1	3.9467e-15	0.329422	0.731	0.68	1.105e-10	SSC_0	Terf1
Dalrd3	4.619e-15	0.327448	0.356	0.23	1.29323e-10	SSC_0	Dalrd3
Golgb1	7.86888e-15	0.309547	0.959	0.948	2.20313e-10	SSC_0	Golgb1
Fbxl17	8.78414e-15	0.303226	0.374	0.245	2.45938e-10	SSC_0	Fbxl17
Shb	8.87289e-15	0.390078	0.518	0.412	2.48423e-10	SSC_0	Shb
Kdm2b	9.08919e-15	0.353715	0.735	0.706	2.54479e-10	SSC_0	Kdm2b
Barhl2	1.09648e-14	0.293506	0.345	0.2	3.06991e-10	SSC_0	Barhl2
Pcm1	1.19165e-14	0.315584	0.863	0.852	3.33639e-10	SSC_0	Pcm1
Arhgap31	1.2785e-14	0.336369	0.411	0.278	3.57955e-10	SSC_0	Arhgap31
Npepl1	1.29811e-14	0.324387	0.477	0.358	3.63446e-10	SSC_0	Npepl1
Tsc22d2	1.43363e-14	0.337993	0.623	0.564	4.01388e-10	SSC_0	Tsc22d2
Klhdc2	1.93782e-14	0.307235	0.744	0.698	5.42552e-10	SSC_0	Klhdc2
Ubc	2.00875e-14	0.258238	0.973	0.986	5.62411e-10	SSC_0	Ubc
Tmem158	2.78458e-14	0.344135	0.311	0.185	7.79625e-10	SSC_0	Tmem158
Ado	4.12208e-14	0.336823	0.703	0.662	1.1541e-09	SSC_0	Ado
Xpc	5.31211e-14	0.379875	0.658	0.621	1.48729e-09	SSC_0	Xpc
Cracr2b	5.99351e-14	0.26957	0.263	0.143	1.67806e-09	SSC_0	Cracr2b
D030056L22Rik	6.20525e-14	0.303906	0.868	0.868	1.73735e-09	SSC_0	D030056L22Rik
Bod1l	6.34353e-14	0.375298	0.603	0.531	1.77606e-09	SSC_0	Bod1l
Setd5	7.48815e-14	0.291141	0.845	0.862	2.09653e-09	SSC_0	Setd5
Shisa2	8.48814e-14	0.250441	0.326	0.198	2.37651e-09	SSC_0	Shisa2
Pnpla2	1.02134e-13	0.285952	0.368	0.241	2.85955e-09	SSC_0	Pnpla2
Kif2a	1.21862e-13	0.322172	0.817	0.794	3.41188e-09	SSC_0	Kif2a
Gsta4	1.22716e-13	0.367089	0.555	0.455	3.43581e-09	SSC_0	Gsta4
Fyn	1.31066e-13	0.361169	0.717	0.683	3.66958e-09	SSC_0	Fyn
Frg1	1.3281e-13	0.289731	0.895	0.919	3.71842e-09	SSC_0	Frg1
Cox7b2	1.34186e-13	0.293351	0.893	0.91	3.75694e-09	SSC_0	Cox7b2
4932438A13Rik	1.61952e-13	0.341012	0.742	0.725	4.53433e-09	SSC_0	4932438A13Rik
Bhlhe41	1.63274e-13	0.419372	0.477	0.35	4.57135e-09	SSC_0	Bhlhe41
Upf2	1.79474e-13	0.318546	0.783	0.788	5.02491e-09	SSC_0	Upf2
Cab39	2.03888e-13	0.33782	0.721	0.694	5.70845e-09	SSC_0	Cab39
Oser1	4.02291e-13	0.283029	0.847	0.833	1.12633e-08	SSC_0	Oser1
Nav2	4.41651e-13	0.34196	0.587	0.516	1.23653e-08	SSC_0	Nav2
Bambi	4.9248e-13	0.360198	0.543	0.462	1.37884e-08	SSC_0	Bambi
Pigx	5.25551e-13	0.312355	0.833	0.842	1.47144e-08	SSC_0	Pigx
Eci2	5.30219e-13	0.311417	0.61	0.535	1.48451e-08	SSC_0	Eci2
Parp1	5.58531e-13	0.265927	0.954	0.971	1.56378e-08	SSC_0	Parp1
Sh3glb2	8.87757e-13	0.282138	0.749	0.727	2.48554e-08	SSC_0	Sh3glb2
Epha2	1.1509e-12	0.294539	0.322	0.202	3.2223e-08	SSC_0	Epha2
Snx6	1.23676e-12	0.268555	0.874	0.886	3.46268e-08	SSC_0	Snx6
Myo18a	1.27944e-12	0.278089	0.356	0.235	3.58219e-08	SSC_0	Myo18a
Rab10	1.3229e-12	0.268796	0.934	0.938	3.70385e-08	SSC_0	Rab10
Tcf7	1.48997e-12	0.315919	0.669	0.622	4.17163e-08	SSC_0	Tcf7
Rnf149	1.51686e-12	0.300913	0.831	0.843	4.24691e-08	SSC_0	Rnf149
Fos	1.61364e-12	0.391592	0.66	0.566	4.51786e-08	SSC_0	Fos
Sec14l1	1.71609e-12	0.2769	0.457	0.352	4.8047e-08	SSC_0	Sec14l1
Kiz	2.41692e-12	0.3236	0.523	0.443	6.76688e-08	SSC_0	Kiz
Mpzl2	3.02292e-12	0.282247	0.365	0.235	8.46356e-08	SSC_0	Mpzl2
Ube2h	4.72533e-12	0.328156	0.635	0.597	1.323e-07	SSC_0	Ube2h
Ncor2	5.12675e-12	0.314514	0.717	0.673	1.43539e-07	SSC_0	Ncor2
Tpd52	5.18207e-12	0.303809	0.584	0.511	1.45088e-07	SSC_0	Tpd52
Psenen	5.36031e-12	0.28832	0.877	0.894	1.50078e-07	SSC_0	Psenen
Pdgfa	5.93847e-12	0.350252	0.733	0.694	1.66265e-07	SSC_0	Pdgfa
Eva1b	6.0742e-12	0.348528	0.758	0.757	1.70066e-07	SSC_0	Eva1b
Thoc2	6.44698e-12	0.316382	0.651	0.591	1.80502e-07	SSC_0	Thoc2
Phip	6.47814e-12	0.315172	0.763	0.748	1.81375e-07	SSC_0	Phip
Mmd	7.13545e-12	0.28474	0.895	0.923	1.99778e-07	SSC_0	Mmd
Aplp2	8.13922e-12	0.293566	0.717	0.67	2.27882e-07	SSC_0	Aplp2
Prpsap1	8.9934e-12	0.264727	0.87	0.879	2.51797e-07	SSC_0	Prpsap1
Fbxo3	1.01475e-11	0.326516	0.445	0.34	2.84109e-07	SSC_0	Fbxo3
Jade1	1.22318e-11	0.382723	0.628	0.591	3.42465e-07	SSC_0	Jade1
Golga7	1.41093e-11	0.252848	0.838	0.83	3.95032e-07	SSC_0	Golga7
Rbpms	1.42615e-11	0.281671	0.628	0.58	3.99292e-07	SSC_0	Rbpms
Klf10	1.81102e-11	0.338585	0.63	0.59	5.0705e-07	SSC_0	Klf10
Phlda1	2.49137e-11	0.304091	0.34	0.225	6.97534e-07	SSC_0	Phlda1
Spcs1	2.53907e-11	0.279929	0.669	0.636	7.1089e-07	SSC_0	Spcs1
Scaper	2.6125e-11	0.270491	0.731	0.714	7.31448e-07	SSC_0	Scaper
Tiparp	2.78809e-11	0.318553	0.735	0.724	7.80611e-07	SSC_0	Tiparp
2810474O19Rik	3.72618e-11	0.356826	0.733	0.711	1.04326e-06	SSC_0	2810474O19Rik
Gdi2	4.13463e-11	0.266224	0.806	0.821	1.15761e-06	SSC_0	Gdi2
Rac1	4.14089e-11	0.282275	0.822	0.809	1.15937e-06	SSC_0	Rac1
Ubtf	4.97236e-11	0.29381	0.763	0.784	1.39216e-06	SSC_0	Ubtf
Sh3glb1	4.98786e-11	0.276332	0.808	0.799	1.3965e-06	SSC_0	Sh3glb1
Gtsf1	5.53001e-11	0.25977	0.911	0.92	1.54829e-06	SSC_0	Gtsf1
Tgfb1	5.62218e-11	0.309498	0.411	0.305	1.5741e-06	SSC_0	Tgfb1
Rlim	6.65857e-11	0.274283	0.589	0.521	1.86427e-06	SSC_0	Rlim
Sphk1	6.8832e-11	0.280605	0.491	0.386	1.92716e-06	SSC_0	Sphk1
Pdcd10	7.31311e-11	0.274381	0.847	0.854	2.04752e-06	SSC_0	Pdcd10
Copg2	9.41045e-11	0.274007	0.566	0.508	2.63474e-06	SSC_0	Copg2
Mllt4	1.11446e-10	0.297372	0.724	0.692	3.12027e-06	SSC_0	Mllt4
E2f1	1.17647e-10	0.278631	0.532	0.465	3.29389e-06	SSC_0	E2f1
Ivns1abp	1.20683e-10	0.28518	0.774	0.788	3.37887e-06	SSC_0	Ivns1abp
2007-09-01	1.29781e-10	0.270888	0.888	0.899	3.63362e-06	SSC_0	2007-09-01
Tspan8	1.37248e-10	0.284941	0.486	0.397	3.84266e-06	SSC_0	Tspan8
Atox1	1.43152e-10	0.28827	0.817	0.813	4.00796e-06	SSC_0	Atox1
Ccni	1.54629e-10	0.279344	0.813	0.83	4.3293e-06	SSC_0	Ccni
Sesn2	2.4429e-10	0.289111	0.333	0.234	6.83964e-06	SSC_0	Sesn2
D430019H16Rik	2.47627e-10	0.269205	0.274	0.172	6.93305e-06	SSC_0	D430019H16Rik
Mpc1	2.50183e-10	0.251784	0.699	0.675	7.00462e-06	SSC_0	Mpc1
Rchy1	2.58696e-10	0.272299	0.751	0.751	7.24296e-06	SSC_0	Rchy1
Zfp512	2.78903e-10	0.291759	0.637	0.615	7.80872e-06	SSC_0	Zfp512
Rsbn1l	3.29858e-10	0.257331	0.783	0.772	9.23536e-06	SSC_0	Rsbn1l
Tob1	3.52007e-10	0.299454	0.381	0.281	9.8555e-06	SSC_0	Tob1
Saraf	4.43785e-10	0.25768	0.685	0.662	1.24251e-05	SSC_0	Saraf
Vta1	4.50977e-10	0.259475	0.55	0.488	1.26264e-05	SSC_0	Vta1
Lamtor2	4.61213e-10	0.255722	0.863	0.888	1.2913e-05	SSC_0	Lamtor2
Cdk2ap2	5.89124e-10	0.283333	0.861	0.88	1.64943e-05	SSC_0	Cdk2ap2
Snhg11	6.06083e-10	0.293558	0.763	0.764	1.69691e-05	SSC_0	Snhg11
Asphd2	6.20265e-10	0.269367	0.639	0.597	1.73662e-05	SSC_0	Asphd2
Tmem132c	6.26241e-10	0.274154	0.354	0.26	1.75335e-05	SSC_0	Tmem132c
Ift122	6.88397e-10	0.278296	0.468	0.389	1.92737e-05	SSC_0	Ift122
Cfap97	6.91644e-10	0.255919	0.527	0.461	1.93647e-05	SSC_0	Cfap97
Polr3gl	8.41754e-10	0.276827	0.479	0.395	2.35674e-05	SSC_0	Polr3gl
Abca1	1.23395e-09	0.302396	0.63	0.597	3.4548e-05	SSC_0	Abca1
Med7	1.30743e-09	0.264791	0.694	0.691	3.66054e-05	SSC_0	Med7
Zfp131	1.72148e-09	0.269582	0.651	0.623	4.81979e-05	SSC_0	Zfp131
Rhoc	1.83165e-09	0.321164	0.418	0.333	5.12825e-05	SSC_0	Rhoc
Arhgap29	1.93797e-09	0.339103	0.589	0.56	5.42592e-05	SSC_0	Arhgap29
Slc25a4	2.08481e-09	0.258907	0.683	0.633	5.83706e-05	SSC_0	Slc25a4
Dync2h1	2.08753e-09	0.275081	0.466	0.397	5.84466e-05	SSC_0	Dync2h1
Jarid2	2.65681e-09	0.271879	0.678	0.666	7.43854e-05	SSC_0	Jarid2
Cdyl	3.15324e-09	0.31516	0.53	0.482	8.82843e-05	SSC_0	Cdyl
Rock1	3.65681e-09	0.271074	0.799	0.811	0.000102383	SSC_0	Rock1
Per3	3.69817e-09	0.321599	0.55	0.511	0.000103541	SSC_0	Per3
Pbrm1	4.52573e-09	0.25072	0.817	0.814	0.000126711	SSC_0	Pbrm1
Sppl3	5.34441e-09	0.288415	0.584	0.568	0.000149633	SSC_0	Sppl3
Wwp1	7.16639e-09	0.279037	0.521	0.456	0.000200644	SSC_0	Wwp1
Capg	7.81827e-09	0.282442	0.543	0.473	0.000218896	SSC_0	Capg
Tmem165	8.37382e-09	0.298793	0.607	0.601	0.00023445	SSC_0	Tmem165
Rbfox2	9.51509e-09	0.259453	0.644	0.633	0.000266403	SSC_0	Rbfox2
Angel2	1.21679e-08	0.250083	0.708	0.708	0.000340677	SSC_0	Angel2
Gltp	1.24683e-08	0.254568	0.785	0.825	0.000349086	SSC_0	Gltp
Rad21	1.42218e-08	0.273628	0.838	0.832	0.000398183	SSC_0	Rad21
Vamp3	1.55976e-08	0.26102	0.756	0.759	0.000436701	SSC_0	Vamp3
Susd4	1.6858e-08	0.259795	0.493	0.439	0.00047199	SSC_0	Susd4
Kmt2c	1.84274e-08	0.268008	0.708	0.688	0.000515932	SSC_0	Kmt2c
Tmem29	3.8013e-08	0.258344	0.708	0.694	0.00106429	SSC_0	Tmem29
Chmp5	3.93824e-08	0.258248	0.484	0.438	0.00110263	SSC_0	Chmp5
1110032A03Rik	4.16056e-08	0.272408	0.477	0.42	0.00116487	SSC_0	1110032A03Rik
Tgif1	5.57543e-08	0.29676	0.521	0.468	0.00156101	SSC_0	Tgif1
Hoxc9	6.20174e-08	0.271494	0.311	0.22	0.00173636	SSC_0	Hoxc9
Map3k4	6.45938e-08	0.262712	0.635	0.592	0.0018085	SSC_0	Map3k4
Ube2g1	8.13261e-08	0.264008	0.689	0.702	0.00227697	SSC_0	Ube2g1
Bik	8.57857e-08	0.283239	0.505	0.433	0.00240183	SSC_0	Bik
Zfp292	8.99384e-08	0.266425	0.813	0.847	0.0025181	SSC_0	Zfp292
Hes1	9.46093e-08	0.354259	0.614	0.583	0.00264887	SSC_0	Hes1
Celf2	1.42337e-07	0.26952	0.653	0.645	0.00398515	SSC_0	Celf2
Hivep2	1.51844e-07	0.262459	0.539	0.508	0.00425134	SSC_0	Hivep2
Mospd3	1.60979e-07	0.295616	0.559	0.545	0.00450708	SSC_0	Mospd3
Gna13	1.705e-07	0.250165	0.721	0.742	0.00477365	SSC_0	Gna13
Helz	2.21014e-07	0.291152	0.562	0.534	0.00618795	SSC_0	Helz
Cd151	2.64352e-07	0.256721	0.557	0.544	0.00740134	SSC_0	Cd151
Cited2	3.1756e-07	0.260788	0.548	0.501	0.00889105	SSC_0	Cited2
G2e3	3.40505e-07	0.260381	0.61	0.587	0.00953346	SSC_0	G2e3
Sft2d1	3.43167e-07	0.252326	0.61	0.611	0.009608	SSC_0	Sft2d1
Shroom3	4.7296e-07	0.250329	0.422	0.36	0.0132419	SSC_0	Shroom3
Akap9	7.1406e-07	0.273131	0.751	0.756	0.0199923	SSC_0	Akap9
1110037F02Rik	3.0397e-06	0.281893	0.466	0.434	0.0851056	SSC_0	1110037F02Rik
Upf3b	4.26654e-06	0.308462	0.381	0.321	0.119455	SSC_0	Upf3b
Rps2	3.93444e-107	0.643353	1	1	1.10157e-102	SSC_1	Rps2
Wdr89	1.00433e-103	0.930807	1	0.981	2.81192e-99	SSC_1	Wdr89
Rpsa	3.76743e-103	0.751949	1	1	1.05481e-98	SSC_1	Rpsa
Gm10709	3.47114e-96	2.00143	0.842	0.449	9.71849e-92	SSC_1	Gm10709
Rps18	4.88009e-92	0.482004	1	1	1.36633e-87	SSC_1	Rps18
Rps10	8.78037e-87	0.490565	1	1	2.45833e-82	SSC_1	Rps10
Ftl1	3.81049e-86	0.782019	1	0.999	1.06686e-81	SSC_1	Ftl1
Rpl9	3.16128e-85	0.597412	1	0.999	8.85095e-81	SSC_1	Rpl9
Rpl39	7.72386e-84	1.04129	1	0.961	2.16253e-79	SSC_1	Rpl39
Rps17	3.39127e-81	0.437954	1	1	9.49487e-77	SSC_1	Rps17
Rps5	7.98431e-81	0.474889	1	1	2.23545e-76	SSC_1	Rps5
Rps26	1.54842e-80	0.465924	1	1	4.33527e-76	SSC_1	Rps26
Rpl7	8.98319e-79	0.538315	1	0.999	2.51511e-74	SSC_1	Rpl7
Rpl31	4.37984e-76	0.466693	1	1	1.22627e-71	SSC_1	Rpl31
Prr13	4.15515e-74	0.426747	0.449	0.108	1.16336e-69	SSC_1	Prr13
Rpl8	7.11567e-74	0.397771	1	1	1.99225e-69	SSC_1	Rpl8
Tpt1	8.30393e-74	0.491924	1	0.999	2.32493e-69	SSC_1	Tpt1
Rpl9-ps6	1.15298e-73	0.871907	0.922	0.712	3.2281e-69	SSC_1	Rpl9-ps6
Gm9843	1.2091e-73	0.647631	0.985	0.97	3.38524e-69	SSC_1	Gm9843
Rpl6l	2.72394e-70	0.743969	0.992	0.951	7.62649e-66	SSC_1	Rpl6l
Rpl36	5.16335e-70	0.577489	1	1	1.44564e-65	SSC_1	Rpl36
Rps8	1.12689e-69	0.358472	1	1	3.15505e-65	SSC_1	Rps8
Eef1g	1.59563e-69	0.681099	0.992	0.979	4.46743e-65	SSC_1	Eef1g
Gm26917	2.36129e-69	0.688746	0.995	0.984	6.61113e-65	SSC_1	Gm26917
Rpl10-ps3	3.24663e-69	0.788834	0.835	0.495	9.08991e-65	SSC_1	Rpl10-ps3
Rpl10	1.05105e-67	0.619777	0.997	0.989	2.94272e-63	SSC_1	Rpl10
Rpl27	2.77118e-67	0.402016	1	1	7.75875e-63	SSC_1	Rpl27
Rpl34	7.57637e-66	0.380492	1	1	2.12123e-61	SSC_1	Rpl34
Rpl37a	1.80516e-63	0.350092	1	1	5.05409e-59	SSC_1	Rpl37a
Rpl12	4.46108e-62	0.362359	1	1	1.24901e-57	SSC_1	Rpl12
Rpl23	3.26904e-61	0.317723	1	1	9.15267e-57	SSC_1	Rpl23
Gm8730	4.67494e-61	0.578079	0.997	0.978	1.30889e-56	SSC_1	Gm8730
Rps15	6.39456e-61	0.37366	1	1	1.79035e-56	SSC_1	Rps15
Rpl18	6.45596e-60	0.404445	1	1	1.80754e-55	SSC_1	Rpl18
Rpl26	7.48558e-60	0.421997	1	1	2.09581e-55	SSC_1	Rpl26
Lgals1	8.84227e-60	0.991251	0.922	0.714	2.47566e-55	SSC_1	Lgals1
Rpl35a	1.1101e-58	0.289473	1	1	3.10805e-54	SSC_1	Rpl35a
Rpl37	2.64087e-56	0.354172	1	1	7.39391e-52	SSC_1	Rpl37
Rpl41	5.98881e-55	0.389656	1	1	1.67675e-50	SSC_1	Rpl41
Ifitm2	7.05696e-55	0.43146	0.479	0.153	1.97581e-50	SSC_1	Ifitm2
2010005H15Rik	9.17241e-53	0.376172	0.311	0.069	2.56809e-48	SSC_1	2010005H15Rik
Eef1b2	2.41731e-52	0.493185	1	0.991	6.76797e-48	SSC_1	Eef1b2
Rps18-ps3	6.14429e-52	0.591368	0.892	0.664	1.72028e-47	SSC_1	Rps18-ps3
Rpl5	9.09661e-51	0.363714	1	0.999	2.54687e-46	SSC_1	Rpl5
Hsp90ab1	2.50079e-50	0.395236	1	1	7.00172e-46	SSC_1	Hsp90ab1
Taf7	1.61443e-48	0.61607	0.975	0.942	4.52008e-44	SSC_1	Taf7
Gm10263	5.56836e-48	0.529229	0.757	0.447	1.55903e-43	SSC_1	Gm10263
Gm10093	5.69598e-48	0.258861	0.363	0.101	1.59476e-43	SSC_1	Gm10093
Apoe	1.14359e-47	0.716663	0.664	0.323	3.20184e-43	SSC_1	Apoe
Hspe1	1.19269e-47	0.351855	1	1	3.3393e-43	SSC_1	Hspe1
Gm11808	1.50341e-47	0.492157	0.997	0.983	4.20925e-43	SSC_1	Gm11808
Rpl36a	3.68668e-47	0.398008	1	0.999	1.0322e-42	SSC_1	Rpl36a
S100a10	7.10774e-47	0.415156	0.421	0.14	1.99002e-42	SSC_1	S100a10
Rpl23a	3.47921e-46	0.338674	1	1	9.74109e-42	SSC_1	Rpl23a
Rpl27-ps3	1.24726e-45	0.492291	0.952	0.807	3.49207e-41	SSC_1	Rpl27-ps3
Zic11	1.55791e-45	0.580894	0.764	0.402	4.36183e-41	SSC_1	Zic1
Rpl19	2.23819e-45	0.253168	1	1	6.26648e-41	SSC_1	Rpl19
Gm10116	3.71964e-45	0.630072	0.902	0.698	1.04142e-40	SSC_1	Gm10116
Rps25	1.32556e-44	0.291208	1	1	3.71129e-40	SSC_1	Rps25
Rps26-ps1	1.79393e-44	0.524396	0.962	0.797	5.02265e-40	SSC_1	Rps26-ps1
Rpl4	5.48103e-44	0.310368	1	1	1.53458e-39	SSC_1	Rpl4
Hoxb8	1.61528e-43	0.373146	0.333	0.095	4.52245e-39	SSC_1	Hoxb8
Rpl18a	1.92478e-43	0.29307	1	1	5.389e-39	SSC_1	Rpl18a
Rpl13	2.77938e-42	0.271442	1	1	7.78171e-38	SSC_1	Rpl13
Gnb2l1	3.03387e-40	0.383771	1	0.995	8.49423e-36	SSC_1	Gnb2l1
Pabpc1	5.31204e-39	0.415867	0.997	0.993	1.48726e-34	SSC_1	Pabpc1
Gm9844	1.04157e-38	0.46211	0.724	0.425	2.91619e-34	SSC_1	Gm9844
Rplp0	1.40033e-38	0.299546	1	1	3.92063e-34	SSC_1	Rplp0
Rpl35	1.98356e-38	0.301402	1	1	5.55356e-34	SSC_1	Rpl35
Rpl36al	3.8584e-38	0.361946	0.992	0.994	1.08027e-33	SSC_1	Rpl36al
Cd63	4.87492e-38	0.663337	0.734	0.445	1.36488e-33	SSC_1	Cd63
Rps9	5.1244e-38	0.319259	1	1	1.43473e-33	SSC_1	Rps9
Gm10269	1.06136e-36	0.342548	0.531	0.243	2.97159e-32	SSC_1	Gm10269
Rps27rt	3.57656e-36	0.58017	0.957	0.849	1.00137e-31	SSC_1	Rps27rt
Eef2	1.1471e-35	0.367043	1	0.999	3.21165e-31	SSC_1	Eef2
Rps3	5.56055e-35	0.261991	1	1	1.55684e-30	SSC_1	Rps3
Rps6	1.61246e-34	0.259088	1	1	4.51457e-30	SSC_1	Rps6
Eef1a1	8.23034e-34	0.29034	1	1	2.30433e-29	SSC_1	Eef1a1
Rpl7a-ps5	2.11019e-33	0.317573	0.584	0.287	5.90812e-29	SSC_1	Rpl7a-ps5
Tmem160	2.28152e-33	0.573121	0.777	0.591	6.38781e-29	SSC_1	Tmem160
Gabarap	3.11494e-33	0.496478	0.982	0.942	8.72121e-29	SSC_1	Gabarap
Pcbp4	3.16427e-33	0.421166	0.744	0.462	8.85933e-29	SSC_1	Pcbp4
Atp6v0b	1.08713e-32	0.45998	0.947	0.811	3.04374e-28	SSC_1	Atp6v0b
Scd2	2.26128e-32	0.35039	0.574	0.29	6.33112e-28	SSC_1	Scd2
Srm	7.05183e-32	0.403163	0.649	0.366	1.97437e-27	SSC_1	Srm
Rpl36-ps3	9.85217e-32	0.425323	0.747	0.491	2.75841e-27	SSC_1	Rpl36-ps3
Rpl24	2.11144e-31	0.250387	1	1	5.91161e-27	SSC_1	Rpl24
Plp2	3.18214e-31	0.348943	0.622	0.333	8.90936e-27	SSC_1	Plp2
Pcbp21	5.5308e-31	0.448133	0.98	0.935	1.54851e-26	SSC_1	Pcbp2
Rpl17	7.03829e-31	0.266886	1	1	1.97058e-26	SSC_1	Rpl17
Naca	2.48452e-30	0.306202	1	0.998	6.95615e-26	SSC_1	Naca
S100a11	3.17869e-30	0.32469	0.416	0.169	8.89969e-26	SSC_1	S100a11
Rpl10a	6.97814e-30	0.252865	1	1	1.95374e-25	SSC_1	Rpl10a
Rpl22l11	7.40155e-30	0.483337	1	0.999	2.07229e-25	SSC_1	Rpl22l1
Cyp51	1.80781e-29	0.413646	0.529	0.273	5.06151e-25	SSC_1	Cyp51
Serf2	4.5179e-29	0.265159	0.997	0.999	1.26492e-24	SSC_1	Serf2
Rps20	7.86368e-29	0.301676	1	1	2.20167e-24	SSC_1	Rps20
Slc25a1	1.95539e-28	0.281471	0.501	0.243	5.47469e-24	SSC_1	Slc25a1
Gm10260	3.3517e-28	0.254746	0.496	0.233	9.3841e-24	SSC_1	Gm10260
Gm10250	3.58792e-28	0.288742	0.514	0.266	1.00454e-23	SSC_1	Gm10250
mt-Cytb	5.95936e-28	0.325891	0.995	1	1.6685e-23	SSC_1	mt-Cytb
Fabp3	6.98124e-28	0.302492	0.293	0.102	1.95461e-23	SSC_1	Fabp3
2015-09-01	1.00709e-27	0.368417	0.937	0.857	2.81964e-23	SSC_1	2015-09-01
S100a6	1.2398e-27	0.447179	0.491	0.243	3.47118e-23	SSC_1	S100a6
Rasl11a1	1.65919e-27	0.48942	0.699	0.451	4.6454e-23	SSC_1	Rasl11a
Ldha	2.33301e-27	0.32332	0.594	0.331	6.53197e-23	SSC_1	Ldha
Mpzl21	6.78729e-27	0.380958	0.466	0.223	1.90031e-22	SSC_1	Mpzl2
Arpc1a	1.30599e-26	0.386785	0.987	0.923	3.65652e-22	SSC_1	Arpc1a
Tomm7	1.74797e-26	0.313086	0.995	0.989	4.89397e-22	SSC_1	Tomm7
Rps23	2.10489e-26	0.252618	1	1	5.89326e-22	SSC_1	Rps23
Polr1d	5.4779e-26	0.32888	0.992	0.948	1.5337e-21	SSC_1	Polr1d
Snrpf	1.09965e-25	0.267229	1	0.998	3.07881e-21	SSC_1	Snrpf
Tomm20	2.07292e-25	0.374538	0.977	0.961	5.80377e-21	SSC_1	Tomm20
Cstb	6.71532e-25	0.432494	0.815	0.661	1.88015e-20	SSC_1	Cstb
Stat3	1.41324e-24	0.380922	0.777	0.558	3.95678e-20	SSC_1	Stat3
Rpl3	1.54112e-24	0.266796	1	0.999	4.31484e-20	SSC_1	Rpl3
Minos1	1.54596e-24	0.325158	0.995	0.979	4.32837e-20	SSC_1	Minos1
Bsg	5.96889e-24	0.363262	0.97	0.921	1.67117e-19	SSC_1	Bsg
Rpl7a	1.64443e-23	0.292519	0.997	0.997	4.60406e-19	SSC_1	Rpl7a
Tmsb10	3.25981e-23	0.376224	1	0.998	9.12681e-19	SSC_1	Tmsb10
Rpl13-ps3	4.99419e-23	0.350189	0.927	0.79	1.39827e-18	SSC_1	Rpl13-ps3
Cacybp	5.78021e-23	0.310014	0.995	0.985	1.61834e-18	SSC_1	Cacybp
1500009L16Rik	1.59398e-22	0.393236	0.644	0.407	4.46284e-18	SSC_1	1500009L16Rik
Kcnq1ot1	3.13337e-22	0.40247	0.677	0.454	8.77282e-18	SSC_1	Kcnq1ot1
Cct2	9.01806e-22	0.294768	0.992	0.975	2.52488e-17	SSC_1	Cct2
Scamp3	3.27269e-21	0.341345	0.747	0.53	9.16288e-17	SSC_1	Scamp3
Slc25a5	5.31824e-21	0.358174	0.887	0.736	1.489e-16	SSC_1	Slc25a5
Arpc1b	1.46148e-20	0.370893	0.769	0.576	4.09186e-16	SSC_1	Arpc1b
Mrps12	1.50857e-20	0.342992	0.942	0.858	4.2237e-16	SSC_1	Mrps12
Bcl6b	2.09874e-20	0.325218	0.444	0.233	5.87604e-16	SSC_1	Bcl6b
mt-Nd2	2.23695e-20	0.300602	0.99	0.997	6.26301e-16	SSC_1	mt-Nd2
Slc25a41	7.21437e-20	0.329553	0.825	0.614	2.01988e-15	SSC_1	Slc25a4
Crlf2	9.66632e-20	0.388901	0.614	0.405	2.70638e-15	SSC_1	Crlf2
Pla2g1b	1.32322e-19	0.275711	0.491	0.279	3.70476e-15	SSC_1	Pla2g1b
Eif3f	1.63734e-19	0.267468	0.992	0.988	4.58422e-15	SSC_1	Eif3f
Rrs1	1.69497e-19	0.298205	0.82	0.62	4.74559e-15	SSC_1	Rrs1
Prelid1	2.8394e-19	0.293218	0.942	0.865	7.94975e-15	SSC_1	Prelid1
Gnl3	4.74661e-19	0.310149	0.96	0.909	1.32895e-14	SSC_1	Gnl3
Klk8	4.90153e-19	0.349045	0.604	0.39	1.37233e-14	SSC_1	Klk8
Bccip	6.61017e-19	0.290765	0.762	0.561	1.85072e-14	SSC_1	Bccip
Pfn1	1.43003e-18	0.293539	0.997	0.992	4.00379e-14	SSC_1	Pfn1
2810428I15Rik	1.95387e-18	0.308385	0.897	0.775	5.47045e-14	SSC_1	2810428I15Rik
Tmed2	2.46806e-18	0.312007	0.997	0.944	6.91007e-14	SSC_1	Tmed2
Ahsa1	3.1344e-18	0.324922	0.892	0.82	8.7757e-14	SSC_1	Ahsa1
Gm2000	3.59666e-18	0.271759	0.982	0.958	1.00699e-13	SSC_1	Gm2000
Mospd31	4.94662e-18	0.289371	0.734	0.521	1.38496e-13	SSC_1	Mospd3
Lhx11	5.27118e-18	0.288621	0.461	0.248	1.47582e-13	SSC_1	Lhx1
Dppa5a	7.17889e-18	0.291725	0.574	0.37	2.00995e-13	SSC_1	Dppa5a
Cycs	1.12337e-17	0.307294	0.982	0.919	3.14522e-13	SSC_1	Cycs
Crlf11	1.69643e-17	0.335044	0.82	0.642	4.74966e-13	SSC_1	Crlf1
Hmgcr	2.06305e-17	0.346255	0.682	0.5	5.77614e-13	SSC_1	Hmgcr
Polr2j	4.10454e-17	0.272298	0.95	0.902	1.14919e-12	SSC_1	Polr2j
Sfmbt2	1.62363e-16	0.271997	0.642	0.439	4.54585e-12	SSC_1	Sfmbt2
Tead2	1.88898e-16	0.311839	0.709	0.532	5.28877e-12	SSC_1	Tead2
H2afj	2.0849e-16	0.314024	0.717	0.546	5.8373e-12	SSC_1	H2afj
Bax	3.69669e-16	0.266854	0.985	0.941	1.035e-11	SSC_1	Bax
Atp6v1g1	3.82871e-16	0.273136	0.975	0.944	1.07196e-11	SSC_1	Atp6v1g1
AI413582	7.79015e-16	0.302135	0.817	0.644	2.18108e-11	SSC_1	AI413582
Fscn1	8.27414e-16	0.341549	0.714	0.516	2.31659e-11	SSC_1	Fscn1
Sepw1	8.81682e-16	0.356423	0.902	0.852	2.46853e-11	SSC_1	Sepw1
BC031181	8.98013e-16	0.261827	0.867	0.712	2.51426e-11	SSC_1	BC031181
Cuta	9.15404e-16	0.296294	0.912	0.827	2.56295e-11	SSC_1	Cuta
Hmgcs1	9.18625e-16	0.317066	0.734	0.552	2.57197e-11	SSC_1	Hmgcs1
Emb	1.61017e-15	0.266085	0.539	0.347	4.50815e-11	SSC_1	Emb
Ccng1	1.65226e-15	0.386933	0.516	0.331	4.626e-11	SSC_1	Ccng1
Gm10020	3.47233e-15	0.253088	0.932	0.873	9.72182e-11	SSC_1	Gm10020
Llph	4.25704e-15	0.280013	0.955	0.852	1.19189e-10	SSC_1	Llph
Vps36	4.62633e-15	0.287075	0.677	0.485	1.29528e-10	SSC_1	Vps36
Idi1	7.05701e-15	0.370806	0.657	0.495	1.97582e-10	SSC_1	Idi1
Mrpl57	1.41939e-14	0.260366	0.915	0.776	3.974e-10	SSC_1	Mrpl57
Uqcrq	1.57467e-14	0.266204	0.987	0.96	4.40876e-10	SSC_1	Uqcrq
Vimp	2.63799e-14	0.263364	0.807	0.658	7.38585e-10	SSC_1	Vimp
Msmo1	3.23505e-14	0.33628	0.669	0.479	9.05749e-10	SSC_1	Msmo1
Ktn1	9.63969e-14	0.3248	0.784	0.608	2.69892e-09	SSC_1	Ktn1
Nefm1	1.0766e-13	0.353895	0.672	0.467	3.01426e-09	SSC_1	Nefm
Znhit1	1.67748e-13	0.250528	0.747	0.59	4.6966e-09	SSC_1	Znhit1
Tapbp	2.65177e-13	0.260577	0.719	0.528	7.42442e-09	SSC_1	Tapbp
Bst2	3.30524e-13	0.283304	0.742	0.56	9.25401e-09	SSC_1	Bst2
Mien1	3.97629e-13	0.2529	0.945	0.894	1.11328e-08	SSC_1	Mien1
En11	5.01773e-13	0.262065	0.479	0.297	1.40486e-08	SSC_1	En1
Aurkaip1	1.15207e-12	0.261394	0.93	0.834	3.22556e-08	SSC_1	Aurkaip1
Ostc	1.63876e-12	0.251192	0.902	0.767	4.5882e-08	SSC_1	Ostc
Chchd10	2.33657e-12	0.328271	0.86	0.736	6.54193e-08	SSC_1	Chchd10
Mkrn1	2.97601e-12	0.276868	0.845	0.734	8.33224e-08	SSC_1	Mkrn1
Ccnd21	1.01351e-11	0.321882	0.96	0.878	2.83763e-07	SSC_1	Ccnd2
Ddt	1.18509e-11	0.255172	0.865	0.761	3.31801e-07	SSC_1	Ddt
Junb	1.39542e-09	0.263238	0.391	0.247	3.9069e-05	SSC_1	Junb
Psme2	2.79862e-09	0.250222	0.982	0.951	7.83558e-05	SSC_1	Psme2
Insig1	2.32033e-08	0.260623	0.719	0.568	0.000649647	SSC_1	Insig1
Vps8	9.51072e-08	0.423039	0.84	0.815	0.00266281	SSC_1	Vps8
Sdc4	0.00158367	0.262384	0.992	0.982	1	SSC_1	Sdc4
Rpl171	4.96133e-121	0.617819	1	1	1.38907e-116	SSC_2	Rpl17
Rpl261	1.54833e-113	0.656727	1	1	4.33502e-109	SSC_2	Rpl26
Rps15a	1.81348e-113	0.519445	1	1	5.07737e-109	SSC_2	Rps15a
Rpl21	4.54801e-112	0.512834	1	1	1.27335e-107	SSC_2	Rpl21
Rpl351	1.85976e-110	0.558583	1	1	5.20694e-106	SSC_2	Rpl35
Rps7	8.25981e-105	0.536985	1	1	2.31258e-100	SSC_2	Rps7
Rpl371	8.15849e-102	0.521734	1	1	2.28421e-97	SSC_2	Rpl37
Rpl32	5.94124e-96	0.462828	1	1	1.66343e-91	SSC_2	Rpl32
Rpl37a1	3.21275e-94	0.493977	1	1	8.99506e-90	SSC_2	Rpl37a
Rpl13a	2.9575e-92	0.45539	1	1	8.28041e-88	SSC_2	Rpl13a
Rps27	7.26824e-89	0.676985	1	1	2.03496e-84	SSC_2	Rps27
Rpl15	3.31998e-85	0.485032	1	1	9.29527e-81	SSC_2	Rpl15
Rps151	5.98603e-85	0.47336	1	1	1.67597e-80	SSC_2	Rps15
Rps24	3.81469e-81	0.368535	1	1	1.06804e-76	SSC_2	Rps24
Rpl22l12	1.60776e-79	0.820268	0.997	0.999	4.50142e-75	SSC_2	Rpl22l1
Rpl10a1	4.24085e-79	0.462013	1	1	1.18735e-74	SSC_2	Rpl10a
Rps14	6.51768e-77	0.372068	1	1	1.82482e-72	SSC_2	Rps14
Rpl42	1.22192e-74	0.474173	1	1	3.42114e-70	SSC_2	Rpl4
Rpl311	1.01399e-73	0.50663	1	1	2.83898e-69	SSC_2	Rpl31
Rpl23a1	1.05129e-73	0.47783	1	1	2.94339e-69	SSC_2	Rpl23a
Rpl6	3.22788e-73	0.425505	1	1	9.03741e-69	SSC_2	Rpl6
Rps28	3.64988e-73	0.374883	1	1	1.02189e-68	SSC_2	Rps28
Rpl341	4.07628e-73	0.438467	1	1	1.14128e-68	SSC_2	Rpl34
Rpl361	7.98864e-72	0.624824	1	1	2.23666e-67	SSC_2	Rpl36
Rps61	8.70641e-72	0.419918	1	1	2.43762e-67	SSC_2	Rps6
Rps27a	3.87106e-63	0.326087	1	1	1.08382e-58	SSC_2	Rps27a
Cox7a2l	3.65054e-60	0.599496	0.995	0.983	1.02208e-55	SSC_2	Cox7a2l
Rpl231	1.21973e-56	0.334213	1	1	3.415e-52	SSC_2	Rpl23
Malat11	2.46575e-56	0.651715	0.997	0.998	6.9036e-52	SSC_2	Malat1
Rpl7a1	6.43747e-56	0.523667	1	0.997	1.80236e-51	SSC_2	Rpl7a
Rps201	1.76153e-54	0.407812	1	1	4.93194e-50	SSC_2	Rps20
Rps181	9.16103e-53	0.432895	1	1	2.56491e-48	SSC_2	Rps18
Rpl18a1	1.33116e-52	0.333448	1	1	3.72699e-48	SSC_2	Rpl18a
Eif3h	7.4341e-47	0.444189	0.997	0.992	2.0814e-42	SSC_2	Eif3h
Rps81	4.70476e-46	0.337566	1	1	1.31724e-41	SSC_2	Rps8
Eef21	1.44504e-45	0.533159	1	0.999	4.04582e-41	SSC_2	Eef2
Rps3a1	1.52773e-45	0.315969	1	1	4.27733e-41	SSC_2	Rps3a1
Eif3k	1.75487e-45	0.413338	0.995	0.994	4.9133e-41	SSC_2	Eif3k
Rpl241	4.33244e-43	0.337586	1	1	1.213e-38	SSC_2	Rpl24
Rpl35a1	4.01518e-40	0.253585	1	1	1.12417e-35	SSC_2	Rpl35a
Rpl36a1	2.98374e-38	0.391569	1	0.999	8.35388e-34	SSC_2	Rpl36a
Gm20001	3.22751e-38	0.447262	0.985	0.957	9.0364e-34	SSC_2	Gm2000
Rpl6l1	8.13661e-38	0.589767	0.98	0.953	2.27809e-33	SSC_2	Rpl6l
Rps27rt1	1.87416e-37	0.610312	0.934	0.852	5.24729e-33	SSC_2	Rps27rt
Rpl121	1.27982e-36	0.276309	1	1	3.58324e-32	SSC_2	Rpl12
Eef1b21	1.63583e-36	0.451495	0.992	0.992	4.58e-32	SSC_2	Eef1b2
Rpl28	4.44368e-36	0.28143	1	1	1.24414e-31	SSC_2	Rpl28
Rpl30	3.63765e-35	0.279218	1	0.999	1.01847e-30	SSC_2	Rpl30
Rpl181	1.85447e-33	0.379082	1	1	5.19214e-29	SSC_2	Rpl18
Eif3f1	2.00402e-33	0.410935	0.99	0.989	5.61085e-29	SSC_2	Eif3f
Naca1	4.67262e-33	0.369488	0.997	0.998	1.30824e-28	SSC_2	Naca
Rps101	9.10656e-33	0.346836	1	1	2.54966e-28	SSC_2	Rps10
Rpl71	2.08694e-32	0.391864	0.997	0.999	5.84302e-28	SSC_2	Rpl7
Rpl91	3.05897e-30	0.44404	1	0.999	8.5645e-26	SSC_2	Rpl9
Rpsa1	2.0344e-28	0.46314	1	1	5.69592e-24	SSC_2	Rpsa
Rpl391	2.44506e-28	0.57244	0.985	0.963	6.84569e-24	SSC_2	Rpl39
Gm100201	6.20881e-28	0.386904	0.944	0.872	1.73834e-23	SSC_2	Gm10020
Mt1	3.39544e-27	0.44417	1	1	9.50655e-23	SSC_2	Mt1
Rps171	4.25612e-27	0.260133	1	1	1.19163e-22	SSC_2	Rps17
Rpl271	1.34587e-26	0.307519	1	1	3.76816e-22	SSC_2	Rpl27
Gm118081	5.79553e-26	0.387635	0.995	0.983	1.62263e-21	SSC_2	Gm11808
Rpl81	2.8991e-24	0.276682	1	1	8.11689e-20	SSC_2	Rpl8
Ddt1	7.15238e-24	0.386043	0.865	0.762	2.00252e-19	SSC_2	Ddt
Gm6133	2.52135e-23	0.393832	0.835	0.731	7.05929e-19	SSC_2	Gm6133
Ppfibp21	3.42497e-23	0.436512	0.705	0.496	9.58922e-19	SSC_2	Ppfibp2
Rpl51	5.14854e-23	0.259518	1	0.999	1.44149e-18	SSC_2	Rpl5
Gabarap1	7.16583e-23	0.417399	0.954	0.946	2.00629e-18	SSC_2	Gabarap
Rpl23a-ps3	2.38932e-22	0.328291	0.997	0.981	6.68963e-18	SSC_2	Rpl23a-ps3
Oxa1l	4.62992e-22	0.399323	0.649	0.493	1.29629e-17	SSC_2	Oxa1l
2700060E02Rik	6.40657e-22	0.303393	0.995	0.988	1.79371e-17	SSC_2	2700060E02Rik
Rasgrp21	1.73925e-20	0.348801	0.954	0.825	4.86955e-16	SSC_2	Rasgrp2
Rps51	4.18112e-20	0.287414	1	1	1.17063e-15	SSC_2	Rps5
Zic12	7.65132e-20	0.354155	0.641	0.42	2.14222e-15	SSC_2	Zic1
Saraf1	4.4431e-18	0.383311	0.74	0.655	1.24398e-13	SSC_2	Saraf
Atp5g2	7.17314e-18	0.273993	0.982	0.985	2.00834e-13	SSC_2	Atp5g2
Batf	1.83191e-17	0.282852	0.389	0.209	5.12899e-13	SSC_2	Batf
Klk81	1.89502e-17	0.308733	0.578	0.394	5.30568e-13	SSC_2	Klk8
Gm9493	2.97134e-17	0.310493	0.992	0.976	8.31916e-13	SSC_2	Gm9493
Zfos1	5.40621e-17	0.48703	0.817	0.743	1.51363e-12	SSC_2	Zfos1
Rpl9-ps61	7.6689e-16	0.523384	0.802	0.729	2.14714e-11	SSC_2	Rpl9-ps6
Rps18-ps31	5.14987e-15	0.399541	0.756	0.683	1.44186e-10	SSC_2	Rps18-ps3
Rpl27-ps31	1.19068e-14	0.341029	0.863	0.82	3.33366e-10	SSC_2	Rpl27-ps3
Rpl36-ps31	4.67433e-14	0.341982	0.626	0.508	1.30872e-09	SSC_2	Rpl36-ps3
Bri3	8.704e-14	0.29192	0.969	0.963	2.43695e-09	SSC_2	Bri3
Pcbp22	1.48137e-13	0.303261	0.926	0.942	4.14753e-09	SSC_2	Pcbp2
Nsa2	1.70541e-13	0.26594	0.964	0.95	4.7748e-09	SSC_2	Nsa2
Rps4x	6.76185e-13	0.38653	0.975	0.973	1.89318e-08	SSC_2	Rps4x
Apoe1	1.67256e-12	0.375123	0.496	0.346	4.68283e-08	SSC_2	Apoe
Foxc21	2.88527e-12	0.257863	0.565	0.412	8.07817e-08	SSC_2	Foxc2
Mrpl45	3.47547e-12	0.252829	0.799	0.729	9.73062e-08	SSC_2	Mrpl45
Ddit3	5.37409e-12	0.393359	0.366	0.235	1.50464e-07	SSC_2	Ddit3
Gm107091	7.48046e-12	0.881573	0.59	0.484	2.09438e-07	SSC_2	Gm10709
Gm98431	1.21844e-11	0.348225	0.985	0.97	3.41139e-07	SSC_2	Gm9843
Hcfc1r1	2.03374e-11	0.279958	0.771	0.723	5.69405e-07	SSC_2	Hcfc1r1
Snhg111	2.47579e-11	0.282101	0.819	0.756	6.93172e-07	SSC_2	Snhg11
Irx11	3.5816e-11	0.284743	0.295	0.168	1.00278e-06	SSC_2	Irx1
Rpl7a-ps51	4.48801e-11	0.291965	0.433	0.309	1.25655e-06	SSC_2	Rpl7a-ps5
Npc2	5.85027e-11	0.251626	0.86	0.862	1.63796e-06	SSC_2	Npc2
AI4135821	1.1802e-10	0.260056	0.73	0.656	3.30433e-06	SSC_2	AI413582
Grina	1.61381e-10	0.263181	0.511	0.397	4.51835e-06	SSC_2	Grina
Pnrc11	2.96189e-10	0.280145	0.873	0.846	8.2927e-06	SSC_2	Pnrc1
Wdr891	6.262e-10	0.311317	0.982	0.983	1.75323e-05	SSC_2	Wdr89
Gm87301	7.50789e-09	0.263288	0.985	0.98	0.000210206	SSC_2	Gm8730
Snhg6	2.71036e-08	0.254417	0.852	0.864	0.000758846	SSC_2	Snhg6
Mxra7	3.30726e-08	0.251147	0.565	0.474	0.000925966	SSC_2	Mxra7
Aig1	6.28208e-08	0.271308	0.639	0.554	0.00175886	SSC_2	Aig1
Pdgfa1	1.04264e-07	0.304913	0.735	0.694	0.00291918	SSC_2	Pdgfa
Ssbp21	3.13688e-07	0.254054	0.71	0.695	0.00878265	SSC_2	Ssbp2
Ctsl	2.38048e-06	0.276307	0.774	0.778	0.0666486	SSC_2	Ctsl
Msmo11	2.78525e-05	0.31676	0.545	0.496	0.779814	SSC_2	Msmo1
Ube2c	4.91372e-174	1.56337	0.988	0.515	1.37574e-169	Progenitor_B3	Ube2c
Nusap1	8.10207e-163	1.09599	0.863	0.24	2.26842e-158	Progenitor_B3	Nusap1
Ccnb1	2.61998e-152	1.40229	0.988	0.523	7.33541e-148	Progenitor_B3	Ccnb1
Cks2	1.16618e-151	1.39848	1	0.927	3.26507e-147	Progenitor_B3	Cks2
Cenpa	6.28598e-150	1.38397	0.997	0.867	1.75995e-145	Progenitor_B3	Cenpa
Tpx2	9.51119e-150	0.96006	0.895	0.278	2.66294e-145	Progenitor_B3	Tpx2
Prc1	4.58299e-145	1.06974	0.88	0.292	1.28314e-140	Progenitor_B3	Prc1
Mki67	8.77199e-142	0.87594	0.842	0.217	2.45598e-137	Progenitor_B3	Mki67
Cenpf	3.15641e-140	1.49037	1	0.845	8.83731e-136	Progenitor_B3	Cenpf
Top2a	3.28681e-140	1.36533	0.98	0.491	9.20241e-136	Progenitor_B3	Top2a
Arl6ip1	2.15926e-139	1.2428	1	0.874	6.04549e-135	Progenitor_B3	Arl6ip1
Ccna2	6.38831e-139	1.1741	0.968	0.441	1.7886e-134	Progenitor_B3	Ccna2
Cdc20	1.75752e-136	1.19073	0.965	0.526	4.9207e-132	Progenitor_B3	Cdc20
Cdkn3	1.53196e-131	0.614002	0.719	0.157	4.28917e-127	Progenitor_B3	Cdkn3
Ube2s	1.03723e-128	1.13546	1	0.973	2.90403e-124	Progenitor_B3	Ube2s
Hn1	1.97658e-126	1.17668	0.994	0.826	5.53402e-122	Progenitor_B3	Hn1
Plk1	5.02078e-125	0.480361	0.611	0.109	1.40572e-120	Progenitor_B3	Plk1
Hmgb2	4.85865e-124	1.18532	0.997	0.963	1.36033e-119	Progenitor_B3	Hmgb2
Aurka	6.90814e-122	0.682861	0.775	0.213	1.93414e-117	Progenitor_B3	Aurka
Cenpe	1.79077e-117	1.06146	0.968	0.574	5.01381e-113	Progenitor_B3	Cenpe
Lockd	2.30121e-113	0.309491	0.398	0.043	6.44294e-109	Progenitor_B3	Lockd
Kif23	3.29607e-113	0.674666	0.819	0.25	9.22834e-109	Progenitor_B3	Kif23
Cdca3	2.02802e-112	0.933602	0.936	0.444	5.67805e-108	Progenitor_B3	Cdca3
Ccnb2	8.76833e-111	0.948405	0.924	0.447	2.45496e-106	Progenitor_B3	Ccnb2
Tuba1c	2.52834e-110	0.377067	0.453	0.062	7.07886e-106	Progenitor_B3	Tuba1c
Cdk1	5.67916e-106	0.732359	0.854	0.303	1.59005e-101	Progenitor_B3	Cdk1
Usp26	8.07132e-104	0.943373	0.994	0.884	2.25981e-99	Progenitor_B3	Usp26
Tubb4b	2.18784e-103	1.18177	0.994	0.914	6.12553e-99	Progenitor_B3	Tubb4b
Aspm	4.59705e-101	0.566542	0.69	0.18	1.28708e-96	Progenitor_B3	Aspm
Hmmr	1.38029e-98	0.615659	0.74	0.226	3.86453e-94	Progenitor_B3	Hmmr
Calm2	4.59908e-98	0.751098	1	0.987	1.28765e-93	Progenitor_B3	Calm2
Birc5	2.1299e-91	0.796224	0.927	0.479	5.96329e-87	Progenitor_B3	Birc5
Kif11	1.81016e-89	0.533108	0.708	0.207	5.06808e-85	Progenitor_B3	Kif11
Kif20a	2.72734e-88	0.554154	0.757	0.244	7.63601e-84	Progenitor_B3	Kif20a
Fam83d	1.28774e-86	0.468546	0.649	0.176	3.60543e-82	Progenitor_B3	Fam83d
H2afz	3.24452e-86	0.737119	1	0.981	9.08401e-82	Progenitor_B3	H2afz
Calm1	1.22659e-84	0.806699	1	0.894	3.43421e-80	Progenitor_B3	Calm1
Kpna2	4.96316e-84	0.82887	0.968	0.642	1.38959e-79	Progenitor_B3	Kpna2
Tuba3b	3.21559e-82	0.990319	0.971	0.73	9.003e-78	Progenitor_B3	Tuba3b
Kif2c	7.05e-82	0.531508	0.749	0.253	1.97386e-77	Progenitor_B3	Kif2c
Hmgn2	1.19121e-81	0.789937	1	0.954	3.33514e-77	Progenitor_B3	Hmgn2
Kif4	1.83182e-74	0.341548	0.5	0.116	5.12874e-70	Progenitor_B3	Kif4
Kifc1	8.685e-71	0.364288	0.515	0.127	2.43163e-66	Progenitor_B3	Kifc1
Kif22	7.14702e-70	0.44728	0.699	0.237	2.00102e-65	Progenitor_B3	Kif22
Epcam	1.71155e-68	0.772663	0.944	0.607	4.79199e-64	Progenitor_B3	Epcam
Incenp	5.56936e-68	0.621721	0.889	0.473	1.55931e-63	Progenitor_B3	Incenp
Arhgap11a	8.14807e-67	0.365902	0.582	0.168	2.2813e-62	Progenitor_B3	Arhgap11a
Smc4	1.19437e-66	0.724613	0.942	0.685	3.344e-62	Progenitor_B3	Smc4
Cdca8	1.40284e-66	0.701996	0.968	0.76	3.92766e-62	Progenitor_B3	Cdca8
Ckap2l	2.00622e-65	0.349836	0.535	0.146	5.617e-61	Progenitor_B3	Ckap2l
Kif20b	1.68789e-64	0.586974	0.857	0.419	4.72576e-60	Progenitor_B3	Kif20b
Atp5f1	1.05504e-63	0.635319	0.997	0.858	2.95389e-59	Progenitor_B3	Atp5f1
Tacc3	1.38213e-63	0.585508	0.845	0.423	3.8697e-59	Progenitor_B3	Tacc3
Rangap1	8.40781e-63	0.54147	0.801	0.368	2.35402e-58	Progenitor_B3	Rangap1
Spc25	1.42362e-62	0.62729	0.939	0.564	3.98584e-58	Progenitor_B3	Spc25
Ccnf	3.91771e-62	0.474611	0.751	0.302	1.09688e-57	Progenitor_B3	Ccnf
Anp32e	6.15621e-62	0.690283	0.974	0.719	1.72361e-57	Progenitor_B3	Anp32e
Cox7a2	4.45564e-61	0.558548	1	0.986	1.24749e-56	Progenitor_B3	Cox7a2
Kif18a	5.83289e-61	0.388856	0.678	0.234	1.63309e-56	Progenitor_B3	Kif18a
Trim59	3.93075e-60	0.489098	0.76	0.308	1.10053e-55	Progenitor_B3	Trim59
Set	3.95594e-60	0.621082	1	0.929	1.10759e-55	Progenitor_B3	Set
Racgap1	2.09577e-59	0.483277	0.784	0.339	5.86773e-55	Progenitor_B3	Racgap1
Mis18bp1	5.51408e-59	0.669298	0.895	0.571	1.54383e-54	Progenitor_B3	Mis18bp1
Cdca2	1.19577e-57	0.425146	0.713	0.278	3.34792e-53	Progenitor_B3	Cdca2
Sgol2a	1.24199e-57	0.495665	0.766	0.332	3.47734e-53	Progenitor_B3	Sgol2a
Casc5	1.5541e-57	0.37378	0.582	0.192	4.35116e-53	Progenitor_B3	Casc5
Tmsb101	1.23665e-56	0.539177	1	0.998	3.46238e-52	Progenitor_B3	Tmsb10
Nek2	2.2544e-56	0.423276	0.713	0.281	6.31188e-52	Progenitor_B3	Nek2
Aurkb	8.21822e-56	0.469973	0.781	0.342	2.30094e-51	Progenitor_B3	Aurkb
Tubb5	5.38275e-55	0.579268	0.997	0.982	1.50706e-50	Progenitor_B3	Tubb5
Lonrf3	5.65138e-54	0.342678	0.55	0.176	1.58227e-49	Progenitor_B3	Lonrf3
Bub1	6.93381e-53	0.437794	0.792	0.349	1.94133e-48	Progenitor_B3	Bub1
Nuf2	2.42031e-52	0.317033	0.541	0.17	6.77639e-48	Progenitor_B3	Nuf2
Phf11d	6.29203e-52	0.31208	0.488	0.148	1.76164e-47	Progenitor_B3	Phf11d
Dynll1	3.68712e-51	0.402615	1	1	1.03232e-46	Progenitor_B3	Dynll1
Sgol1	4.64218e-51	0.494132	0.813	0.407	1.29972e-46	Progenitor_B3	Sgol1
Hmgn1	4.80809e-51	0.418708	1	0.995	1.34617e-46	Progenitor_B3	Hmgn1
Cenpl	8.35621e-51	0.266135	0.48	0.139	2.33957e-46	Progenitor_B3	Cenpl
Dynll2	1.84151e-50	0.576255	0.994	0.926	5.15585e-46	Progenitor_B3	Dynll2
Tuba3a	1.25949e-49	0.80952	0.974	0.889	3.52633e-45	Progenitor_B3	Tuba3a
C330027C09Rik	1.89989e-49	0.334217	0.605	0.216	5.31932e-45	Progenitor_B3	C330027C09Rik
Dlgap5	4.10966e-49	0.317031	0.561	0.191	1.15062e-44	Progenitor_B3	Dlgap5
Rps27l	1.99822e-48	0.495713	0.997	0.972	5.59462e-44	Progenitor_B3	Rps27l
Hnrnpdl	3.01133e-48	0.517349	0.997	0.949	8.43112e-44	Progenitor_B3	Hnrnpdl
Hnrnpa2b1	4.47362e-48	0.443744	1	0.966	1.25252e-43	Progenitor_B3	Hnrnpa2b1
Ttk	5.62096e-48	0.357869	0.687	0.272	1.57376e-43	Progenitor_B3	Ttk
Ska1	1.22626e-47	0.292807	0.52	0.165	3.43329e-43	Progenitor_B3	Ska1
Hnrnph3	5.20453e-46	0.483408	0.868	0.497	1.45716e-41	Progenitor_B3	Hnrnph3
Tuba1b	8.52535e-46	0.487399	0.915	0.566	2.38693e-41	Progenitor_B3	Tuba1b
Gm10282	1.15578e-45	0.528815	0.865	0.521	3.23596e-41	Progenitor_B3	Gm10282
Stmn1	1.92924e-45	0.487641	1	0.979	5.40148e-41	Progenitor_B3	Stmn1
Bub3	5.04824e-45	0.512902	0.959	0.811	1.4134e-40	Progenitor_B3	Bub3
Fbxo5	9.77992e-45	0.304754	0.482	0.154	2.73818e-40	Progenitor_B3	Fbxo5
Bub1b	4.09097e-44	0.411441	0.722	0.331	1.14539e-39	Progenitor_B3	Bub1b
Lmnb1	9.84986e-43	0.365441	0.713	0.321	2.75776e-38	Progenitor_B3	Lmnb1
Rps231	1.57026e-42	0.316298	1	1	4.3964e-38	Progenitor_B3	Rps23
Ube2a	3.26884e-42	0.520777	0.854	0.542	9.15209e-38	Progenitor_B3	Ube2a
Hnrnph1	2.42049e-41	0.440466	0.868	0.484	6.7769e-37	Progenitor_B3	Hnrnph1
Knstrn	5.02485e-41	0.44394	0.708	0.333	1.40686e-36	Progenitor_B3	Knstrn
Reep4	8.38161e-41	0.377108	0.646	0.284	2.34668e-36	Progenitor_B3	Reep4
Fubp1	1.20748e-40	0.448385	1	0.949	3.3807e-36	Progenitor_B3	Fubp1
Btf3	3.30554e-39	0.43134	1	0.945	9.25484e-35	Progenitor_B3	Btf3
Zranb2	1.51392e-38	0.448908	0.956	0.68	4.23866e-34	Progenitor_B3	Zranb2
Lsm6	2.33686e-38	0.409704	1	0.954	6.54275e-34	Progenitor_B3	Lsm6
Gpsm2	5.43193e-38	0.287053	0.588	0.236	1.52083e-33	Progenitor_B3	Gpsm2
Dnajc19	8.45769e-38	0.474506	0.915	0.662	2.36798e-33	Progenitor_B3	Dnajc19
H3f3b	2.4212e-37	0.363202	1	1	6.77887e-33	Progenitor_B3	H3f3b
Calr	8.61924e-37	0.436757	0.968	0.838	2.41321e-32	Progenitor_B3	Calr
Ran	9.28726e-37	0.340171	1	0.996	2.60025e-32	Progenitor_B3	Ran
H1fx	1.97923e-36	0.56304	0.807	0.511	5.54144e-32	Progenitor_B3	H1fx
Tnrc6a	2.13066e-36	0.468037	0.991	0.906	5.96541e-32	Progenitor_B3	Tnrc6a
Ect2	3.11048e-36	0.298893	0.547	0.215	8.70872e-32	Progenitor_B3	Ect2
Top1	7.19054e-36	0.461071	0.944	0.743	2.01321e-31	Progenitor_B3	Top1
Ncapd2	1.73255e-35	0.38627	0.842	0.478	4.85079e-31	Progenitor_B3	Ncapd2
Cited21	2.55872e-35	0.450299	0.819	0.471	7.16389e-31	Progenitor_B3	Cited2
Nasp	2.60539e-35	0.453249	0.974	0.825	7.29457e-31	Progenitor_B3	Nasp
Srsf6	6.75747e-35	0.415147	0.974	0.866	1.89196e-30	Progenitor_B3	Srsf6
Marcksl1	1.59243e-34	0.421282	0.994	0.971	4.45848e-30	Progenitor_B3	Marcksl1
Esco2	1.87316e-34	0.36477	0.801	0.423	5.24447e-30	Progenitor_B3	Esco2
Ier5l	2.16037e-34	0.283557	0.459	0.169	6.04861e-30	Progenitor_B3	Ier5l
Anln	4.87304e-34	0.28259	0.567	0.236	1.36435e-29	Progenitor_B3	Anln
Cep55	7.9587e-34	0.265873	0.62	0.266	2.22828e-29	Progenitor_B3	Cep55
Csrp2	1.11353e-33	0.378645	0.64	0.298	3.11767e-29	Progenitor_B3	Csrp2
Hmgb1	1.73344e-33	0.386739	1	0.993	4.85328e-29	Progenitor_B3	Hmgb1
2700094K13Rik	3.95258e-33	0.337366	0.994	0.992	1.10664e-28	Progenitor_B3	2700094K13Rik
Cenpw	8.968e-33	0.431824	0.965	0.849	2.51086e-28	Progenitor_B3	Cenpw
Smc2	3.13656e-32	0.400974	0.944	0.727	8.78175e-28	Progenitor_B3	Smc2
Dbf4	4.00764e-32	0.428085	0.86	0.57	1.12206e-27	Progenitor_B3	Dbf4
Ptma	4.88938e-32	0.293819	1	1	1.36893e-27	Progenitor_B3	Ptma
Ndufa4	9.27419e-32	0.369225	0.997	0.969	2.59659e-27	Progenitor_B3	Ndufa4
Cep89	1.39913e-31	0.251651	0.582	0.249	3.91728e-27	Progenitor_B3	Cep89
Cggbp1	1.80739e-31	0.412894	0.939	0.705	5.06034e-27	Progenitor_B3	Cggbp1
Gmfb	3.64648e-31	0.449975	0.924	0.739	1.02094e-26	Progenitor_B3	Gmfb
Ddx39	3.96392e-31	0.463969	0.883	0.662	1.10982e-26	Progenitor_B3	Ddx39
Hnrnpab	4.0682e-31	0.345866	0.997	0.954	1.13901e-26	Progenitor_B3	Hnrnpab
Dek	9.53456e-31	0.363642	0.985	0.901	2.66949e-26	Progenitor_B3	Dek
Pspc1	1.19726e-30	0.362183	0.804	0.449	3.3521e-26	Progenitor_B3	Pspc1
Ube2i	1.87367e-30	0.333251	1	0.974	5.24589e-26	Progenitor_B3	Ube2i
G2e31	3.13531e-30	0.366372	0.865	0.558	8.77824e-26	Progenitor_B3	G2e3
Sar1a	4.15173e-30	0.434422	0.985	0.89	1.1624e-25	Progenitor_B3	Sar1a
Eif1	1.39855e-29	0.337278	1	0.999	3.91565e-25	Progenitor_B3	Eif1
Npm1	1.8777e-29	0.318557	1	1	5.25719e-25	Progenitor_B3	Npm1
Tob11	2.92094e-29	0.313046	0.576	0.261	8.17806e-25	Progenitor_B3	Tob1
Sfpq	4.76519e-29	0.3868	0.988	0.904	1.33416e-24	Progenitor_B3	Sfpq
Hells	6.83666e-29	0.3479	0.997	0.945	1.91413e-24	Progenitor_B3	Hells
Ptms	1.27527e-28	0.29774	0.652	0.334	3.5705e-24	Progenitor_B3	Ptms
Rab26os	1.84039e-28	0.397815	0.819	0.509	5.15272e-24	Progenitor_B3	Rab26os
Mat2a	2.04636e-28	0.427347	0.959	0.802	5.72939e-24	Progenitor_B3	Mat2a
Atp1b1	2.9867e-28	0.307156	0.588	0.277	8.36216e-24	Progenitor_B3	Atp1b1
Ppig	5.80466e-28	0.349393	0.982	0.942	1.62519e-23	Progenitor_B3	Ppig
Txn1	7.19831e-28	0.360118	0.874	0.551	2.01538e-23	Progenitor_B3	Txn1
Snhg9	3.62773e-27	0.42234	0.684	0.405	1.01569e-22	Progenitor_B3	Snhg9
Ezh2	1.06778e-26	0.276336	0.652	0.327	2.98958e-22	Progenitor_B3	Ezh2
Srsf5	1.2462e-26	0.370947	0.985	0.88	3.48912e-22	Progenitor_B3	Srsf5
Ncapg	1.46352e-26	0.287402	0.64	0.324	4.09757e-22	Progenitor_B3	Ncapg
Pcbp1	3.64067e-26	0.368111	0.936	0.714	1.01931e-21	Progenitor_B3	Pcbp1
Fzr1	5.71582e-26	0.304655	0.69	0.378	1.60032e-21	Progenitor_B3	Fzr1
Anp32a	1.13956e-25	0.269126	0.561	0.268	3.19055e-21	Progenitor_B3	Anp32a
Usp1	1.32057e-25	0.309669	0.857	0.538	3.69733e-21	Progenitor_B3	Usp1
Plk4	2.71645e-25	0.353341	0.795	0.468	7.6055e-21	Progenitor_B3	Plk4
Hsp90b1	3.15186e-25	0.385108	0.994	0.947	8.82459e-21	Progenitor_B3	Hsp90b1
Phgdh	4.49375e-25	0.391728	0.959	0.776	1.25816e-20	Progenitor_B3	Phgdh
Atp5g1	2.50458e-24	0.31993	1	0.991	7.01233e-20	Progenitor_B3	Atp5g1
Psmd1	3.12781e-24	0.353214	0.953	0.739	8.75724e-20	Progenitor_B3	Psmd1
Ncl	4.21316e-24	0.299598	1	0.996	1.1796e-19	Progenitor_B3	Ncl
Srsf2	7.75818e-24	0.432903	0.994	0.914	2.17214e-19	Progenitor_B3	Srsf2
Gclc	1.41255e-23	0.322692	0.816	0.515	3.95487e-19	Progenitor_B3	Gclc
Serbp1	1.49165e-23	0.281541	1	0.984	4.17632e-19	Progenitor_B3	Serbp1
Tceb1	2.63e-23	0.353213	0.974	0.865	7.36347e-19	Progenitor_B3	Tceb1
Coq7	3.00156e-23	0.340916	0.988	0.854	8.40376e-19	Progenitor_B3	Coq7
Hnrnpd	4.07949e-23	0.346176	0.898	0.664	1.14217e-18	Progenitor_B3	Hnrnpd
Igfbp2	6.15883e-23	0.378431	0.924	0.679	1.72435e-18	Progenitor_B3	Igfbp2
Lsm2	7.0168e-23	0.283799	1	0.974	1.96456e-18	Progenitor_B3	Lsm2
Sms	1.32111e-22	0.253906	0.556	0.276	3.69886e-18	Progenitor_B3	Sms
Tomm201	1.33427e-22	0.367349	0.997	0.959	3.73569e-18	Progenitor_B3	Tomm20
Rangrf	1.67085e-22	0.371837	0.924	0.749	4.67805e-18	Progenitor_B3	Rangrf
Hnrnpa1	1.80599e-22	0.297369	1	0.978	5.05641e-18	Progenitor_B3	Hnrnpa1
Loxl2	2.50534e-22	0.72478	0.474	0.226	7.01445e-18	Progenitor_B3	Loxl2
Pim1	3.15262e-22	0.299752	0.968	0.722	8.8267e-18	Progenitor_B3	Pim1
Ier3ip1	3.93284e-22	0.33311	0.98	0.871	1.10112e-17	Progenitor_B3	Ier3ip1
Psmd7	4.99592e-22	0.398138	0.98	0.857	1.39876e-17	Progenitor_B3	Psmd7
Pbk	5.9083e-22	0.271189	0.728	0.429	1.65421e-17	Progenitor_B3	Pbk
Nudt4	6.82465e-22	0.337105	0.825	0.543	1.91077e-17	Progenitor_B3	Nudt4
Srsf1	1.15322e-21	0.306838	0.95	0.799	3.2288e-17	Progenitor_B3	Srsf1
Nucks1	1.93936e-21	0.342305	0.909	0.724	5.42982e-17	Progenitor_B3	Nucks1
Papola	2.67143e-21	0.301711	0.982	0.904	7.47948e-17	Progenitor_B3	Papola
Srsf7	2.75974e-21	0.331702	0.988	0.918	7.72673e-17	Progenitor_B3	Srsf7
Cbx1	2.81243e-21	0.308215	0.939	0.725	7.87425e-17	Progenitor_B3	Cbx1
Ckap2	2.98334e-21	0.288694	0.746	0.464	8.35275e-17	Progenitor_B3	Ckap2
Hnrnpu	5.33747e-21	0.321608	0.985	0.922	1.49439e-16	Progenitor_B3	Hnrnpu
Serp1	7.88886e-21	0.296953	0.76	0.478	2.20872e-16	Progenitor_B3	Serp1
Cycs1	9.57527e-21	0.298925	0.985	0.92	2.68088e-16	Progenitor_B3	Cycs
Siah1b	1.81254e-20	0.301212	0.848	0.611	5.07476e-16	Progenitor_B3	Siah1b
Ndufb8	1.83214e-20	0.286723	0.991	0.954	5.12964e-16	Progenitor_B3	Ndufb8
Eif4g2	4.20479e-20	0.307636	0.968	0.871	1.17726e-15	Progenitor_B3	Eif4g2
Wdr77	6.97765e-20	0.31446	0.877	0.668	1.9536e-15	Progenitor_B3	Wdr77
Ftl11	1.06499e-19	0.274918	1	0.999	2.98177e-15	Progenitor_B3	Ftl1
Exosc2	1.1051e-19	0.426732	0.746	0.475	3.09407e-15	Progenitor_B3	Exosc2
Klf4	1.13264e-19	0.282014	0.681	0.396	3.17118e-15	Progenitor_B3	Klf4
Txnrd1	1.20325e-19	0.286197	0.725	0.441	3.36887e-15	Progenitor_B3	Txnrd1
Tomm5	1.2182e-19	0.284501	0.816	0.534	3.41071e-15	Progenitor_B3	Tomm5
Gid8	1.26092e-19	0.265051	0.825	0.536	3.53033e-15	Progenitor_B3	Gid8
Rragd	1.66757e-19	0.332637	0.772	0.546	4.66887e-15	Progenitor_B3	Rragd
Arl1	1.79648e-19	0.324642	0.845	0.649	5.02978e-15	Progenitor_B3	Arl1
Cox5a	1.99901e-19	0.292345	0.991	0.968	5.59683e-15	Progenitor_B3	Cox5a
Rbm28	2.28277e-19	0.263226	0.734	0.444	6.3913e-15	Progenitor_B3	Rbm28
Naa50	5.26402e-19	0.306015	0.944	0.783	1.47382e-14	Progenitor_B3	Naa50
Sssca1	5.68299e-19	0.303065	0.804	0.566	1.59112e-14	Progenitor_B3	Sssca1
Rpl101	5.74535e-19	0.270852	1	0.989	1.60858e-14	Progenitor_B3	Rpl10
Map2k2	6.00845e-19	0.329338	0.974	0.876	1.68225e-14	Progenitor_B3	Map2k2
Mlf2	6.24424e-19	0.263996	0.918	0.613	1.74826e-14	Progenitor_B3	Mlf2
Eif5	7.13584e-19	0.266832	0.997	0.983	1.99789e-14	Progenitor_B3	Eif5
Rnf4	8.16024e-19	0.2806	0.906	0.703	2.2847e-14	Progenitor_B3	Rnf4
Eny2	8.62275e-19	0.312704	0.939	0.808	2.4142e-14	Progenitor_B3	Eny2
Hmgb3	1.19061e-18	0.276909	0.98	0.868	3.33347e-14	Progenitor_B3	Hmgb3
G3bp1	1.20603e-18	0.301284	0.953	0.783	3.37663e-14	Progenitor_B3	G3bp1
Cks1b	1.35215e-18	0.311629	0.974	0.895	3.78576e-14	Progenitor_B3	Cks1b
Cdc34	1.62427e-18	0.299289	0.912	0.707	4.54763e-14	Progenitor_B3	Cdc34
Usmg5	3.19884e-18	0.268906	1	0.975	8.95611e-14	Progenitor_B3	Usmg5
Akr1b3	4.30746e-18	0.336167	0.977	0.903	1.206e-13	Progenitor_B3	Akr1b3
Pfdn6	4.87319e-18	0.266995	0.991	0.927	1.3644e-13	Progenitor_B3	Pfdn6
Larp7	5.49205e-18	0.284336	0.933	0.753	1.53766e-13	Progenitor_B3	Larp7
Utp3	5.89215e-18	0.282232	0.927	0.714	1.64968e-13	Progenitor_B3	Utp3
Mrfap1	5.96842e-18	0.281689	0.988	0.901	1.67104e-13	Progenitor_B3	Mrfap1
Ndufa1	6.23039e-18	0.250463	0.819	0.544	1.74438e-13	Progenitor_B3	Ndufa1
Tex13	1.25697e-17	0.263445	0.751	0.477	3.51927e-13	Progenitor_B3	Tex13
Snrpc	1.48787e-17	0.269469	0.994	0.937	4.16574e-13	Progenitor_B3	Snrpc
Pofut2	2.78467e-17	0.295388	0.883	0.675	7.79653e-13	Progenitor_B3	Pofut2
Ttc14	3.91356e-17	0.279072	0.947	0.803	1.09572e-12	Progenitor_B3	Ttc14
Syncrip	4.99782e-17	0.265869	0.889	0.673	1.39929e-12	Progenitor_B3	Syncrip
Srsf3	5.87676e-17	0.265476	1	0.976	1.64537e-12	Progenitor_B3	Srsf3
Dmrt1	1.18907e-16	0.288122	0.968	0.845	3.32916e-12	Progenitor_B3	Dmrt1
Esf1	1.63982e-16	0.271671	0.982	0.903	4.59116e-12	Progenitor_B3	Esf1
Cfl1	1.68243e-16	0.264099	0.988	0.941	4.71047e-12	Progenitor_B3	Cfl1
Mrpl48	2.24501e-16	0.261903	0.915	0.703	6.28558e-12	Progenitor_B3	Mrpl48
Khdrbs1	2.32014e-16	0.257228	0.915	0.71	6.49592e-12	Progenitor_B3	Khdrbs1
Taf1d	4.33356e-16	0.265285	0.985	0.965	1.21331e-11	Progenitor_B3	Taf1d
Gm13075	5.22716e-16	0.721367	0.357	0.171	1.4635e-11	Progenitor_B3	Gm13075
Atp5h	6.89375e-16	0.250943	0.985	0.943	1.93011e-11	Progenitor_B3	Atp5h
Ddx3x	7.7009e-16	0.251682	0.819	0.545	2.1561e-11	Progenitor_B3	Ddx3x
Pnn	8.81408e-16	0.276579	0.956	0.823	2.46777e-11	Progenitor_B3	Pnn
Tma7	1.02592e-15	0.251817	0.798	0.551	2.87236e-11	Progenitor_B3	Tma7
Csnk1a1	1.32236e-15	0.263666	0.991	0.94	3.70233e-11	Progenitor_B3	Csnk1a1
P3h3	1.35081e-15	0.374428	0.377	0.182	3.78199e-11	Progenitor_B3	P3h3
Atp1a1	1.81586e-15	0.254375	0.719	0.458	5.08404e-11	Progenitor_B3	Atp1a1
Ube2q2	3.16476e-15	0.272139	0.833	0.584	8.86071e-11	Progenitor_B3	Ube2q2
Herc1	3.42389e-15	0.270514	0.927	0.774	9.5862e-11	Progenitor_B3	Herc1
Eif3m	3.66586e-15	0.269974	0.956	0.882	1.02637e-10	Progenitor_B3	Eif3m
Manf	4.01537e-15	0.287177	0.933	0.782	1.12422e-10	Progenitor_B3	Manf
Hjurp	7.56796e-15	0.254998	0.898	0.689	2.11888e-10	Progenitor_B3	Hjurp
Nop58	1.33989e-14	0.275798	0.921	0.744	3.75143e-10	Progenitor_B3	Nop58
Rasa1	3.58822e-14	0.262794	0.839	0.618	1.00463e-09	Progenitor_B3	Rasa1
Psma3	3.87729e-14	0.262821	0.991	0.925	1.08556e-09	Progenitor_B3	Psma3
Rbmxl2	4.27175e-14	0.28318	0.792	0.583	1.196e-09	Progenitor_B3	Rbmxl2
Lepr	1.24147e-13	0.430882	0.386	0.201	3.47586e-09	Progenitor_B3	Lepr
Akirin2	1.88107e-13	0.27736	0.874	0.715	5.26663e-09	Progenitor_B3	Akirin2
Sys1	2.07769e-13	0.256838	0.985	0.944	5.81711e-09	Progenitor_B3	Sys1
Arglu1	2.32996e-13	0.268271	0.918	0.735	6.52343e-09	Progenitor_B3	Arglu1
Aldoa	4.29476e-13	0.263409	0.959	0.854	1.20245e-08	Progenitor_B3	Aldoa
Ppp2ca	7.83384e-13	0.251124	0.918	0.731	2.19332e-08	Progenitor_B3	Ppp2ca
Il11	2.56603e-12	0.658552	0.55	0.374	7.18438e-08	Progenitor_B3	Il11
Alyref	3.06349e-12	0.261271	0.962	0.912	8.57715e-08	Progenitor_B3	Alyref
Snrpa1	3.07213e-12	0.254103	0.912	0.735	8.60134e-08	Progenitor_B3	Snrpa1
Arf6	7.39012e-12	0.257273	0.962	0.841	2.06909e-07	Progenitor_B3	Arf6
Hspa5	1.63377e-11	0.263726	0.921	0.766	4.57423e-07	Progenitor_B3	Hspa5
Sycp1	4.12712e-11	0.250353	0.962	0.873	1.15551e-06	Progenitor_B3	Sycp1
Hmgn5	7.30847e-11	0.295893	0.687	0.467	2.04623e-06	Progenitor_B3	Hmgn5
Gm7120	1.72434e-09	0.676495	0.365	0.213	4.82782e-05	Progenitor_B3	Gm7120
Elavl2	1.32849e-08	0.250336	0.819	0.617	0.000371951	Progenitor_B3	Elavl2
Noa1	3.52361e-07	0.251802	0.52	0.347	0.00986541	Progenitor_B3	Noa1
Tmem245	9.16823e-07	0.313232	0.746	0.573	0.0256692	Progenitor_B3	Tmem245
2810417H13Rik	5.36253e-145	1.28762	0.904	0.282	1.5014e-140	SSC_4	2810417H13Rik
Top2a1	2.08279e-95	1.11577	0.967	0.499	5.83141e-91	SSC_4	Top2a
Esco21	6.5837e-90	0.781547	0.914	0.417	1.8433e-85	SSC_4	Esco2
Ranbp1	8.18795e-84	0.817341	1	0.956	2.29246e-79	SSC_4	Ranbp1
Rrm2	2.91358e-83	0.526762	0.601	0.152	8.15743e-79	SSC_4	Rrm2
Ptma1	4.09943e-80	0.701498	1	1	1.14776e-75	SSC_4	Ptma
Hells1	1.92992e-78	0.828823	1	0.946	5.40338e-74	SSC_4	Hells
Mki671	8.86697e-75	0.595751	0.731	0.237	2.48257e-70	SSC_4	Mki67
H2afz1	6.00027e-68	0.688624	1	0.981	1.67996e-63	SSC_4	H2afz
Tipin	7.69507e-68	0.749001	0.987	0.87	2.15447e-63	SSC_4	Tipin
Lig1	8.64091e-67	0.843765	0.967	0.741	2.41928e-62	SSC_4	Lig1
Fam111a	5.13729e-66	0.335445	0.369	0.067	1.43834e-61	SSC_4	Fam111a
Dek1	5.51733e-64	0.707795	0.997	0.901	1.54474e-59	SSC_4	Dek
Dut	1.21762e-63	0.742141	0.99	0.893	3.40908e-59	SSC_4	Dut
Hmgb21	5.81496e-63	0.814665	1	0.963	1.62807e-58	SSC_4	Hmgb2
Uhrf1	8.63214e-63	0.702424	0.917	0.569	2.41683e-58	SSC_4	Uhrf1
Prim1	1.26351e-59	0.531677	0.661	0.243	3.53759e-55	SSC_4	Prim1
Pcna	1.63573e-58	0.769705	0.91	0.582	4.57973e-54	SSC_4	Pcna
1810037I17Rik	1.75488e-58	0.710653	0.997	0.911	4.91331e-54	SSC_4	1810037I17Rik
Tuba1b1	1.59946e-57	0.788106	0.92	0.571	4.47818e-53	SSC_4	Tuba1b
Clspn	1.25458e-54	0.632532	0.894	0.506	3.51258e-50	SSC_4	Clspn
Neil3	1.68781e-54	0.378823	0.458	0.123	4.72553e-50	SSC_4	Neil3
Atad2	1.62875e-53	0.672449	0.94	0.651	4.56018e-49	SSC_4	Atad2
Lrr1	2.14087e-51	0.396394	0.565	0.188	5.99401e-47	SSC_4	Lrr1
Slbp	3.9038e-51	0.807389	0.993	0.876	1.09298e-46	SSC_4	Slbp
Mcm3	7.27782e-51	0.655355	0.904	0.553	2.03765e-46	SSC_4	Mcm3
H3f3b1	9.58288e-51	0.576808	1	1	2.68301e-46	SSC_4	H3f3b
Smc41	1.34851e-50	0.649172	0.934	0.69	3.77557e-46	SSC_4	Smc4
Birc51	7.09945e-50	0.571242	0.89	0.489	1.9877e-45	SSC_4	Birc5
Nasp1	6.23551e-49	0.620367	0.98	0.826	1.74582e-44	SSC_4	Nasp
Usp11	3.9297e-48	0.60565	0.867	0.541	1.10024e-43	SSC_4	Usp1
Gmnn	4.9705e-48	0.581901	0.917	0.598	1.39164e-43	SSC_4	Gmnn
Smc1b	7.68811e-48	0.677459	0.977	0.855	2.15252e-43	SSC_4	Smc1b
Ccna21	1.10231e-47	0.543961	0.874	0.457	3.08624e-43	SSC_4	Ccna2
Mpzl22	1.19808e-47	0.461636	0.598	0.217	3.35438e-43	SSC_4	Mpzl2
Cox8c	1.82271e-47	0.470939	0.625	0.253	5.10323e-43	SSC_4	Cox8c
Pbk1	3.67781e-47	0.598314	0.814	0.424	1.02971e-42	SSC_4	Pbk
Ung	4.07358e-47	0.679249	0.95	0.705	1.14052e-42	SSC_4	Ung
Dscc1	1.62996e-46	0.299793	0.375	0.094	4.56356e-42	SSC_4	Dscc1
Dnajc9	2.69951e-46	0.577101	0.814	0.469	7.55809e-42	SSC_4	Dnajc9
Mcm6	8.35831e-45	0.613112	0.897	0.602	2.34016e-40	SSC_4	Mcm6
Hnrnpab1	1.86515e-44	0.465926	0.993	0.955	5.22204e-40	SSC_4	Hnrnpab
Anp32b	2.09986e-44	0.464921	1	0.99	5.87919e-40	SSC_4	Anp32b
Cdc25a	6.68976e-44	0.425669	0.664	0.282	1.873e-39	SSC_4	Cdc25a
Lsm21	1.74191e-42	0.470542	1	0.975	4.877e-38	SSC_4	Lsm2
Cdca31	5.71117e-42	0.528829	0.831	0.462	1.59901e-37	SSC_4	Cdca3
Dnmt1	8.18369e-42	0.545899	0.924	0.677	2.29127e-37	SSC_4	Dnmt1
Mcm5	7.36222e-41	0.569347	0.87	0.535	2.06127e-36	SSC_4	Mcm5
Spc251	4.09634e-40	0.546482	0.907	0.572	1.14689e-35	SSC_4	Spc25
Cdkn1a	4.54267e-40	0.468639	0.445	0.146	1.27186e-35	SSC_4	Cdkn1a
Nefm2	6.75994e-40	0.67559	0.834	0.457	1.89265e-35	SSC_4	Nefm
Fbxo51	9.15198e-40	0.327383	0.472	0.16	2.56237e-35	SSC_4	Fbxo5
Orc6	1.07779e-39	0.543565	0.9	0.669	3.01761e-35	SSC_4	Orc6
Nxt1	1.49884e-39	0.543948	0.927	0.701	4.19645e-35	SSC_4	Nxt1
Lhx12	3.90283e-39	0.453856	0.601	0.241	1.09271e-34	SSC_4	Lhx1
Asf1b	5.80308e-38	0.489442	0.821	0.485	1.62475e-33	SSC_4	Asf1b
Tk1	6.39345e-38	0.402146	0.641	0.287	1.79004e-33	SSC_4	Tk1
Mcm10	6.67492e-38	0.330141	0.545	0.213	1.86884e-33	SSC_4	Mcm10
Ube2s1	1.32954e-37	0.544234	1	0.973	3.72245e-33	SSC_4	Ube2s
Ezh21	2.45096e-37	0.459793	0.678	0.329	6.8622e-33	SSC_4	Ezh2
Higd1a	7.23643e-37	0.432144	0.997	0.967	2.02606e-32	SSC_4	Higd1a
Hsp90aa1	1.75341e-36	0.395861	1	1	4.90919e-32	SSC_4	Hsp90aa1
Rbm44	2.29349e-36	0.370945	0.618	0.27	6.4213e-32	SSC_4	Rbm44
Cdk11	4.78741e-36	0.40418	0.704	0.326	1.34038e-31	SSC_4	Cdk1
Rrm1	2.21398e-35	0.442423	0.774	0.431	6.1987e-31	SSC_4	Rrm1
Hist1h2ap	9.26025e-35	1.43282	0.89	0.715	2.59268e-30	SSC_4	Hist1h2ap
Rad51ap1	1.01703e-34	0.399849	0.648	0.304	2.84749e-30	SSC_4	Rad51ap1
Rpa2	1.38532e-34	0.507477	0.987	0.863	3.87862e-30	SSC_4	Rpa2
Lyar	2.2749e-34	0.479394	0.993	0.952	6.36926e-30	SSC_4	Lyar
Stmn11	3.68425e-34	0.496106	1	0.98	1.03152e-29	SSC_4	Stmn1
Tuba3b1	5.62768e-33	0.651882	0.95	0.736	1.57564e-28	SSC_4	Tuba3b
Syce2	6.11088e-33	0.500734	0.98	0.908	1.71093e-28	SSC_4	Syce2
Txn11	2.26111e-32	0.496332	0.847	0.559	6.33065e-28	SSC_4	Txn1
Rad51	9.7538e-32	0.440374	0.797	0.488	2.73087e-27	SSC_4	Rad51
Ppp2r2c	1.01484e-31	0.294833	0.432	0.159	2.84136e-27	SSC_4	Ppp2r2c
Dctpp1	1.03745e-31	0.514362	0.98	0.922	2.90465e-27	SSC_4	Dctpp1
Elavl21	6.18635e-31	0.523027	0.874	0.614	1.73205e-26	SSC_4	Elavl2
Cdc45	8.38868e-31	0.296053	0.518	0.221	2.34866e-26	SSC_4	Cdc45
Tgfb11	1.1469e-30	0.397989	0.611	0.29	3.2111e-26	SSC_4	Tgfb1
Pfn11	1.65675e-30	0.404041	1	0.992	4.63858e-26	SSC_4	Pfn1
Tex131	5.0004e-29	0.389271	0.807	0.475	1.40001e-24	SSC_4	Tex13
Ppia	8.90012e-29	0.290232	1	0.999	2.49186e-24	SSC_4	Ppia
Hmgn11	9.1943e-29	0.324493	1	0.995	2.57422e-24	SSC_4	Hmgn1
Nt5dc2	1.49476e-28	0.363984	0.631	0.327	4.18502e-24	SSC_4	Nt5dc2
Ccnd22	2.51747e-28	0.577586	0.99	0.878	7.04841e-24	SSC_4	Ccnd2
Rnf168	4.36366e-28	0.292757	0.532	0.236	1.22174e-23	SSC_4	Rnf168
Mif	4.42594e-28	0.351609	1	0.997	1.23917e-23	SSC_4	Mif
Nucks11	4.90578e-28	0.445897	0.907	0.726	1.37352e-23	SSC_4	Nucks1
0610010K14Rik	6.70415e-28	0.420122	0.997	0.957	1.87703e-23	SSC_4	0610010K14Rik
Mrfap11	6.76246e-28	0.424078	0.99	0.902	1.89335e-23	SSC_4	Mrfap1
Nme1	1.22874e-27	0.378873	1	0.983	3.44022e-23	SSC_4	Nme1
Psmc3ip	1.58741e-27	0.336557	0.654	0.341	4.44444e-23	SSC_4	Psmc3ip
Incenp1	7.32471e-27	0.388028	0.797	0.488	2.05077e-22	SSC_4	Incenp
Aunip	8.22171e-27	0.404253	0.777	0.49	2.30191e-22	SSC_4	Aunip
Tyms	8.23917e-27	0.398669	0.807	0.52	2.3068e-22	SSC_4	Tyms
Nhp2l1	8.44466e-27	0.355013	0.997	0.973	2.36434e-22	SSC_4	Nhp2l1
Mtch2	1.30641e-26	0.428944	0.993	0.908	3.6577e-22	SSC_4	Mtch2
Tmsb102	2.09871e-26	0.385234	1	0.998	5.87596e-22	SSC_4	Tmsb10
Rfc2	2.51429e-26	0.409109	0.877	0.646	7.0395e-22	SSC_4	Rfc2
Usp261	2.81576e-26	0.439882	0.98	0.887	7.88356e-22	SSC_4	Usp26
Calm11	3.39433e-26	0.447322	0.983	0.897	9.50343e-22	SSC_4	Calm1
Ska11	3.44722e-26	0.282645	0.432	0.178	9.65153e-22	SSC_4	Ska1
Dhfr	4.77002e-26	0.372847	0.661	0.359	1.33551e-21	SSC_4	Dhfr
Dtl	6.65385e-26	0.384637	0.734	0.43	1.86295e-21	SSC_4	Dtl
Phlda11	1.04876e-25	0.322475	0.488	0.216	2.93631e-21	SSC_4	Phlda1
Bcl6b1	1.09025e-25	0.384779	0.505	0.233	3.05247e-21	SSC_4	Bcl6b
Fen1	1.91936e-25	0.381666	0.764	0.469	5.37381e-21	SSC_4	Fen1
Wbp5	3.89116e-25	0.380733	0.771	0.467	1.08945e-20	SSC_4	Wbp5
Cdt1	4.16142e-25	0.404283	0.738	0.444	1.16512e-20	SSC_4	Cdt1
Cenpm	4.63627e-25	0.340478	0.611	0.323	1.29806e-20	SSC_4	Cenpm
Melk	1.30129e-24	0.305589	0.588	0.303	3.64335e-20	SSC_4	Melk
Pold3	1.47416e-24	0.368057	0.797	0.505	4.12736e-20	SSC_4	Pold3
Gpx4	1.57896e-24	0.394139	0.997	0.957	4.42077e-20	SSC_4	Gpx4
Mcm4	1.97306e-24	0.349268	0.698	0.39	5.52418e-20	SSC_4	Mcm4
Tuba3a1	2.42203e-24	0.584343	0.983	0.889	6.7812e-20	SSC_4	Tuba3a
Cbx5	4.13322e-24	0.387514	0.771	0.5	1.15722e-19	SSC_4	Cbx5
Nid11	4.96048e-24	0.334632	0.498	0.228	1.38883e-19	SSC_4	Nid1
Tpt11	5.48441e-24	0.30137	1	0.999	1.53553e-19	SSC_4	Tpt1
Ncapg2	6.33152e-24	0.328011	0.601	0.318	1.7727e-19	SSC_4	Ncapg2
Smc21	8.95034e-24	0.448109	0.917	0.732	2.50592e-19	SSC_4	Smc2
Prrx21	1.54197e-23	0.36506	0.631	0.334	4.3172e-19	SSC_4	Prrx2
Mcm2	1.78965e-23	0.349736	0.85	0.583	5.01067e-19	SSC_4	Mcm2
2700094K13Rik1	2.36066e-23	0.324116	0.997	0.991	6.60938e-19	SSC_4	2700094K13Rik
Sumo2	3.81899e-23	0.263679	1	0.996	1.06924e-18	SSC_4	Sumo2
Ftl12	4.21423e-23	0.422733	1	0.999	1.1799e-18	SSC_4	Ftl1
Rasl11a2	4.39234e-23	0.383803	0.754	0.453	1.22977e-18	SSC_4	Rasl11a
Cdca7	7.49117e-23	0.410623	0.957	0.86	2.09738e-18	SSC_4	Cdca7
Lsm5	7.5363e-23	0.327206	0.997	0.968	2.11001e-18	SSC_4	Lsm5
Spc24	7.86834e-23	0.331449	0.701	0.406	2.20298e-18	SSC_4	Spc24
Tomm202	1.04702e-22	0.36051	0.997	0.959	2.93144e-18	SSC_4	Tomm20
Chek1	1.5771e-22	0.271787	0.488	0.231	4.41557e-18	SSC_4	Chek1
Mrpl18	2.15936e-22	0.373588	0.927	0.737	6.04577e-18	SSC_4	Mrpl18
Cinp	2.64898e-22	0.367882	0.738	0.493	7.41661e-18	SSC_4	Cinp
Fth1	2.94649e-22	0.313488	1	0.999	8.24958e-18	SSC_4	Fth1
Atp5j	4.61338e-22	0.315497	1	0.967	1.29165e-17	SSC_4	Atp5j
Aurkb1	6.92844e-22	0.298323	0.651	0.361	1.93982e-17	SSC_4	Aurkb
Upf3b1	9.13961e-22	0.279938	0.591	0.302	2.55891e-17	SSC_4	Upf3b
Mmd1	1.62857e-21	0.523655	0.983	0.913	4.55966e-17	SSC_4	Mmd
Ppil1	1.82849e-21	0.361955	0.98	0.835	5.11941e-17	SSC_4	Ppil1
Plk41	1.92495e-21	0.315034	0.754	0.477	5.38947e-17	SSC_4	Plk4
Rasgrp22	3.98843e-21	0.382056	0.987	0.826	1.11668e-16	SSC_4	Rasgrp2
Cox7a21	1.11735e-20	0.323008	1	0.986	3.12835e-16	SSC_4	Cox7a2
Snrpf1	1.439e-20	0.262836	1	0.998	4.0289e-16	SSC_4	Snrpf
Cenph	2.65805e-20	0.355221	0.791	0.535	7.44201e-16	SSC_4	Cenph
Ppm1g	2.8827e-20	0.356753	0.937	0.752	8.07097e-16	SSC_4	Ppm1g
Chaf1a	3.30049e-20	0.278534	0.611	0.346	9.2407e-16	SSC_4	Chaf1a
Elof1	3.81101e-20	0.354883	0.95	0.83	1.06701e-15	SSC_4	Elof1
Mlf1	3.90345e-20	0.345018	0.784	0.518	1.09289e-15	SSC_4	Mlf1
Wdhd1	3.95076e-20	0.269312	0.631	0.352	1.10613e-15	SSC_4	Wdhd1
Hspe11	4.02456e-20	0.253538	1	1	1.1268e-15	SSC_4	Hspe1
2700029M09Rik	4.12581e-20	0.362928	0.884	0.681	1.15514e-15	SSC_4	2700029M09Rik
Ccdc34	4.24997e-20	0.367358	0.944	0.78	1.18991e-15	SSC_4	Ccdc34
Sgol11	6.14803e-20	0.293492	0.721	0.422	1.72133e-15	SSC_4	Sgol1
Nmb	1.14317e-19	0.314335	0.585	0.333	3.20065e-15	SSC_4	Nmb
U2af1	1.97314e-19	0.342772	0.973	0.925	5.52439e-15	SSC_4	U2af1
Mthfd2	1.97538e-19	0.33836	0.884	0.646	5.53068e-15	SSC_4	Mthfd2
Prc11	2.08476e-19	0.285751	0.598	0.329	5.83692e-15	SSC_4	Prc1
Slmo2	2.38144e-19	0.357533	0.904	0.716	6.66754e-15	SSC_4	Slmo2
Pgp	2.65728e-19	0.411525	0.947	0.807	7.43984e-15	SSC_4	Pgp
Txnrd11	2.76696e-19	0.341952	0.704	0.447	7.74694e-15	SSC_4	Txnrd1
Rnf26	2.85416e-19	0.291946	0.767	0.47	7.99108e-15	SSC_4	Rnf26
Gpx1	5.79206e-19	0.32401	0.967	0.834	1.62166e-14	SSC_4	Gpx1
Gm98441	1.25928e-18	0.338272	0.694	0.438	3.52572e-14	SSC_4	Gm9844
Pdzd21	1.3564e-18	0.362568	0.811	0.551	3.79766e-14	SSC_4	Pdzd2
Dnajc191	1.65333e-18	0.329499	0.9	0.667	4.62898e-14	SSC_4	Dnajc19
Barx11	2.06639e-18	0.308974	0.402	0.192	5.78549e-14	SSC_4	Barx1
Uqcrq1	2.17798e-18	0.321603	0.997	0.96	6.0979e-14	SSC_4	Uqcrq
Id3	2.30872e-18	0.279343	0.502	0.268	6.46396e-14	SSC_4	Id3
Tmed21	2.82909e-18	0.29459	0.993	0.946	7.92088e-14	SSC_4	Tmed2
Tubb4b1	3.24109e-18	0.415689	0.987	0.916	9.0744e-14	SSC_4	Tubb4b
Ppp1ca1	4.0514e-18	0.312593	0.997	0.986	1.13431e-13	SSC_4	Ppp1ca
Smc6	4.66965e-18	0.288269	0.993	0.975	1.30741e-13	SSC_4	Smc6
Cks1b1	7.50087e-18	0.382747	0.977	0.896	2.10009e-13	SSC_4	Cks1b
Atp5h1	9.59214e-18	0.324809	0.997	0.942	2.68561e-13	SSC_4	Atp5h
Mospd32	1.07199e-17	0.319407	0.757	0.525	3.00137e-13	SSC_4	Mospd3
Fignl1	1.2459e-17	0.257063	0.498	0.263	3.48826e-13	SSC_4	Fignl1
Dusp61	1.38276e-17	0.298276	0.741	0.461	3.87146e-13	SSC_4	Dusp6
Zic13	2.01962e-17	0.265729	0.714	0.419	5.65454e-13	SSC_4	Zic1
Naa501	2.0685e-17	0.337077	0.937	0.786	5.79139e-13	SSC_4	Naa50
Paics	2.81766e-17	0.3084	0.807	0.574	7.88888e-13	SSC_4	Paics
Serbp11	4.3317e-17	0.26019	0.997	0.985	1.21279e-12	SSC_4	Serbp1
Rfc1	6.95941e-17	0.306435	0.96	0.882	1.9485e-12	SSC_4	Rfc1
Chd41	7.14117e-17	0.320326	0.997	0.972	1.99938e-12	SSC_4	Chd4
Smc1a	7.80978e-17	0.265739	0.668	0.434	2.18658e-12	SSC_4	Smc1a
Cacybp1	7.94726e-17	0.27182	1	0.985	2.22507e-12	SSC_4	Cacybp
Rpl392	8.2344e-17	0.330631	0.993	0.962	2.30547e-12	SSC_4	Rpl39
Mrps16	9.68064e-17	0.311959	0.993	0.938	2.71039e-12	SSC_4	Mrps16
Ppp1cc	1.80175e-16	0.32287	0.997	0.939	5.04454e-12	SSC_4	Ppp1cc
Siah1b1	1.87977e-16	0.290862	0.844	0.615	5.26299e-12	SSC_4	Siah1b
Ppp1r2	1.90632e-16	0.334102	0.93	0.764	5.33731e-12	SSC_4	Ppp1r2
Epcam1	2.48219e-16	0.32975	0.847	0.621	6.94963e-12	SSC_4	Epcam
Lgals11	2.82609e-16	0.429985	0.884	0.724	7.9125e-12	SSC_4	Lgals1
Smc3	3.40653e-16	0.278134	0.993	0.969	9.53761e-12	SSC_4	Smc3
Pold1	3.42956e-16	0.287696	0.718	0.469	9.60209e-12	SSC_4	Pold1
Pcbp23	3.67767e-16	0.276453	0.993	0.935	1.02967e-11	SSC_4	Pcbp2
Bsg1	3.87468e-16	0.328849	0.973	0.922	1.08483e-11	SSC_4	Bsg
Plp21	4.43015e-16	0.253847	0.575	0.347	1.24035e-11	SSC_4	Plp2
Tsen34	5.50871e-16	0.30626	0.708	0.485	1.54233e-11	SSC_4	Tsen34
Ncapg1	6.22579e-16	0.26152	0.575	0.335	1.7431e-11	SSC_4	Ncapg
Cdk4	7.00387e-16	0.298014	0.967	0.897	1.96094e-11	SSC_4	Cdk4
Hn11	7.26139e-16	0.252332	0.957	0.832	2.03304e-11	SSC_4	Hn1
Hspa14	8.27635e-16	0.319761	0.864	0.683	2.31721e-11	SSC_4	Hspa14
Ssrp1	8.37139e-16	0.313618	0.96	0.868	2.34382e-11	SSC_4	Ssrp1
Rbbp4	9.89145e-16	0.297612	0.894	0.728	2.76941e-11	SSC_4	Rbbp4
Ube2t	1.05847e-15	0.324333	0.897	0.699	2.9635e-11	SSC_4	Ube2t
Rpia	1.42583e-15	0.297353	0.857	0.68	3.99203e-11	SSC_4	Rpia
Trap1a	1.4522e-15	0.266397	0.764	0.522	4.06587e-11	SSC_4	Trap1a
Mrpl49	2.14475e-15	0.277621	0.814	0.608	6.00487e-11	SSC_4	Mrpl49
Hnrnpa2b11	2.24323e-15	0.271894	1	0.967	6.28058e-11	SSC_4	Hnrnpa2b1
Srm1	2.28184e-15	0.297947	0.608	0.379	6.38869e-11	SSC_4	Srm
Rfc3	2.32543e-15	0.312489	0.728	0.528	6.51073e-11	SSC_4	Rfc3
Nup62	2.5044e-15	0.279664	0.854	0.657	7.01181e-11	SSC_4	Nup62
Slc25a51	2.72694e-15	0.325093	0.89	0.74	7.63488e-11	SSC_4	Slc25a5
Polr1d1	2.74847e-15	0.277904	0.983	0.951	7.69515e-11	SSC_4	Polr1d
Ube2i1	3.27356e-15	0.251468	1	0.975	9.16532e-11	SSC_4	Ube2i
Psat1	3.95908e-15	0.27956	0.731	0.489	1.10846e-10	SSC_4	Psat1
Snrpd1	4.39263e-15	0.299647	0.97	0.895	1.22985e-10	SSC_4	Snrpd1
Uba2	5.42076e-15	0.310565	0.88	0.697	1.5177e-10	SSC_4	Uba2
Lsm61	5.65542e-15	0.292494	0.997	0.955	1.5834e-10	SSC_4	Lsm6
Tcof1	6.70487e-15	0.290397	0.651	0.435	1.87723e-10	SSC_4	Tcof1
A430005L14Rik	6.75315e-15	0.284166	0.824	0.618	1.89075e-10	SSC_4	A430005L14Rik
Mcam1	1.06057e-14	0.299376	0.887	0.653	2.9694e-10	SSC_4	Mcam
Cyct	1.17243e-14	0.316634	0.777	0.601	3.28258e-10	SSC_4	Cyct
Arl5a	1.90719e-14	0.277297	0.581	0.352	5.33976e-10	SSC_4	Arl5a
Lhx21	1.99902e-14	0.254194	0.449	0.242	5.59686e-10	SSC_4	Lhx2
Rpa3	2.73969e-14	0.278578	0.797	0.574	7.67058e-10	SSC_4	Rpa3
Gsta41	3.08076e-14	0.288672	0.678	0.447	8.6255e-10	SSC_4	Gsta4
Hmgn21	4.3118e-14	0.293346	0.997	0.955	1.20722e-09	SSC_4	Hmgn2
Anapc15	4.35866e-14	0.290163	0.957	0.848	1.22034e-09	SSC_4	Anapc15
Cd631	4.35913e-14	0.285464	0.674	0.46	1.22047e-09	SSC_4	Cd63
Crlf12	4.73873e-14	0.306978	0.824	0.648	1.32675e-09	SSC_4	Crlf1
Gclc1	4.96786e-14	0.291108	0.767	0.524	1.3909e-09	SSC_4	Gclc
Ccnd1	6.5159e-14	0.264279	0.681	0.444	1.82432e-09	SSC_4	Ccnd1
Ube2a1	7.37613e-14	0.336412	0.761	0.555	2.06517e-09	SSC_4	Ube2a
Shmt1	7.5123e-14	0.274572	0.817	0.6	2.10329e-09	SSC_4	Shmt1
Hat1	8.08068e-14	0.280404	0.944	0.865	2.26243e-09	SSC_4	Hat1
Zmynd19	9.39384e-14	0.318321	0.894	0.71	2.63009e-09	SSC_4	Zmynd19
Mis18a	9.62468e-14	0.271192	0.777	0.579	2.69472e-09	SSC_4	Mis18a
Srsf71	9.65944e-14	0.277249	0.993	0.919	2.70445e-09	SSC_4	Srsf7
Ola1	1.24426e-13	0.278795	0.884	0.722	3.48368e-09	SSC_4	Ola1
Rnps1	1.4467e-13	0.280085	0.977	0.936	4.05048e-09	SSC_4	Rnps1
Mrps24	1.45014e-13	0.26899	0.973	0.902	4.06009e-09	SSC_4	Mrps24
Topbp1	1.53723e-13	0.308645	0.787	0.581	4.30394e-09	SSC_4	Topbp1
Gm101161	1.66466e-13	0.319644	0.894	0.705	4.66071e-09	SSC_4	Gm10116
Whsc1	1.99859e-13	0.265966	0.804	0.577	5.59567e-09	SSC_4	Whsc1
Pkig	2.25912e-13	0.325334	0.728	0.535	6.32509e-09	SSC_4	Pkig
Magoh	3.39102e-13	0.251048	0.97	0.906	9.49418e-09	SSC_4	Magoh
Slc25a42	4.76162e-13	0.279731	0.821	0.621	1.33316e-08	SSC_4	Slc25a4
Fthl17c	4.76655e-13	0.28848	0.827	0.64	1.33454e-08	SSC_4	Fthl17c
Dbi	5.02881e-13	0.256338	0.987	0.942	1.40797e-08	SSC_4	Dbi
Pomp1	5.4586e-13	0.251207	1	0.984	1.5283e-08	SSC_4	Pomp
Stag1	6.90056e-13	0.270893	0.89	0.728	1.93202e-08	SSC_4	Stag1
Stra13	7.41269e-13	0.271345	0.738	0.533	2.0754e-08	SSC_4	Stra13
Marcksl11	9.27856e-13	0.262271	1	0.971	2.59781e-08	SSC_4	Marcksl1
Lage3	1.10821e-12	0.26064	0.708	0.526	3.10277e-08	SSC_4	Lage3
Cmc2	1.11392e-12	0.255935	0.787	0.592	3.11876e-08	SSC_4	Cmc2
Mphosph8	1.25093e-12	0.268891	0.97	0.917	3.50234e-08	SSC_4	Mphosph8
Cycs2	1.25328e-12	0.286482	0.983	0.921	3.50895e-08	SSC_4	Cycs
Rhoc1	1.37925e-12	0.275839	0.522	0.327	3.86163e-08	SSC_4	Rhoc
Tubg1	1.53502e-12	0.262188	0.797	0.589	4.29776e-08	SSC_4	Tubg1
Set1	1.56636e-12	0.310853	0.993	0.931	4.38551e-08	SSC_4	Set
Mrpl42	2.26049e-12	0.253084	0.983	0.95	6.32892e-08	SSC_4	Mrpl42
Rad18	2.86138e-12	0.250971	0.741	0.521	8.01129e-08	SSC_4	Rad18
Chchd4	3.03458e-12	0.299443	0.9	0.796	8.49623e-08	SSC_4	Chchd4
Phf5a	3.61597e-12	0.270684	0.98	0.924	1.0124e-07	SSC_4	Phf5a
Pmaip1	5.02512e-12	0.27481	0.598	0.391	1.40693e-07	SSC_4	Pmaip1
Pbrm11	1.11933e-11	0.274315	0.95	0.801	3.13391e-07	SSC_4	Pbrm1
H2afv	1.2995e-11	0.26531	1	0.997	3.63833e-07	SSC_4	H2afv
Nolc1	1.41496e-11	0.287055	0.841	0.696	3.96161e-07	SSC_4	Nolc1
Tmem1601	1.51975e-11	0.294372	0.777	0.597	4.25501e-07	SSC_4	Tmem160
Brd2	1.85453e-11	0.270085	0.944	0.866	5.19231e-07	SSC_4	Brd2
Klhdc21	2.08366e-11	0.289411	0.831	0.691	5.83385e-07	SSC_4	Klhdc2
Hnrnpul1	5.69001e-11	0.253176	0.874	0.702	1.59309e-06	SSC_4	Hnrnpul1
Mrps121	1.05392e-10	0.265267	0.927	0.863	2.95076e-06	SSC_4	Mrps12
Atp6v0b1	1.15255e-10	0.260024	0.947	0.815	3.22691e-06	SSC_4	Atp6v0b
Emb1	1.24093e-10	0.298718	0.512	0.356	3.47437e-06	SSC_4	Emb
Gins4	1.53602e-10	0.273038	0.874	0.735	4.30055e-06	SSC_4	Gins4
Pole4	2.0577e-10	0.297044	0.874	0.747	5.76115e-06	SSC_4	Pole4
Id41	2.60543e-10	0.459725	0.631	0.505	7.29469e-06	SSC_4	Id4
Mat2a1	1.04701e-09	0.25108	0.917	0.808	2.93141e-05	SSC_4	Mat2a
H1f0	1.1266e-08	0.260255	0.561	0.402	0.000315426	SSC_4	H1f0
Gm269171	1.79043e-08	0.281329	0.993	0.984	0.000501285	SSC_4	Gm26917
Tubb51	2.94328e-08	0.328807	0.997	0.983	0.00082406	SSC_4	Tubb5
Srsf21	1.45129e-07	0.39674	0.973	0.917	0.00406332	SSC_4	Srsf2
Gm107092	7.93789e-07	0.781226	0.585	0.488	0.0222245	SSC_4	Gm10709
H1fx1	4.42654e-05	0.250781	0.664	0.53	1	SSC_4	H1fx
Upp1	3.82167e-130	1.14418	0.912	0.283	1.06999e-125	Progenitor_A5	Upp1
Mobp	4.6377e-130	0.501842	0.511	0.058	1.29846e-125	Progenitor_A5	Mobp
Phlda2	2.88835e-96	0.659238	0.63	0.136	8.08681e-92	Progenitor_A5	Phlda2
Epb41l4a	1.62e-79	0.545947	0.622	0.158	4.53567e-75	Progenitor_A5	Epb41l4a
Ifitm1	2.62765e-77	0.486241	0.492	0.096	7.35689e-73	Progenitor_A5	Ifitm1
Tubb2b	3.72428e-69	0.38424	0.427	0.08	1.04272e-64	Progenitor_A5	Tubb2b
Pfdn5	4.89215e-68	0.596248	1	0.997	1.3697e-63	Progenitor_A5	Pfdn5
Cdk6	8.53113e-67	0.466272	0.553	0.14	2.38855e-62	Progenitor_A5	Cdk6
Ly6g6e	6.75896e-66	0.378792	0.439	0.09	1.89237e-61	Progenitor_A5	Ly6g6e
Ddit4	4.04557e-65	0.675969	0.779	0.297	1.13268e-60	Progenitor_A5	Ddit4
Ccnjl	7.25915e-65	0.468287	0.534	0.138	2.03242e-60	Progenitor_A5	Ccnjl
Fbxw27	5.01332e-62	0.26113	0.286	0.037	1.40363e-57	Progenitor_A5	Fbxw27
Park7	2.77522e-60	0.638186	1	0.973	7.77006e-56	Progenitor_A5	Park7
Lgals2	1.28902e-59	0.524757	0.641	0.209	3.609e-55	Progenitor_A5	Lgals2
Onecut2	4.26336e-59	0.560121	0.595	0.174	1.19366e-54	Progenitor_A5	Onecut2
Lmo1	8.64141e-58	0.521338	0.637	0.21	2.41942e-53	Progenitor_A5	Lmo1
Lin28a	1.26319e-57	0.673207	0.855	0.431	3.53668e-53	Progenitor_A5	Lin28a
Foxf1	9.02732e-57	0.724271	0.989	0.66	2.52747e-52	Progenitor_A5	Foxf1
Igfbp7	1.11261e-56	0.343122	0.332	0.056	3.11509e-52	Progenitor_A5	Igfbp7
Rpl33	2.84245e-53	0.460742	1	0.999	7.95828e-49	Progenitor_A5	Rpl3
Ehmt2	4.19682e-53	0.700168	0.935	0.653	1.17503e-48	Progenitor_A5	Ehmt2
Hnrnpa0	2.40862e-52	0.706397	0.989	0.818	6.74365e-48	Progenitor_A5	Hnrnpa0
Rpl61	4.64694e-52	0.390528	1	1	1.30105e-47	Progenitor_A5	Rpl6
Apba2	6.22787e-52	0.442043	0.523	0.155	1.74368e-47	Progenitor_A5	Apba2
Igfbp6	9.49133e-52	0.50762	0.802	0.345	2.65738e-47	Progenitor_A5	Igfbp6
Hspg2	2.25384e-50	0.459207	0.542	0.171	6.3103e-46	Progenitor_A5	Hspg2
Idnk	2.04707e-49	0.527122	0.832	0.409	5.73138e-45	Progenitor_A5	Idnk
Egr4	6.9343e-49	0.690913	0.989	0.761	1.94146e-44	Progenitor_A5	Egr4
Stx6	1.08903e-48	0.639134	0.824	0.44	3.04907e-44	Progenitor_A5	Stx6
Oasl2	7.91171e-48	0.577797	0.737	0.324	2.21512e-43	Progenitor_A5	Oasl2
Brdt	3.96799e-46	0.523446	0.809	0.398	1.11096e-41	Progenitor_A5	Brdt
Cmip	5.99987e-46	0.558869	0.79	0.411	1.67984e-41	Progenitor_A5	Cmip
Acta2	1.00004e-45	0.357669	0.321	0.065	2.7999e-41	Progenitor_A5	Acta2
Sox3	1.48354e-45	0.531492	0.794	0.359	4.15362e-41	Progenitor_A5	Sox3
Fam132a	3.74509e-45	0.422026	0.618	0.235	1.04855e-40	Progenitor_A5	Fam132a
Eef22	3.89162e-45	0.411421	1	0.999	1.08957e-40	Progenitor_A5	Eef2
Rarg	3.3429e-44	0.330003	0.447	0.126	9.35946e-40	Progenitor_A5	Rarg
Sohlh1	5.51249e-44	0.608585	0.969	0.747	1.54339e-39	Progenitor_A5	Sohlh1
Neurog3	9.62437e-44	0.34804	0.45	0.126	2.69463e-39	Progenitor_A5	Neurog3
Tcp11l1	3.13368e-43	0.283719	0.355	0.084	8.77369e-39	Progenitor_A5	Tcp11l1
Nanos3	9.44381e-43	0.632135	0.866	0.523	2.64408e-38	Progenitor_A5	Nanos3
Ankrd11	1.2116e-42	0.636077	0.989	0.925	3.39224e-38	Progenitor_A5	Ankrd11
Wipi1	1.43956e-42	0.57233	0.889	0.526	4.03047e-38	Progenitor_A5	Wipi1
Faap20	1.8033e-42	0.524018	0.802	0.409	5.04889e-38	Progenitor_A5	Faap20
Ptch1	1.98055e-42	0.415464	0.611	0.23	5.54515e-38	Progenitor_A5	Ptch1
Rcc2	6.72582e-42	0.572413	0.989	0.9	1.8831e-37	Progenitor_A5	Rcc2
Rps141	1.06375e-41	0.270004	1	1	2.97828e-37	Progenitor_A5	Rps14
Mgll	1.30022e-41	0.393568	0.58	0.22	3.64037e-37	Progenitor_A5	Mgll
Rpl321	1.32185e-41	0.302938	1	1	3.70093e-37	Progenitor_A5	Rpl32
Mgmt	2.05596e-41	0.555792	0.836	0.488	5.75629e-37	Progenitor_A5	Mgmt
A230065H16Rik	2.17136e-41	0.291268	0.328	0.076	6.07937e-37	Progenitor_A5	A230065H16Rik
Lef1	4.01416e-41	0.287397	0.385	0.102	1.12388e-36	Progenitor_A5	Lef1
Rpl13a1	1.44477e-40	0.305276	1	1	4.04508e-36	Progenitor_A5	Rpl13a
Ptov1	2.08286e-40	0.55519	0.981	0.772	5.8316e-36	Progenitor_A5	Ptov1
Dicer1	5.61987e-40	0.58597	0.931	0.672	1.57345e-35	Progenitor_A5	Dicer1
Prok2	6.35147e-40	0.269636	0.382	0.101	1.77828e-35	Progenitor_A5	Prok2
Agpat5	5.56495e-39	0.5522	0.958	0.696	1.55807e-34	Progenitor_A5	Agpat5
Prkcz	1.40557e-38	0.549539	0.889	0.549	3.9353e-34	Progenitor_A5	Prkcz
Ddah2	1.4655e-38	0.537216	0.847	0.477	4.1031e-34	Progenitor_A5	Ddah2
Foxo1	2.20983e-38	0.519553	0.962	0.768	6.18707e-34	Progenitor_A5	Foxo1
Eif4ebp1	3.95339e-38	0.521741	0.973	0.837	1.10687e-33	Progenitor_A5	Eif4ebp1
Tle1	1.23887e-37	0.567122	0.901	0.607	3.46858e-33	Progenitor_A5	Tle1
Rhox10	2.07546e-37	0.416766	0.595	0.244	5.81088e-33	Progenitor_A5	Rhox10
Stk39	2.16515e-37	0.352846	0.534	0.193	6.062e-33	Progenitor_A5	Stk39
Map1lc3b	2.47741e-37	0.477852	1	0.986	6.93625e-33	Progenitor_A5	Map1lc3b
Igsf8	3.60177e-37	0.374674	0.607	0.24	1.00842e-32	Progenitor_A5	Igsf8
Syce3	5.71903e-37	0.525051	0.981	0.798	1.60121e-32	Progenitor_A5	Syce3
Ddah1	8.82409e-37	0.481363	0.76	0.391	2.47057e-32	Progenitor_A5	Ddah1
Rbbp6	3.62547e-36	0.493204	0.996	0.935	1.01506e-31	Progenitor_A5	Rbbp6
Rpl23a-ps31	6.85338e-36	0.461927	1	0.981	1.91881e-31	Progenitor_A5	Rpl23a-ps3
Ndrg4	2.07502e-35	0.386697	0.656	0.288	5.80965e-31	Progenitor_A5	Ndrg4
Mbnl2	2.99754e-35	0.511049	0.798	0.458	8.39251e-31	Progenitor_A5	Mbnl2
Psmb10	3.65163e-35	0.525791	0.981	0.793	1.02238e-30	Progenitor_A5	Psmb10
Tet3	5.54419e-35	0.407521	0.561	0.234	1.55226e-30	Progenitor_A5	Tet3
Rpl182	3.49107e-34	0.277991	1	1	9.77429e-30	Progenitor_A5	Rpl18
Pbx1	3.51156e-34	0.355906	0.588	0.232	9.83166e-30	Progenitor_A5	Pbx1
Mpp6	3.77734e-34	0.484272	0.939	0.713	1.05758e-29	Progenitor_A5	Mpp6
Pcmt1	4.27407e-34	0.525192	0.889	0.634	1.19665e-29	Progenitor_A5	Pcmt1
Fbxo32	7.45615e-34	0.451598	0.782	0.429	2.08757e-29	Progenitor_A5	Fbxo32
Mael	1.43611e-33	0.44511	0.996	0.963	4.02081e-29	Progenitor_A5	Mael
D10Wsu102e	1.50375e-33	0.487232	0.992	0.897	4.2102e-29	Progenitor_A5	D10Wsu102e
Pmm1	1.59959e-33	0.489361	0.966	0.778	4.47853e-29	Progenitor_A5	Pmm1
Cenpv	1.97026e-33	0.495242	0.847	0.54	5.51634e-29	Progenitor_A5	Cenpv
Rtcb	5.74538e-33	0.479966	0.943	0.8	1.60859e-28	Progenitor_A5	Rtcb
Gnb4	5.77632e-33	0.473752	0.855	0.538	1.61725e-28	Progenitor_A5	Gnb4
Tmem256	8.24463e-33	0.507057	0.973	0.824	2.30833e-28	Progenitor_A5	Tmem256
Cebpb	1.83596e-32	0.352394	0.634	0.275	5.14032e-28	Progenitor_A5	Cebpb
Pxt1	1.97758e-32	0.331855	0.5	0.19	5.53683e-28	Progenitor_A5	Pxt1
Galnt12	3.33683e-32	0.388212	0.592	0.258	9.34246e-28	Progenitor_A5	Galnt12
Mtch1	3.88519e-32	0.457226	0.924	0.624	1.08777e-27	Progenitor_A5	Mtch1
Rbck1	5.75989e-32	0.403453	0.664	0.324	1.61265e-27	Progenitor_A5	Rbck1
Rpl151	8.57616e-32	0.290621	1	1	2.40115e-27	Progenitor_A5	Rpl15
Iah1	1.44773e-31	0.513271	0.947	0.719	4.05337e-27	Progenitor_A5	Iah1
Piwil4	1.54617e-31	0.270554	0.427	0.145	4.32897e-27	Progenitor_A5	Piwil4
Mpc2	1.64608e-31	0.402966	1	0.989	4.6087e-27	Progenitor_A5	Mpc2
Rcor2	1.94718e-31	0.43147	0.802	0.441	5.45171e-27	Progenitor_A5	Rcor2
Chd3	6.25011e-31	0.552399	0.863	0.616	1.74991e-26	Progenitor_A5	Chd3
Cthrc1	1.13133e-30	0.332006	0.424	0.149	3.16749e-26	Progenitor_A5	Cthrc1
Ubxn2a	1.41407e-30	0.321904	0.55	0.225	3.95911e-26	Progenitor_A5	Ubxn2a
Ogt	4.29015e-30	0.503486	0.859	0.546	1.20116e-25	Progenitor_A5	Ogt
Ube2e2	5.16796e-30	0.365815	0.691	0.345	1.44693e-25	Progenitor_A5	Ube2e2
Eno1	5.76669e-30	0.499413	0.985	0.84	1.61456e-25	Progenitor_A5	Eno1
Mapkapk5	1.21392e-29	0.293387	0.462	0.176	3.39873e-25	Progenitor_A5	Mapkapk5
Camk2n1	2.09462e-29	0.452077	0.889	0.556	5.86453e-25	Progenitor_A5	Camk2n1
Prr7	7.60497e-29	0.377757	0.71	0.372	2.12924e-24	Progenitor_A5	Prr7
Rrad	9.30709e-29	0.363593	0.515	0.222	2.6058e-24	Progenitor_A5	Rrad
Myl9	1.36449e-28	0.261049	0.351	0.11	3.82029e-24	Progenitor_A5	Myl9
Nab2	1.61157e-28	0.424998	0.832	0.509	4.51207e-24	Progenitor_A5	Nab2
Klf13	1.65118e-28	0.492744	0.897	0.645	4.62297e-24	Progenitor_A5	Klf13
Fam3c	1.92852e-28	0.406066	0.637	0.328	5.39947e-24	Progenitor_A5	Fam3c
Apoa1bp	2.3906e-28	0.435618	0.939	0.691	6.69319e-24	Progenitor_A5	Apoa1bp
Mrpl23	2.61271e-28	0.409212	0.977	0.901	7.31506e-24	Progenitor_A5	Mrpl23
Fbxo31	2.84991e-28	0.472928	0.954	0.79	7.97917e-24	Progenitor_A5	Fbxo31
Shcbp1l	3.01277e-28	0.309614	0.492	0.202	8.43517e-24	Progenitor_A5	Shcbp1l
Npdc1	8.5279e-28	0.350956	0.504	0.223	2.38764e-23	Progenitor_A5	Npdc1
Rpl10a2	1.07591e-27	0.256572	1	1	3.01232e-23	Progenitor_A5	Rpl10a
Rac3	1.18773e-27	0.297564	0.485	0.194	3.32539e-23	Progenitor_A5	Rac3
Bcl7c	1.38679e-27	0.437849	0.931	0.738	3.88274e-23	Progenitor_A5	Bcl7c
E530001K10Rik	1.75686e-27	0.291137	0.435	0.166	4.91884e-23	Progenitor_A5	E530001K10Rik
Utf1	2.53172e-27	0.259352	0.351	0.115	7.0883e-23	Progenitor_A5	Utf1
5730508B09Rik	1.81087e-26	0.360935	0.691	0.357	5.07006e-22	Progenitor_A5	5730508B09Rik
Nudt41	5.5736e-26	0.427495	0.851	0.548	1.5605e-21	Progenitor_A5	Nudt4
Smim13	9.36449e-26	0.344403	0.683	0.364	2.62187e-21	Progenitor_A5	Smim13
Ctso	1.18477e-25	0.274215	0.443	0.175	3.31712e-21	Progenitor_A5	Ctso
Ddx25	2.27623e-25	0.450426	0.855	0.637	6.37299e-21	Progenitor_A5	Ddx25
Cacna1h	2.82486e-25	0.272636	0.431	0.168	7.90905e-21	Progenitor_A5	Cacna1h
Crip2	6.91848e-25	0.403262	0.691	0.403	1.93703e-20	Progenitor_A5	Crip2
Cln3	9.79052e-25	0.394042	0.782	0.511	2.74115e-20	Progenitor_A5	Cln3
Gabarapl1	1.77926e-24	0.300779	0.683	0.359	4.98158e-20	Progenitor_A5	Gabarapl1
Eif2c5	1.80973e-24	0.286473	0.485	0.208	5.06689e-20	Progenitor_A5	Eif2c5
Ttc3	2.18838e-24	0.419111	0.966	0.84	6.12702e-20	Progenitor_A5	Ttc3
Mycn	2.25558e-24	0.323284	0.58	0.282	6.31517e-20	Progenitor_A5	Mycn
Polr3e	3.1895e-24	0.354667	0.626	0.333	8.92995e-20	Progenitor_A5	Polr3e
Fam214a	4.87459e-24	0.29229	0.569	0.269	1.36479e-19	Progenitor_A5	Fam214a
Pou2f2	6.42417e-24	0.341718	0.637	0.322	1.79864e-19	Progenitor_A5	Pou2f2
Sepp1	7.49727e-24	0.259383	0.405	0.156	2.09908e-19	Progenitor_A5	Sepp1
Tcp1	8.13782e-24	0.323801	1	0.982	2.27843e-19	Progenitor_A5	Tcp1
Eif4b	1.20347e-23	0.449725	0.935	0.794	3.36947e-19	Progenitor_A5	Eif4b
Gm10076	1.30965e-23	0.338778	1	0.99	3.66676e-19	Progenitor_A5	Gm10076
Ube2r2	1.32275e-23	0.416167	0.79	0.523	3.70343e-19	Progenitor_A5	Ube2r2
Got2	1.62383e-23	0.338542	0.683	0.388	4.5464e-19	Progenitor_A5	Got2
Acp6	2.09948e-23	0.326696	0.664	0.376	5.87812e-19	Progenitor_A5	Acp6
Gm94931	3.44338e-23	0.335054	1	0.976	9.64078e-19	Progenitor_A5	Gm9493
Akt1	3.59895e-23	0.306595	0.592	0.3	1.00763e-18	Progenitor_A5	Akt1
D16Ertd472e	8.07672e-23	0.358434	0.702	0.414	2.26132e-18	Progenitor_A5	D16Ertd472e
Nt5c2	1.81399e-22	0.392817	0.84	0.588	5.0788e-18	Progenitor_A5	Nt5c2
Efcab10	2.13157e-22	0.390802	0.744	0.456	5.96797e-18	Progenitor_A5	Efcab10
Tmtc4	3.63045e-22	0.386924	0.76	0.484	1.01645e-17	Progenitor_A5	Tmtc4
Dapk3	3.82163e-22	0.337878	0.687	0.376	1.06998e-17	Progenitor_A5	Dapk3
Psmd71	3.93047e-22	0.368988	0.985	0.86	1.10045e-17	Progenitor_A5	Psmd7
Aff3	4.14194e-22	0.268977	0.561	0.268	1.15966e-17	Progenitor_A5	Aff3
Eif3h1	4.49476e-22	0.286678	1	0.992	1.25844e-17	Progenitor_A5	Eif3h
Pacsin1	5.40638e-22	0.252792	0.473	0.206	1.51368e-17	Progenitor_A5	Pacsin1
Kif5c	1.87397e-21	0.305759	0.66	0.376	5.24674e-17	Progenitor_A5	Kif5c
Nsa21	2.02278e-21	0.347106	0.989	0.948	5.66339e-17	Progenitor_A5	Nsa2
Rhpn1	2.38302e-21	0.295425	0.569	0.294	6.67197e-17	Progenitor_A5	Rhpn1
Msi2	3.721e-21	0.39862	0.939	0.738	1.04181e-16	Progenitor_A5	Msi2
Ppp1r14b	4.2051e-21	0.418309	0.832	0.589	1.17734e-16	Progenitor_A5	Ppp1r14b
Snx9	4.24526e-21	0.319073	0.626	0.347	1.18859e-16	Progenitor_A5	Snx9
Wbp4	5.81834e-21	0.406203	0.901	0.716	1.62902e-16	Progenitor_A5	Wbp4
Cd47	6.57605e-21	0.337767	0.664	0.376	1.84116e-16	Progenitor_A5	Cd47
Ccdc167	7.14965e-21	0.257295	0.546	0.265	2.00176e-16	Progenitor_A5	Ccdc167
Prtg	7.55415e-21	0.299797	0.588	0.297	2.11501e-16	Progenitor_A5	Prtg
Eef1d	9.71765e-21	0.328261	1	0.979	2.72075e-16	Progenitor_A5	Eef1d
Glrx3	2.0535e-20	0.374448	0.989	0.899	5.74938e-16	Progenitor_A5	Glrx3
R3hcc1	2.39681e-20	0.263916	0.55	0.278	6.71059e-16	Progenitor_A5	R3hcc1
Fxr1	2.49119e-20	0.37597	0.924	0.8	6.97485e-16	Progenitor_A5	Fxr1
Anxa11	2.59392e-20	0.335797	0.763	0.485	7.26245e-16	Progenitor_A5	Anxa11
Ldlrad3	3.50553e-20	0.311557	0.584	0.323	9.81478e-16	Progenitor_A5	Ldlrad3
Ctdspl	3.86928e-20	0.263846	0.363	0.15	1.08332e-15	Progenitor_A5	Ctdspl
Nr2f6	4.00583e-20	0.351791	0.836	0.604	1.12155e-15	Progenitor_A5	Nr2f6
Rpl29	4.354e-20	0.370115	1	0.997	1.21903e-15	Progenitor_A5	Rpl29
Psmb1	4.39394e-20	0.26425	1	0.995	1.23022e-15	Progenitor_A5	Psmb1
1600020E01Rik	4.80451e-20	0.277308	0.618	0.333	1.34517e-15	Progenitor_A5	1600020E01Rik
Cct5	6.45875e-20	0.302418	1	0.971	1.80832e-15	Progenitor_A5	Cct5
Hmgb11	7.29495e-20	0.296009	1	0.993	2.04244e-15	Progenitor_A5	Hmgb1
Gnai2	9.12268e-20	0.352897	0.981	0.892	2.55417e-15	Progenitor_A5	Gnai2
Crtc3	9.46073e-20	0.266892	0.557	0.284	2.64882e-15	Progenitor_A5	Crtc3
Bnip3	1.66975e-19	0.329042	0.706	0.437	4.67497e-15	Progenitor_A5	Bnip3
Polr3h	1.97246e-19	0.351892	0.908	0.667	5.52251e-15	Progenitor_A5	Polr3h
Spa17	2.21696e-19	0.319259	0.737	0.451	6.20703e-15	Progenitor_A5	Spa17
Tcf7l2	2.7989e-19	0.291668	0.553	0.288	7.83637e-15	Progenitor_A5	Tcf7l2
Pgls	6.05922e-19	0.368022	0.939	0.795	1.69646e-14	Progenitor_A5	Pgls
Cdkn2a	7.07022e-19	0.374938	0.973	0.84	1.97952e-14	Progenitor_A5	Cdkn2a
Dgcr6	1.36589e-18	0.341065	0.802	0.56	3.82421e-14	Progenitor_A5	Dgcr6
Stau1	1.75951e-18	0.344078	0.916	0.74	4.92627e-14	Progenitor_A5	Stau1
l7Rn6	2.19901e-18	0.351097	0.855	0.635	6.1568e-14	Progenitor_A5	l7Rn6
Ifi27	2.41109e-18	0.295928	0.622	0.338	6.75057e-14	Progenitor_A5	Ifi27
Gstm5	2.41891e-18	0.322126	0.966	0.866	6.77246e-14	Progenitor_A5	Gstm5
Rragd1	2.60386e-18	0.321829	0.813	0.548	7.29029e-14	Progenitor_A5	Rragd
Auts2	2.62887e-18	0.313274	0.981	0.884	7.36032e-14	Progenitor_A5	Auts2
Mrpl14	3.86295e-18	0.341087	0.962	0.838	1.08155e-13	Progenitor_A5	Mrpl14
Gng13	4.28714e-18	0.315459	0.802	0.515	1.20031e-13	Progenitor_A5	Gng13
BC005561	4.4466e-18	0.339824	0.931	0.791	1.24496e-13	Progenitor_A5	BC005561
Klf2	8.89102e-18	0.270333	0.603	0.332	2.48931e-13	Progenitor_A5	Klf2
Bnc2	1.04257e-17	0.30655	0.824	0.6	2.91899e-13	Progenitor_A5	Bnc2
Rassf3	1.37752e-17	0.277055	0.557	0.304	3.85679e-13	Progenitor_A5	Rassf3
Gm12216	1.45389e-17	0.286023	0.645	0.383	4.0706e-13	Progenitor_A5	Gm12216
Snhg61	1.51572e-17	0.331945	0.954	0.855	4.24372e-13	Progenitor_A5	Snhg6
Kdm5b	1.52623e-17	0.332634	0.958	0.874	4.27315e-13	Progenitor_A5	Kdm5b
Enc1	2.03999e-17	0.252735	0.531	0.275	5.71157e-13	Progenitor_A5	Enc1
9530077C05Rik	2.12904e-17	0.275617	0.603	0.343	5.96089e-13	Progenitor_A5	9530077C05Rik
Uchl1	2.49247e-17	0.303439	0.996	0.967	6.97841e-13	Progenitor_A5	Uchl1
Ninj1	2.8248e-17	0.255128	0.611	0.342	7.90889e-13	Progenitor_A5	Ninj1
Phb	2.88586e-17	0.326016	0.977	0.866	8.07983e-13	Progenitor_A5	Phb
Atp1a11	3.1438e-17	0.304182	0.71	0.466	8.802e-13	Progenitor_A5	Atp1a1
Pigp	3.51999e-17	0.321241	0.679	0.428	9.85527e-13	Progenitor_A5	Pigp
Txnrd3	4.02459e-17	0.280499	0.676	0.43	1.12681e-12	Progenitor_A5	Txnrd3
Dtnbp1	4.2499e-17	0.281846	0.744	0.487	1.18989e-12	Progenitor_A5	Dtnbp1
Serf1	4.7224e-17	0.268649	1	0.97	1.32218e-12	Progenitor_A5	Serf1
Ina	5.48176e-17	0.259651	0.588	0.333	1.53478e-12	Progenitor_A5	Ina
Nhp2	6.05853e-17	0.294414	0.996	0.96	1.69627e-12	Progenitor_A5	Nhp2
Dlk1	7.95778e-17	0.316029	0.561	0.313	2.22802e-12	Progenitor_A5	Dlk1
Mapk3	9.50017e-17	0.332361	0.763	0.526	2.65986e-12	Progenitor_A5	Mapk3
Tmem194	1.12476e-16	0.298705	0.649	0.393	3.14909e-12	Progenitor_A5	Tmem194
Kdm1a	1.21515e-16	0.325646	0.859	0.653	3.40217e-12	Progenitor_A5	Kdm1a
Psme1	1.60855e-16	0.348078	0.981	0.864	4.50362e-12	Progenitor_A5	Psme1
Faf2	1.83621e-16	0.297808	0.748	0.508	5.14101e-12	Progenitor_A5	Faf2
Top11	2.26908e-16	0.353262	0.924	0.75	6.35296e-12	Progenitor_A5	Top1
Rbms1	2.3292e-16	0.323889	0.802	0.572	6.52129e-12	Progenitor_A5	Rbms1
Zmat5	2.44357e-16	0.288675	0.771	0.524	6.84152e-12	Progenitor_A5	Zmat5
Dnmt3b	2.929e-16	0.342448	0.664	0.418	8.20063e-12	Progenitor_A5	Dnmt3b
2002-03-01	6.40835e-16	0.28301	0.618	0.38	1.79421e-11	Progenitor_A5	2002-03-01
1700037H04Rik	7.44938e-16	0.314297	0.74	0.506	2.08568e-11	Progenitor_A5	1700037H04Rik
Cebpg	1.43633e-15	0.330797	0.866	0.673	4.02144e-11	Progenitor_A5	Cebpg
Wasf2	1.64757e-15	0.328287	0.828	0.631	4.61287e-11	Progenitor_A5	Wasf2
Mat2b	1.88618e-15	0.300437	0.973	0.85	5.28091e-11	Progenitor_A5	Mat2b
Kazn	2.19615e-15	0.275149	0.573	0.328	6.14877e-11	Progenitor_A5	Kazn
Adad2	2.59881e-15	0.273408	0.618	0.371	7.27615e-11	Progenitor_A5	Adad2
Klhdc3	2.9785e-15	0.312244	0.95	0.83	8.33922e-11	Progenitor_A5	Klhdc3
Plekha5	3.01358e-15	0.274515	0.656	0.418	8.43743e-11	Progenitor_A5	Plekha5
Pura	3.24126e-15	0.318562	0.779	0.56	9.07487e-11	Progenitor_A5	Pura
Gcat	4.01505e-15	0.312815	0.748	0.534	1.12413e-10	Progenitor_A5	Gcat
Zfp428	4.82938e-15	0.294339	0.935	0.765	1.35213e-10	Progenitor_A5	Zfp428
Fam69b	7.58358e-15	0.306718	0.672	0.458	2.12325e-10	Progenitor_A5	Fam69b
Hmgn51	9.19725e-15	0.270023	0.725	0.469	2.57505e-10	Progenitor_A5	Hmgn5
Nucb2	9.68761e-15	0.289156	0.576	0.344	2.71234e-10	Progenitor_A5	Nucb2
Eif3l	1.15966e-14	0.275888	0.969	0.879	3.24683e-10	Progenitor_A5	Eif3l
Akirin21	1.36421e-14	0.321814	0.912	0.716	3.81951e-10	Progenitor_A5	Akirin2
Cct3	1.49144e-14	0.280773	0.981	0.9	4.17574e-10	Progenitor_A5	Cct3
Ccdc6	2.35846e-14	0.308935	0.874	0.68	6.60323e-10	Progenitor_A5	Ccdc6
Xrcc6bp1	2.44263e-14	0.294077	0.775	0.53	6.83889e-10	Progenitor_A5	Xrcc6bp1
Pdcd4	2.71973e-14	0.320467	0.966	0.871	7.61469e-10	Progenitor_A5	Pdcd4
Gpi1	4.33131e-14	0.266413	0.996	0.962	1.21268e-09	Progenitor_A5	Gpi1
Fsd1	4.46652e-14	0.281365	0.794	0.579	1.25054e-09	Progenitor_A5	Fsd1
Me2	4.75161e-14	0.283912	0.901	0.705	1.33036e-09	Progenitor_A5	Me2
Eif3i	6.32722e-14	0.25213	0.996	0.969	1.77149e-09	Progenitor_A5	Eif3i
H2afy	1.15262e-13	0.275262	0.996	0.92	3.22711e-09	Progenitor_A5	H2afy
Acvr2b	1.16457e-13	0.272479	0.706	0.463	3.26056e-09	Progenitor_A5	Acvr2b
Cecr2	1.19549e-13	0.275546	0.901	0.73	3.34712e-09	Progenitor_A5	Cecr2
Enah	1.44339e-13	0.279785	0.901	0.76	4.04121e-09	Progenitor_A5	Enah
Wdr1	2.23681e-13	0.294515	0.851	0.679	6.26262e-09	Progenitor_A5	Wdr1
Dlgap4	2.31e-13	0.29062	0.615	0.402	6.46754e-09	Progenitor_A5	Dlgap4
Akr1a1	2.8732e-13	0.268631	0.977	0.918	8.04438e-09	Progenitor_A5	Akr1a1
Henmt1	3.98562e-13	0.265258	0.58	0.369	1.11589e-08	Progenitor_A5	Henmt1
2610524H06Rik	5.71609e-13	0.300765	0.939	0.85	1.60039e-08	Progenitor_A5	2610524H06Rik
Mvd	5.7848e-13	0.250673	0.615	0.385	1.61963e-08	Progenitor_A5	Mvd
Epc1	7.57038e-13	0.277465	0.786	0.569	2.11955e-08	Progenitor_A5	Epc1
Hdgf	7.9017e-13	0.250869	0.992	0.902	2.21232e-08	Progenitor_A5	Hdgf
Senp6	8.01556e-13	0.301234	0.836	0.69	2.2442e-08	Progenitor_A5	Senp6
Smarce1	9.32478e-13	0.292967	0.935	0.789	2.61075e-08	Progenitor_A5	Smarce1
Hip1	1.01258e-12	0.25864	0.683	0.457	2.83501e-08	Progenitor_A5	Hip1
Chmp7	1.14175e-12	0.271465	0.763	0.575	3.19667e-08	Progenitor_A5	Chmp7
Grsf1	1.67036e-12	0.259725	0.828	0.641	4.67668e-08	Progenitor_A5	Grsf1
Vars	1.75071e-12	0.284061	0.832	0.635	4.90165e-08	Progenitor_A5	Vars
Gm20002	1.75745e-12	0.266573	1	0.957	4.9205e-08	Progenitor_A5	Gm2000
Faf1	1.99205e-12	0.277117	0.798	0.605	5.57734e-08	Progenitor_A5	Faf1
Ssbp4	2.18501e-12	0.25849	0.737	0.517	6.1176e-08	Progenitor_A5	Ssbp4
Tsacc	2.82355e-12	0.255157	0.679	0.462	7.90537e-08	Progenitor_A5	Tsacc
Sec61b	3.01484e-12	0.284285	0.969	0.86	8.44095e-08	Progenitor_A5	Sec61b
Slc25a31	3.16782e-12	0.290744	0.969	0.91	8.86926e-08	Progenitor_A5	Slc25a31
Cenpw1	3.8334e-12	0.275417	0.969	0.851	1.07328e-07	Progenitor_A5	Cenpw
Ppil3	4.0927e-12	0.250645	0.672	0.468	1.14587e-07	Progenitor_A5	Ppil3
Ddx27	4.85446e-12	0.31013	0.924	0.81	1.35915e-07	Progenitor_A5	Ddx27
Exosc8	8.01703e-12	0.271591	0.958	0.826	2.24461e-07	Progenitor_A5	Exosc8
Anp32e1	8.1855e-12	0.280418	0.905	0.732	2.29178e-07	Progenitor_A5	Anp32e
9130401M01Rik	9.23776e-12	0.253395	0.977	0.913	2.58639e-07	Progenitor_A5	9130401M01Rik
Plekha1	9.42736e-12	0.260033	0.771	0.574	2.63947e-07	Progenitor_A5	Plekha1
Ubxn8	1.5513e-11	0.254403	0.542	0.337	4.34332e-07	Progenitor_A5	Ubxn8
Nudt19	1.61493e-11	0.263362	0.729	0.537	4.52148e-07	Progenitor_A5	Nudt19
Rab26os1	4.86645e-11	0.254385	0.744	0.524	1.36251e-06	Progenitor_A5	Rab26os
Phf20	5.27638e-11	0.250351	0.939	0.818	1.47728e-06	Progenitor_A5	Phf20
Tmem5	1.00724e-10	0.276527	0.863	0.717	2.82006e-06	Progenitor_A5	Tmem5
Zcwpw1	1.15926e-10	0.254068	0.935	0.815	3.2457e-06	Progenitor_A5	Zcwpw1
Gng12	2.06017e-10	0.250474	0.981	0.87	5.76807e-06	Progenitor_A5	Gng12
Ankrd12	1.09585e-09	0.284288	0.973	0.928	3.06817e-05	Progenitor_A5	Ankrd12
Sod2	2.51272e-09	0.255318	0.893	0.83	7.0351e-05	Progenitor_A5	Sod2
Il111	7.86189e-08	0.267346	0.565	0.378	0.00220117	Progenitor_A5	Il11
mt-Co1	3.93743e-37	0.484503	1	1	1.1024e-32	Progenitor_B6	mt-Co1
mt-Nd1	1.15218e-30	0.449157	1	0.999	3.22587e-26	Progenitor_B6	mt-Nd1
Tmsb103	1.82158e-30	0.449472	1	0.998	5.10006e-26	Progenitor_B6	Tmsb10
mt-Co3	5.66475e-29	0.356708	1	1	1.58602e-24	Progenitor_B6	mt-Co3
Usmg51	6.95629e-29	0.438589	0.996	0.976	1.94762e-24	Progenitor_B6	Usmg5
Snhg91	7.04582e-27	0.693526	0.663	0.414	1.97269e-22	Progenitor_B6	Snhg9
Atp5f11	1.45404e-24	0.464473	0.946	0.866	4.07101e-20	Progenitor_B6	Atp5f1
Atp5h2	1.79133e-24	0.446627	0.981	0.944	5.01538e-20	Progenitor_B6	Atp5h
Cox7a22	3.27191e-24	0.438079	1	0.986	9.1607e-20	Progenitor_B6	Cox7a2
Cox6c	1.6237e-23	0.334625	1	0.998	4.54602e-19	Progenitor_B6	Cox6c
Rpl22	8.75789e-23	0.319799	1	0.998	2.45204e-18	Progenitor_B6	Rpl22
mt-Co2	1.14117e-21	0.30517	1	0.999	3.19505e-17	Progenitor_B6	mt-Co2
Anapc13	3.47259e-21	0.396901	0.981	0.957	9.72255e-17	Progenitor_B6	Anapc13
Uqcrq2	1.63721e-20	0.392002	0.985	0.961	4.58386e-16	Progenitor_B6	Uqcrq
Psma7	3.18295e-20	0.349311	0.996	0.981	8.91162e-16	Progenitor_B6	Psma7
Naa38	4.54696e-20	0.380936	0.958	0.952	1.27306e-15	Progenitor_B6	Naa38
Atp5k	7.0248e-20	0.399974	0.989	0.974	1.9668e-15	Progenitor_B6	Atp5k
Psmb3	1.3983e-19	0.382406	0.962	0.937	3.91497e-15	Progenitor_B6	Psmb3
Hmgn22	2.84112e-19	0.371273	1	0.955	7.95457e-15	Progenitor_B6	Hmgn2
Snrpg	3.94872e-19	0.282427	1	0.998	1.10556e-14	Progenitor_B6	Snrpg
Atp5o	4.31101e-18	0.358166	0.985	0.969	1.207e-13	Progenitor_B6	Atp5o
Fkbp3	5.89259e-17	0.361713	0.958	0.931	1.64981e-12	Progenitor_B6	Fkbp3
Psmd72	6.74123e-17	0.412165	0.92	0.865	1.88741e-12	Progenitor_B6	Psmd7
Pkm	1.25545e-16	0.339192	0.958	0.936	3.51501e-12	Progenitor_B6	Pkm
Srsf22	3.0278e-16	0.364723	0.989	0.917	8.47723e-12	Progenitor_B6	Srsf2
Alyref1	5.74992e-16	0.341764	0.985	0.912	1.60986e-11	Progenitor_B6	Alyref
Ndufb81	7.57885e-16	0.370622	0.977	0.957	2.12193e-11	Progenitor_B6	Ndufb8
C1qtnf4	1.22336e-15	0.398166	0.927	0.836	3.42517e-11	Progenitor_B6	C1qtnf4
mt-Nd3	2.58172e-15	0.356258	0.992	0.985	7.22829e-11	Progenitor_B6	mt-Nd3
mt-Atp6	4.23454e-15	0.267979	1	1	1.18559e-10	Progenitor_B6	mt-Atp6
Uchl11	4.36823e-15	0.385868	0.966	0.97	1.22302e-10	Progenitor_B6	Uchl1
Taf10	6.82282e-15	0.339122	0.874	0.779	1.91025e-10	Progenitor_B6	Taf10
Uqcr10	8.70122e-15	0.298737	0.981	0.964	2.43617e-10	Progenitor_B6	Uqcr10
Ndufa41	8.92877e-15	0.331584	0.985	0.971	2.49988e-10	Progenitor_B6	Ndufa4
Prdx1	9.56071e-15	0.257483	0.996	0.999	2.67681e-10	Progenitor_B6	Prdx1
Gm5617	1.12803e-14	0.434232	0.613	0.462	3.15827e-10	Progenitor_B6	Gm5617
Gm130751	2.69516e-14	0.526053	0.356	0.176	7.5459e-10	Progenitor_B6	Gm13075
Psma4	4.94005e-14	0.301509	0.981	0.968	1.38312e-09	Progenitor_B6	Psma4
mt-Nd5	7.30504e-14	0.333913	0.969	0.966	2.04526e-09	Progenitor_B6	mt-Nd5
Uqcr11	1.72112e-13	0.262433	0.996	0.99	4.81878e-09	Progenitor_B6	Uqcr11
Dmrt11	4.62242e-13	0.332049	0.897	0.855	1.29418e-08	Progenitor_B6	Dmrt1
Sh3bgrl3	6.54967e-13	0.32642	0.9	0.822	1.83378e-08	Progenitor_B6	Sh3bgrl3
Eif1ax	9.52969e-13	0.290664	0.943	0.926	2.66812e-08	Progenitor_B6	Eif1ax
Romo1	1.63134e-12	0.304589	0.943	0.904	4.56743e-08	Progenitor_B6	Romo1
Ndufa12	3.30303e-12	0.358656	0.705	0.561	9.24783e-08	Progenitor_B6	Ndufa1
Mtch11	3.61391e-12	0.354123	0.762	0.638	1.01182e-07	Progenitor_B6	Mtch1
Timm13	1.04625e-11	0.321152	0.92	0.904	2.92929e-07	Progenitor_B6	Timm13
Nme11	1.19421e-11	0.252183	0.981	0.985	3.34354e-07	Progenitor_B6	Nme1
Ndufa11	1.47683e-11	0.25725	0.996	0.981	4.13483e-07	Progenitor_B6	Ndufa11
Loxl21	2.46359e-11	0.556282	0.398	0.239	6.89756e-07	Progenitor_B6	Loxl2
Cox6a1	2.94707e-11	0.254873	0.996	0.993	8.2512e-07	Progenitor_B6	Cox6a1
Rab26os2	3.23826e-11	0.439832	0.636	0.533	9.06648e-07	Progenitor_B6	Rab26os
Crabp1	3.96815e-11	0.308108	0.705	0.553	1.111e-06	Progenitor_B6	Crabp1
Polr2e	7.61181e-11	0.250389	0.981	0.97	2.13115e-06	Progenitor_B6	Polr2e
Hsbp1	7.61986e-11	0.278079	0.966	0.951	2.13341e-06	Progenitor_B6	Hsbp1
Mrpl54	8.47521e-11	0.309433	0.893	0.826	2.37289e-06	Progenitor_B6	Mrpl54
Tex19.1	1.00283e-10	0.290775	0.908	0.874	2.80773e-06	Progenitor_B6	Tex19.1
Tmem258	1.38875e-10	0.265537	0.966	0.964	3.88821e-06	Progenitor_B6	Tmem258
Nip7	2.28143e-10	0.361609	0.877	0.832	6.38754e-06	Progenitor_B6	Nip7
2410015M20Rik	3.50431e-10	0.300343	0.95	0.931	9.81138e-06	Progenitor_B6	2410015M20Rik
Eif4a1	4.57998e-10	0.263817	0.992	0.993	1.2823e-05	Progenitor_B6	Eif4a1
Bclaf1	4.61466e-10	0.290641	0.843	0.824	1.29201e-05	Progenitor_B6	Bclaf1
Cdc341	6.77817e-10	0.267003	0.797	0.723	1.89775e-05	Progenitor_B6	Cdc34
Aldoa1	7.05645e-10	0.326659	0.893	0.862	1.97566e-05	Progenitor_B6	Aldoa
Exosc4	1.1352e-09	0.336133	0.598	0.484	3.17832e-05	Progenitor_B6	Exosc4
Trim71	1.17222e-09	0.300121	0.797	0.718	3.282e-05	Progenitor_B6	Trim71
Cbx3	1.83495e-09	0.281543	0.95	0.914	5.1375e-05	Progenitor_B6	Cbx3
Tnrc6a1	2.27901e-09	0.28263	0.927	0.914	6.38078e-05	Progenitor_B6	Tnrc6a
Fam49b	2.32432e-09	0.294054	0.766	0.706	6.50763e-05	Progenitor_B6	Fam49b
Gm71201	2.78378e-09	0.527949	0.364	0.217	7.79403e-05	Progenitor_B6	Gm7120
Polr3h1	3.16303e-09	0.278335	0.762	0.68	8.85585e-05	Progenitor_B6	Polr3h
Rbmxl21	3.49064e-09	0.280611	0.736	0.594	9.77308e-05	Progenitor_B6	Rbmxl2
Bola2	3.75424e-09	0.259489	0.973	0.976	0.000105111	Progenitor_B6	Bola2
Sssca11	3.80915e-09	0.290375	0.667	0.584	0.000106648	Progenitor_B6	Sssca1
Tuba3b2	3.8628e-09	0.274313	0.885	0.744	0.000108151	Progenitor_B6	Tuba3b
mt-Atp8	4.5668e-09	0.253146	0.939	0.911	0.000127861	Progenitor_B6	mt-Atp8
Psma31	5.0638e-09	0.253596	0.927	0.932	0.000141776	Progenitor_B6	Psma3
Nasp2	5.19693e-09	0.269376	0.916	0.834	0.000145504	Progenitor_B6	Nasp
1810043H04Rik	6.54107e-09	0.298565	0.87	0.847	0.000183137	Progenitor_B6	1810043H04Rik
Dynlt1f	7.77979e-09	0.290811	0.736	0.68	0.000217819	Progenitor_B6	Dynlt1f
Drg1	8.8691e-09	0.297263	0.774	0.743	0.000248317	Progenitor_B6	Drg1
Fam136a	1.0825e-08	0.303391	0.724	0.686	0.00030308	Progenitor_B6	Fam136a
Arhgdig	1.36387e-08	0.268031	0.533	0.415	0.000381857	Progenitor_B6	Arhgdig
Tbca	1.3774e-08	0.258728	0.897	0.854	0.000385644	Progenitor_B6	Tbca
Ung1	1.41296e-08	0.25382	0.774	0.723	0.000395601	Progenitor_B6	Ung
Gm102821	1.48077e-08	0.281355	0.667	0.548	0.000414587	Progenitor_B6	Gm10282
2010320M18Rik	1.66542e-08	0.267253	0.464	0.336	0.000466286	Progenitor_B6	2010320M18Rik
Gng131	1.79401e-08	0.257252	0.659	0.527	0.000502287	Progenitor_B6	Gng13
Ppih	1.84433e-08	0.259605	0.831	0.824	0.000516375	Progenitor_B6	Ppih
Camk2n11	1.858e-08	0.305754	0.693	0.573	0.000520203	Progenitor_B6	Camk2n1
Psmc1	1.91445e-08	0.259965	0.87	0.837	0.000536006	Progenitor_B6	Psmc1
Wdr771	2.44707e-08	0.288821	0.755	0.684	0.000685131	Progenitor_B6	Wdr77
Ncbp2	3.41302e-08	0.281467	0.801	0.778	0.000955579	Progenitor_B6	Ncbp2
Bik1	4.16461e-08	0.25835	0.556	0.433	0.00116601	Progenitor_B6	Bik
Actg1	4.25924e-08	0.265063	0.985	0.971	0.0011925	Progenitor_B6	Actg1
Ppp1r14b1	7.65642e-08	0.282159	0.67	0.603	0.00214364	Progenitor_B6	Ppp1r14b
Tuba3a2	2.11655e-07	0.252197	0.966	0.892	0.00592591	Progenitor_B6	Tuba3a
Arglu11	3.01218e-07	0.257051	0.812	0.75	0.00843352	Progenitor_B6	Arglu1
Usp50	3.21851e-07	0.289856	0.797	0.758	0.00901117	Progenitor_B6	Usp50
Cd9	3.98581e-07	0.297856	0.862	0.832	0.0111595	Progenitor_B6	Cd9
Stra8	4.42949e-07	0.58548	0.387	0.269	0.0124017	Progenitor_B6	Stra8
Phgdh1	5.25611e-07	0.258967	0.843	0.791	0.0147161	Progenitor_B6	Phgdh
Fam173a	5.94511e-07	0.267921	0.479	0.382	0.0166451	Progenitor_B6	Fam173a
Uba521	6.45794e-07	0.251069	0.996	0.998	0.0180809	Progenitor_B6	Uba52
Limd2	7.03097e-07	0.30738	0.67	0.608	0.0196853	Progenitor_B6	Limd2
Trappc1	1.37107e-06	0.255341	0.609	0.528	0.0383871	Progenitor_B6	Trappc1
1500011B03Rik	1.75724e-06	0.254599	0.648	0.576	0.0491992	Progenitor_B6	1500011B03Rik
Smagp	1.77422e-06	0.254597	0.759	0.704	0.0496747	Progenitor_B6	Smagp
Gas2l1	1.79714e-06	0.266259	0.54	0.463	0.0503163	Progenitor_B6	Gas2l1
Noa11	4.58956e-06	0.331251	0.452	0.357	0.128498	Progenitor_B6	Noa1
Exosc21	6.13534e-06	0.498711	0.575	0.497	0.171777	Progenitor_B6	Exosc2
2310039H08Rik	6.27392e-06	0.278072	0.613	0.56	0.175657	Progenitor_B6	2310039H08Rik
Ddx21	6.90515e-06	0.251295	0.9	0.856	0.19333	Progenitor_B6	Ddx21
Il112	2.14138e-05	0.318885	0.494	0.384	0.599543	Progenitor_B6	Il11
Tmem2451	2.61392e-05	0.260264	0.625	0.588	0.731844	Progenitor_B6	Tmem245
Lepr1	0.000263628	0.390049	0.299	0.213	1	Progenitor_B6	Lepr
Hist1h2ap1	3.14573e-108	2.36798	0.996	0.709	8.80741e-104	Progenitor_B7	Hist1h2ap
Ptma2	1.30014e-84	0.790953	1	1	3.64013e-80	Progenitor_B7	Ptma
Hmgb22	8.01218e-81	1.02606	1	0.964	2.24325e-76	Progenitor_B7	Hmgb2
2810417H13Rik1	5.97829e-77	0.862071	0.837	0.299	1.6738e-72	Progenitor_B7	2810417H13Rik
Top2a2	4.17308e-75	0.959451	0.988	0.506	1.16838e-70	Progenitor_B7	Top2a
Tuba3a3	8.39882e-72	0.998205	0.996	0.89	2.3515e-67	Progenitor_B7	Tuba3a
Gmnn1	1.32517e-62	0.817981	0.947	0.601	3.71022e-58	Progenitor_B7	Gmnn
Hmgn23	1.10631e-61	0.805191	0.996	0.956	3.09744e-57	Progenitor_B7	Hmgn2
Stmn12	4.94567e-60	0.715327	1	0.98	1.38469e-55	Progenitor_B7	Stmn1
Tuba3b3	1.01451e-59	0.893279	0.98	0.737	2.84042e-55	Progenitor_B7	Tuba3b
Nasp3	6.11797e-55	0.728059	0.996	0.828	1.71291e-50	Progenitor_B7	Nasp
Lig11	2.85964e-52	0.862233	0.971	0.745	8.00642e-48	Progenitor_B7	Lig1
Arpp19	1.24411e-51	0.554404	1	0.991	3.48326e-47	Progenitor_B7	Arpp19
Tubb4b2	2.58907e-51	0.717904	1	0.917	7.24889e-47	Progenitor_B7	Tubb4b
Clspn1	7.0753e-51	0.732663	0.882	0.514	1.98094e-46	Progenitor_B7	Clspn
Hmgb12	1.14726e-50	0.607696	1	0.993	3.2121e-46	Progenitor_B7	Hmgb1
Smc1b1	4.02996e-47	0.733394	0.996	0.855	1.12831e-42	Progenitor_B7	Smc1b
Hells2	2.12403e-46	0.668344	0.992	0.947	5.94685e-42	Progenitor_B7	Hells
Ccna22	6.72753e-46	0.535976	0.906	0.463	1.88357e-41	Progenitor_B7	Ccna2
H3f3b2	3.56641e-45	0.635539	1	1	9.98525e-41	Progenitor_B7	H3f3b
Srsf23	2.55501e-44	0.685949	1	0.916	7.15352e-40	Progenitor_B7	Srsf2
Slbp1	2.61575e-44	0.818939	0.992	0.878	7.32358e-40	Progenitor_B7	Slbp
Dnajc91	4.07416e-42	0.632066	0.824	0.474	1.14068e-37	Progenitor_B7	Dnajc9
Cenpf1	2.15367e-41	0.666359	0.996	0.85	6.02984e-37	Progenitor_B7	Cenpf
Dynll21	5.26931e-41	0.62481	0.988	0.929	1.4753e-36	Progenitor_B7	Dynll2
Marcksl12	1.04365e-40	0.556636	0.996	0.972	2.92201e-36	Progenitor_B7	Marcksl1
Tuba1b2	4.73752e-40	0.653066	0.906	0.578	1.32641e-35	Progenitor_B7	Tuba1b
Dek2	1.0965e-39	0.59221	0.98	0.904	3.06998e-35	Progenitor_B7	Dek
Gm102822	8.31718e-39	0.637376	0.849	0.534	2.32864e-34	Progenitor_B7	Gm10282
Wdhd11	8.71566e-39	0.478796	0.727	0.349	2.44021e-34	Progenitor_B7	Wdhd1
Mki672	6.47136e-38	0.423872	0.657	0.252	1.81185e-33	Progenitor_B7	Mki67
Pbk2	2.04982e-37	0.558254	0.796	0.433	5.73908e-33	Progenitor_B7	Pbk
Mat2a2	5.08281e-37	0.605323	0.988	0.805	1.42309e-32	Progenitor_B7	Mat2a
mt-Nd11	8.92736e-35	0.439447	1	0.999	2.49948e-30	Progenitor_B7	mt-Nd1
Alyref2	1.24721e-34	0.573491	0.984	0.912	3.49195e-30	Progenitor_B7	Alyref
Mcm61	2.11568e-34	0.585761	0.894	0.608	5.92348e-30	Progenitor_B7	Mcm6
Ranbp11	2.65401e-34	0.53429	1	0.957	7.4307e-30	Progenitor_B7	Ranbp1
Ung2	1.53767e-33	0.665183	0.906	0.713	4.30517e-29	Progenitor_B7	Ung
Eif11	2.68323e-33	0.397782	1	0.999	7.51252e-29	Progenitor_B7	Eif1
Hmgn12	2.76747e-33	0.38911	1	0.995	7.74835e-29	Progenitor_B7	Hmgn1
Srsf72	8.39127e-33	0.534374	0.984	0.921	2.34939e-28	Progenitor_B7	Srsf7
Dnmt11	2.06722e-32	0.563871	0.927	0.681	5.78781e-28	Progenitor_B7	Dnmt1
Hist1h2ae	5.39532e-32	0.351398	0.331	0.094	1.51058e-27	Progenitor_B7	Hist1h2ae
Stra81	1.65697e-31	0.88805	0.559	0.255	4.63919e-27	Progenitor_B7	Stra8
Prim11	2.29576e-31	0.401848	0.596	0.256	6.42768e-27	Progenitor_B7	Prim1
H1fx2	2.55542e-31	0.644111	0.796	0.522	7.15467e-27	Progenitor_B7	H1fx
Dtl1	2.82836e-31	0.47643	0.763	0.433	7.91885e-27	Progenitor_B7	Dtl
Ndufa111	6.93143e-31	0.417322	1	0.98	1.94066e-26	Progenitor_B7	Ndufa11
Anp32b1	8.89833e-31	0.479636	1	0.99	2.49135e-26	Progenitor_B7	Anp32b
Cox7a23	1.46097e-30	0.458214	0.996	0.987	4.09044e-26	Progenitor_B7	Cox7a2
Aurkb2	1.67267e-30	0.463733	0.706	0.362	4.68314e-26	Progenitor_B7	Aurkb
Mcm51	4.37547e-30	0.489618	0.857	0.542	1.22504e-25	Progenitor_B7	Mcm5
Spc241	3.3099e-29	0.415201	0.739	0.409	9.26707e-25	Progenitor_B7	Spc24
Dbi1	4.45022e-29	0.45591	0.996	0.942	1.24597e-24	Progenitor_B7	Dbi
Loxl22	2.00028e-28	0.881874	0.535	0.229	5.60039e-24	Progenitor_B7	Loxl2
Esco22	2.58103e-28	0.447577	0.792	0.436	7.22635e-24	Progenitor_B7	Esco2
Tipin1	3.57629e-28	0.445424	0.976	0.873	1.00129e-23	Progenitor_B7	Tipin
Gpx41	4.4983e-28	0.474199	1	0.958	1.25943e-23	Progenitor_B7	Gpx4
Casc51	5.72082e-28	0.319593	0.518	0.209	1.60172e-23	Progenitor_B7	Casc5
Hnrnpdl1	8.89847e-28	0.443342	0.996	0.951	2.49139e-23	Progenitor_B7	Hnrnpdl
Birc52	1.60795e-27	0.438143	0.837	0.501	4.50193e-23	Progenitor_B7	Birc5
Gm71202	2.49948e-27	1.04278	0.49	0.207	6.99806e-23	Progenitor_B7	Gm7120
Incenp2	2.86308e-27	0.458902	0.837	0.491	8.01605e-23	Progenitor_B7	Incenp
Gt(ROSA)26Sor	3.02532e-27	0.441503	0.69	0.362	8.47028e-23	Progenitor_B7	Gt(ROSA)26Sor
Rrm11	3.34384e-27	0.435877	0.747	0.44	9.36209e-23	Progenitor_B7	Rrm1
Rrm21	3.55385e-27	0.304897	0.453	0.173	9.95007e-23	Progenitor_B7	Rrm2
mt-Nd31	4.73778e-27	0.426547	1	0.984	1.32648e-22	Progenitor_B7	mt-Nd3
Rad51ap11	5.3267e-27	0.403518	0.637	0.312	1.49137e-22	Progenitor_B7	Rad51ap1
Syce21	6.11345e-27	0.474115	0.984	0.909	1.71165e-22	Progenitor_B7	Syce2
Snhg92	2.3704e-26	0.427641	0.731	0.41	6.63665e-22	Progenitor_B7	Snhg9
Srsf31	4.07003e-26	0.402963	1	0.977	1.13953e-21	Progenitor_B7	Srsf3
Spc252	4.2292e-26	0.473633	0.849	0.583	1.18409e-21	Progenitor_B7	Spc25
Tubb52	8.02154e-26	0.439239	1	0.983	2.24587e-21	Progenitor_B7	Tubb5
Brca2	1.06488e-25	0.486613	0.845	0.567	2.98144e-21	Progenitor_B7	Brca2
Hist1h1a	1.98865e-25	0.389188	0.343	0.113	5.56783e-21	Progenitor_B7	Hist1h1a
Ssna1	4.23517e-25	0.427327	0.959	0.857	1.18576e-20	Progenitor_B7	Ssna1
Hnrnpd1	4.40765e-25	0.447948	0.906	0.671	1.23405e-20	Progenitor_B7	Hnrnpd
Hn12	1.22845e-24	0.384091	0.971	0.833	3.43941e-20	Progenitor_B7	Hn1
Mcm31	2.07213e-24	0.445164	0.829	0.566	5.80156e-20	Progenitor_B7	Mcm3
Actg11	3.12406e-24	0.490797	0.992	0.971	8.74674e-20	Progenitor_B7	Actg1
Pcna1	1.08902e-23	0.498781	0.841	0.594	3.04905e-19	Progenitor_B7	Pcna
Cdt11	1.22631e-23	0.40715	0.739	0.45	3.43342e-19	Progenitor_B7	Cdt1
Lrr11	1.27934e-23	0.290004	0.469	0.202	3.58189e-19	Progenitor_B7	Lrr1
Rbm441	2.10827e-23	0.375226	0.563	0.28	5.90274e-19	Progenitor_B7	Rbm44
Mcm7	2.32971e-23	0.423515	0.927	0.729	6.52271e-19	Progenitor_B7	Mcm7
Cdc25a1	2.6365e-23	0.308539	0.6	0.295	7.38168e-19	Progenitor_B7	Cdc25a
Rbm3	3.89856e-23	0.406478	0.992	0.939	1.09152e-18	Progenitor_B7	Rbm3
Haus4	4.42649e-23	0.425522	0.878	0.66	1.23933e-18	Progenitor_B7	Haus4
Hnrnpab2	6.73025e-23	0.372418	0.996	0.955	1.88433e-18	Progenitor_B7	Hnrnpab
Dctpp11	8.65076e-23	0.366807	0.98	0.923	2.42204e-18	Progenitor_B7	Dctpp1
Cdca5	8.9834e-23	0.355665	0.604	0.312	2.51517e-18	Progenitor_B7	Cdca5
Smarca5	1.19958e-22	0.382073	0.996	0.972	3.35858e-18	Progenitor_B7	Smarca5
Lsm62	1.21463e-22	0.37749	0.984	0.957	3.40073e-18	Progenitor_B7	Lsm6
Pola2	1.48183e-22	0.316479	0.571	0.278	4.14882e-18	Progenitor_B7	Pola2
Cirbp1	1.59451e-22	0.396357	0.996	0.988	4.4643e-18	Progenitor_B7	Cirbp
Srsf9	2.61018e-22	0.371334	0.988	0.914	7.30798e-18	Progenitor_B7	Srsf9
Rad511	6.95975e-22	0.378711	0.776	0.495	1.94859e-17	Progenitor_B7	Rad51
Mlf11	8.11541e-22	0.402573	0.796	0.522	2.27215e-17	Progenitor_B7	Mlf1
Snrpg1	1.47075e-21	0.28071	1	0.998	4.11781e-17	Progenitor_B7	Snrpg
Cox5a1	1.69976e-21	0.377538	1	0.968	4.759e-17	Progenitor_B7	Cox5a
Brca1	1.82568e-21	0.298344	0.469	0.217	5.11154e-17	Progenitor_B7	Brca1
Usp12	4.15628e-21	0.423254	0.812	0.552	1.16368e-16	Progenitor_B7	Usp1
Ncl1	1.03825e-20	0.370114	1	0.996	2.90689e-16	Progenitor_B7	Ncl
mt-Co21	1.14971e-20	0.25803	1	0.999	3.21895e-16	Progenitor_B7	mt-Co2
Nmt2	1.25321e-20	0.374964	0.992	0.976	3.50873e-16	Progenitor_B7	Nmt2
Cdca32	1.33499e-20	0.328604	0.796	0.471	3.7377e-16	Progenitor_B7	Cdca3
Atad5	1.45332e-20	0.299161	0.465	0.215	4.069e-16	Progenitor_B7	Atad5
Gm43409	1.69387e-20	1.01111	0.327	0.12	4.74251e-16	Progenitor_B7	Gm43409
Anapc151	2.14327e-20	0.371546	0.935	0.851	6.00072e-16	Progenitor_B7	Anapc15
Ran1	3.24137e-20	0.286944	0.996	0.996	9.0752e-16	Progenitor_B7	Ran
Mybl2	3.72251e-20	0.353117	0.637	0.362	1.04223e-15	Progenitor_B7	Mybl2
Carhsp1	5.32687e-20	0.33178	0.682	0.396	1.49142e-15	Progenitor_B7	Carhsp1
Smc42	5.52715e-20	0.400002	0.927	0.695	1.54749e-15	Progenitor_B7	Smc4
P3h31	5.68584e-20	0.647564	0.42	0.185	1.59192e-15	Progenitor_B7	P3h3
Kif111	1.45806e-19	0.261629	0.506	0.24	4.08228e-15	Progenitor_B7	Kif11
Dnajc192	1.64242e-19	0.409977	0.878	0.673	4.59845e-15	Progenitor_B7	Dnajc19
Fus	1.77613e-19	0.356968	1	0.922	4.97281e-15	Progenitor_B7	Fus
Hist1h2bj	2.12661e-19	0.268875	0.294	0.106	5.95409e-15	Progenitor_B7	Hist1h2bj
Ncapg21	2.20524e-19	0.27649	0.608	0.323	6.17424e-15	Progenitor_B7	Ncapg2
Sar1a1	3.80926e-19	0.420583	0.963	0.895	1.06652e-14	Progenitor_B7	Sar1a
Ska12	6.10252e-19	0.25061	0.416	0.184	1.70858e-14	Progenitor_B7	Ska1
Eif1ax1	7.61428e-19	0.363493	0.992	0.922	2.13185e-14	Progenitor_B7	Eif1ax
Taf1d1	9.49136e-19	0.374792	0.996	0.965	2.65739e-14	Progenitor_B7	Taf1d
Ndufa42	1.16923e-18	0.351129	0.996	0.97	3.2736e-14	Progenitor_B7	Ndufa4
Anln1	1.37458e-18	0.278017	0.506	0.251	3.84855e-14	Progenitor_B7	Anln
Lsm22	1.6267e-18	0.313009	0.988	0.976	4.55444e-14	Progenitor_B7	Lsm2
Uqcr111	1.69248e-18	0.312402	1	0.99	4.7386e-14	Progenitor_B7	Uqcr11
Siah1b2	2.53579e-18	0.390602	0.82	0.621	7.0997e-14	Progenitor_B7	Siah1b
Cdc451	3.29985e-18	0.274563	0.473	0.23	9.23891e-14	Progenitor_B7	Cdc45
Cdc342	3.61113e-18	0.381929	0.914	0.714	1.01104e-13	Progenitor_B7	Cdc34
Mns1	4.62502e-18	0.383397	0.824	0.618	1.29491e-13	Progenitor_B7	Mns1
Usmg52	4.84327e-18	0.330788	0.996	0.976	1.35602e-13	Progenitor_B7	Usmg5
Ncapg3	5.87957e-18	0.284372	0.6	0.337	1.64616e-13	Progenitor_B7	Ncapg
Uchl12	6.04421e-18	0.310199	1	0.967	1.69226e-13	Progenitor_B7	Uchl1
2700094K13Rik2	7.03242e-18	0.298312	1	0.991	1.96894e-13	Progenitor_B7	2700094K13Rik
Slc25a311	7.37811e-18	0.354002	0.971	0.91	2.06572e-13	Progenitor_B7	Slc25a31
Mis18bp11	7.53561e-18	0.301959	0.857	0.585	2.10982e-13	Progenitor_B7	Mis18bp1
Hnrnpa2b12	8.0149e-18	0.31935	1	0.967	2.24401e-13	Progenitor_B7	Hnrnpa2b1
Il113	8.17428e-18	0.747809	0.637	0.373	2.28864e-13	Progenitor_B7	Il11
Mrpl541	1.13497e-17	0.346162	0.955	0.821	3.17768e-13	Progenitor_B7	Mrpl54
Snrpd2	1.25203e-17	0.278079	1	0.994	3.50543e-13	Progenitor_B7	Snrpd2
Zrsr2	1.56811e-17	0.303148	0.992	0.972	4.39039e-13	Progenitor_B7	Zrsr2
Etv4	1.61503e-17	0.311434	0.649	0.374	4.52176e-13	Progenitor_B7	Etv4
Tyms1	2.10839e-17	0.394352	0.759	0.529	5.90306e-13	Progenitor_B7	Tyms
Chd3os	2.17299e-17	0.379804	0.963	0.871	6.08392e-13	Progenitor_B7	Chd3os
mt-Atp81	2.30522e-17	0.322703	0.967	0.909	6.45415e-13	Progenitor_B7	mt-Atp8
Orc61	2.52632e-17	0.387364	0.873	0.675	7.07319e-13	Progenitor_B7	Orc6
Nxt11	3.35902e-17	0.370888	0.886	0.708	9.40457e-13	Progenitor_B7	Nxt1
Crabp11	3.36757e-17	0.399394	0.767	0.549	9.42852e-13	Progenitor_B7	Crabp1
Dut1	3.70526e-17	0.356714	0.967	0.897	1.0374e-12	Progenitor_B7	Dut
1810037I17Rik1	3.78092e-17	0.366534	0.976	0.914	1.05858e-12	Progenitor_B7	1810037I17Rik
Emc8	3.85244e-17	0.313651	0.98	0.932	1.07861e-12	Progenitor_B7	Emc8
Apoo	4.48446e-17	0.325955	0.661	0.406	1.25556e-12	Progenitor_B7	Apoo
Cdkn2a1	5.10467e-17	0.353667	0.976	0.841	1.42921e-12	Progenitor_B7	Cdkn2a
Aim1l	5.18521e-17	0.252197	0.457	0.224	1.45175e-12	Progenitor_B7	Aim1l
Hnrnpu1	5.43593e-17	0.318263	0.976	0.925	1.52195e-12	Progenitor_B7	Hnrnpu
Ttk1	6.70005e-17	0.258445	0.555	0.296	1.87588e-12	Progenitor_B7	Ttk
Naa502	1.02746e-16	0.3758	0.906	0.791	2.87669e-12	Progenitor_B7	Naa50
Prc12	1.05859e-16	0.271195	0.612	0.333	2.96384e-12	Progenitor_B7	Prc1
Ezh22	1.13152e-16	0.326584	0.592	0.342	3.16802e-12	Progenitor_B7	Ezh2
Ppp1cc1	1.27823e-16	0.3321	0.967	0.942	3.57879e-12	Progenitor_B7	Ppp1cc
Mycbp	1.34498e-16	0.348623	0.984	0.935	3.76567e-12	Progenitor_B7	Mycbp
Hormad1	1.6049e-16	0.253876	0.522	0.273	4.4934e-12	Progenitor_B7	Hormad1
Calm21	1.72316e-16	0.286412	1	0.987	4.82451e-12	Progenitor_B7	Calm2
Uqcr101	1.79996e-16	0.283606	0.988	0.963	5.03953e-12	Progenitor_B7	Uqcr10
Nubp1	1.89607e-16	0.355118	0.882	0.698	5.30861e-12	Progenitor_B7	Nubp1
Sh3bgrl31	1.93252e-16	0.325487	0.939	0.819	5.41068e-12	Progenitor_B7	Sh3bgrl3
Hnrnpa3	1.96656e-16	0.373696	0.959	0.85	5.50598e-12	Progenitor_B7	Hnrnpa3
Tex15	2.16667e-16	0.416618	0.914	0.824	6.06623e-12	Progenitor_B7	Tex15
Gm26785	2.3e-16	0.339978	0.343	0.144	6.43953e-12	Progenitor_B7	Gm26785
Uba21	2.35088e-16	0.356884	0.857	0.702	6.58198e-12	Progenitor_B7	Uba2
Nfib	2.43464e-16	0.282884	0.584	0.332	6.81651e-12	Progenitor_B7	Nfib
Lmnb11	2.46041e-16	0.284214	0.6	0.343	6.88865e-12	Progenitor_B7	Lmnb1
Pa2g4	2.96576e-16	0.365855	0.939	0.768	8.30354e-12	Progenitor_B7	Pa2g4
Siva1	2.96927e-16	0.32005	0.992	0.977	8.31336e-12	Progenitor_B7	Siva1
Zmynd191	3.30247e-16	0.344368	0.902	0.713	9.24625e-12	Progenitor_B7	Zmynd19
Shmt11	3.44542e-16	0.350752	0.808	0.605	9.64649e-12	Progenitor_B7	Shmt1
Uhrf11	4.01177e-16	0.38103	0.792	0.585	1.12321e-11	Progenitor_B7	Uhrf1
Cbx31	4.39305e-16	0.372266	0.98	0.912	1.22996e-11	Progenitor_B7	Cbx3
Lepr2	7.73852e-16	0.528095	0.42	0.204	2.16663e-11	Progenitor_B7	Lepr
Rac11	8.13627e-16	0.332363	0.959	0.799	2.27799e-11	Progenitor_B7	Rac1
Exo1	1.07493e-15	0.273087	0.563	0.324	3.0096e-11	Progenitor_B7	Exo1
Mrps161	1.22406e-15	0.318207	0.976	0.94	3.42713e-11	Progenitor_B7	Mrps16
Tex19.2	1.35309e-15	0.327254	0.78	0.525	3.78839e-11	Progenitor_B7	Tex19.2
Polr2l	2.37966e-15	0.324751	0.955	0.801	6.66257e-11	Progenitor_B7	Polr2l
Sgol12	2.75587e-15	0.278707	0.682	0.431	7.71587e-11	Progenitor_B7	Sgol1
Tbcb	4.0304e-15	0.297092	0.976	0.893	1.12843e-10	Progenitor_B7	Tbcb
Cox8c1	4.30012e-15	0.253232	0.502	0.27	1.20395e-10	Progenitor_B7	Cox8c
Ncaph2	4.32473e-15	0.266575	0.686	0.426	1.21084e-10	Progenitor_B7	Ncaph2
Cep295	4.8949e-15	0.326156	0.849	0.639	1.37047e-10	Progenitor_B7	Cep295
Dph3	6.16831e-15	0.313025	0.963	0.912	1.727e-10	Progenitor_B7	Dph3
Mcm21	6.90162e-15	0.370982	0.776	0.594	1.93232e-10	Progenitor_B7	Mcm2
H2afz2	6.95328e-15	0.261789	0.996	0.982	1.94678e-10	Progenitor_B7	H2afz
Cbfb	8.24137e-15	0.32879	0.792	0.594	2.30742e-10	Progenitor_B7	Cbfb
E2f11	8.61489e-15	0.2995	0.714	0.454	2.412e-10	Progenitor_B7	E2f1
Aunip1	1.02578e-14	0.305193	0.759	0.496	2.87198e-10	Progenitor_B7	Aunip
Whsc11	1.0615e-14	0.337524	0.804	0.581	2.972e-10	Progenitor_B7	Whsc1
Exosc22	1.09685e-14	0.572868	0.714	0.487	3.07095e-10	Progenitor_B7	Exosc2
Pofut21	1.18737e-14	0.31272	0.894	0.681	3.3244e-10	Progenitor_B7	Pofut2
Pfdn61	1.22499e-14	0.303564	0.976	0.93	3.42974e-10	Progenitor_B7	Pfdn6
Alad	1.48032e-14	0.310608	0.8	0.58	4.1446e-10	Progenitor_B7	Alad
Ppa1	1.56681e-14	0.319639	0.947	0.845	4.38674e-10	Progenitor_B7	Ppa1
Dpy30	1.68745e-14	0.278228	0.988	0.913	4.72451e-10	Progenitor_B7	Dpy30
Naa381	1.93527e-14	0.316076	0.967	0.951	5.41837e-10	Progenitor_B7	Naa38
Hras	2.11168e-14	0.318202	0.841	0.662	5.91229e-10	Progenitor_B7	Hras
Cdc7	2.62033e-14	0.256878	0.62	0.369	7.33639e-10	Progenitor_B7	Cdc7
Tubg11	2.94522e-14	0.33371	0.8	0.592	8.24602e-10	Progenitor_B7	Tubg1
Cenpe1	3.04029e-14	0.25878	0.861	0.595	8.5122e-10	Progenitor_B7	Cenpe
Rfc4	3.27579e-14	0.320043	0.935	0.816	9.17156e-10	Progenitor_B7	Rfc4
Higd1a1	3.51692e-14	0.281092	0.992	0.968	9.84667e-10	Progenitor_B7	Higd1a
mt-Co11	4.38171e-14	0.284822	1	1	1.22679e-09	Progenitor_B7	mt-Co1
Nop581	4.42056e-14	0.325292	0.91	0.751	1.23767e-09	Progenitor_B7	Nop58
Tex19.11	5.10863e-14	0.362642	0.935	0.872	1.43031e-09	Progenitor_B7	Tex19.1
Ssrp11	5.17413e-14	0.301445	0.963	0.87	1.44865e-09	Progenitor_B7	Ssrp1
Ero1l	5.58509e-14	0.329409	0.702	0.473	1.56371e-09	Progenitor_B7	Ero1l
Ccdc341	7.01056e-14	0.321747	0.918	0.785	1.96282e-09	Progenitor_B7	Ccdc34
Mrpl181	7.14393e-14	0.355325	0.878	0.744	2.00016e-09	Progenitor_B7	Mrpl18
D8Ertd738e	7.21387e-14	0.265008	0.971	0.969	2.01974e-09	Progenitor_B7	D8Ertd738e
Srsf10	9.03475e-14	0.29073	0.992	0.942	2.52955e-09	Progenitor_B7	Srsf10
Polr2e1	1.03975e-13	0.278539	0.996	0.969	2.9111e-09	Progenitor_B7	Polr2e
Mrpl28	1.17026e-13	0.277752	0.976	0.905	3.27648e-09	Progenitor_B7	Mrpl28
Gtf2h5	1.23866e-13	0.333574	0.971	0.901	3.46799e-09	Progenitor_B7	Gtf2h5
Gm130752	1.28593e-13	0.876772	0.367	0.176	3.60034e-09	Progenitor_B7	Gm13075
Cdc42se2	1.60769e-13	0.283167	0.784	0.59	4.50122e-09	Progenitor_B7	Cdc42se2
Atp5o1	1.64146e-13	0.264211	0.988	0.968	4.59576e-09	Progenitor_B7	Atp5o
Ccdc85b	1.9517e-13	0.285379	0.788	0.595	5.46436e-09	Progenitor_B7	Ccdc85b
Caprin2	2.20585e-13	0.321822	0.812	0.611	6.17595e-09	Progenitor_B7	Caprin2
Eif6	2.27251e-13	0.293951	0.98	0.947	6.36257e-09	Progenitor_B7	Eif6
Phgdh2	2.54987e-13	0.330015	0.927	0.785	7.13914e-09	Progenitor_B7	Phgdh
Plk42	3.29532e-13	0.286911	0.727	0.484	9.22624e-09	Progenitor_B7	Plk4
Smc22	5.39437e-13	0.324041	0.914	0.736	1.51032e-08	Progenitor_B7	Smc2
Lsm3	7.26459e-13	0.269431	0.984	0.96	2.03394e-08	Progenitor_B7	Lsm3
Dnajc8	8.7811e-13	0.286451	0.963	0.902	2.45853e-08	Progenitor_B7	Dnajc8
Nans	8.97772e-13	0.29075	0.869	0.748	2.51358e-08	Progenitor_B7	Nans
Calm3	9.23031e-13	0.282078	0.943	0.873	2.5843e-08	Progenitor_B7	Calm3
Yrdc	1.14689e-12	0.330548	0.849	0.677	3.21105e-08	Progenitor_B7	Yrdc
Pole41	1.18641e-12	0.326112	0.853	0.751	3.32171e-08	Progenitor_B7	Pole4
Prdx4	1.19684e-12	0.301068	0.918	0.841	3.35091e-08	Progenitor_B7	Prdx4
Jund	1.20144e-12	0.347676	0.984	0.879	3.36379e-08	Progenitor_B7	Jund
Rbbp7	1.4245e-12	0.277235	0.906	0.79	3.98831e-08	Progenitor_B7	Rbbp7
Pold11	1.66082e-12	0.285514	0.694	0.476	4.64996e-08	Progenitor_B7	Pold1
Dnajc21	1.69199e-12	0.276332	0.853	0.672	4.73724e-08	Progenitor_B7	Dnajc21
Atp5k1	1.73691e-12	0.296961	0.984	0.975	4.86301e-08	Progenitor_B7	Atp5k
Fen11	1.73757e-12	0.274356	0.71	0.478	4.86484e-08	Progenitor_B7	Fen1
Iah11	2.12072e-12	0.271981	0.894	0.725	5.9376e-08	Progenitor_B7	Iah1
Cdk12	2.20052e-12	0.283753	0.951	0.855	6.161e-08	Progenitor_B7	Cdk12
Tarbp2	2.37919e-12	0.297929	0.829	0.667	6.66125e-08	Progenitor_B7	Tarbp2
Ndufaf2	2.87772e-12	0.338507	0.878	0.78	8.05705e-08	Progenitor_B7	Ndufaf2
Pitpna	2.88312e-12	0.287003	0.894	0.753	8.07216e-08	Progenitor_B7	Pitpna
Klf41	2.89201e-12	0.272296	0.629	0.409	8.09705e-08	Progenitor_B7	Klf4
Tmem2581	2.9171e-12	0.267948	0.988	0.963	8.16728e-08	Progenitor_B7	Tmem258
Ywhaq	3.1624e-12	0.25833	0.984	0.971	8.85409e-08	Progenitor_B7	Ywhaq
Dnajc2	3.39953e-12	0.280087	0.984	0.954	9.51802e-08	Progenitor_B7	Dnajc2
Paip2b	3.53123e-12	0.352187	0.576	0.362	9.88673e-08	Progenitor_B7	Paip2b
Hspa8	3.70266e-12	0.27346	1	0.997	1.03667e-07	Progenitor_B7	Hspa8
Polr2i	4.02805e-12	0.263403	0.996	0.936	1.12777e-07	Progenitor_B7	Polr2i
Ndufc2	4.34746e-12	0.298405	0.984	0.947	1.2172e-07	Progenitor_B7	Ndufc2
Cdk2	4.76461e-12	0.288451	0.584	0.4	1.334e-07	Progenitor_B7	Cdk2
0610010K14Rik1	5.35835e-12	0.257745	0.984	0.959	1.50023e-07	Progenitor_B7	0610010K14Rik
Ubl4a	5.68431e-12	0.303109	0.82	0.638	1.59149e-07	Progenitor_B7	Ubl4a
Pmf1	6.54019e-12	0.31209	0.763	0.61	1.83112e-07	Progenitor_B7	Pmf1
Gtf2f1	6.97766e-12	0.264678	0.824	0.634	1.95361e-07	Progenitor_B7	Gtf2f1
Gmfb1	8.53515e-12	0.29764	0.882	0.748	2.38967e-07	Progenitor_B7	Gmfb
Psmc3	9.69306e-12	0.265958	0.959	0.89	2.71386e-07	Progenitor_B7	Psmc3
Nme2	1.04444e-11	0.316064	0.682	0.512	2.92423e-07	Progenitor_B7	Nme2
RP23-4H17.3	1.14044e-11	0.556601	0.306	0.142	3.193e-07	Progenitor_B7	RP23-4H17.3
Mrps18c	1.1792e-11	0.299807	0.8	0.639	3.30153e-07	Progenitor_B7	Mrps18c
Alkbh5	1.2626e-11	0.290425	0.833	0.711	3.53504e-07	Progenitor_B7	Alkbh5
Pole	1.73759e-11	0.250973	0.604	0.393	4.86491e-07	Progenitor_B7	Pole
Aes	1.76071e-11	0.250462	0.71	0.501	4.92964e-07	Progenitor_B7	Aes
Rbbp41	2.16102e-11	0.279179	0.878	0.732	6.05041e-07	Progenitor_B7	Rbbp4
Hdgf1	2.23447e-11	0.265145	0.98	0.904	6.25606e-07	Progenitor_B7	Hdgf
Pcgf5	2.48452e-11	0.266913	0.967	0.9	6.95616e-07	Progenitor_B7	Pcgf5
Ube2k	2.85383e-11	0.262995	0.988	0.947	7.99016e-07	Progenitor_B7	Ube2k
Manf1	3.13367e-11	0.276965	0.91	0.788	8.77364e-07	Progenitor_B7	Manf
Mcm41	3.1778e-11	0.265017	0.596	0.404	8.89721e-07	Progenitor_B7	Mcm4
Usp262	3.87145e-11	0.284282	0.939	0.892	1.08393e-06	Progenitor_B7	Usp26
Rfc21	3.89006e-11	0.265712	0.849	0.652	1.08914e-06	Progenitor_B7	Rfc2
Cyc1	4.25543e-11	0.262345	0.955	0.866	1.19144e-06	Progenitor_B7	Cyc1
Brd7	4.3334e-11	0.26983	0.857	0.721	1.21326e-06	Progenitor_B7	Brd7
Ppm1g1	4.44691e-11	0.303941	0.882	0.759	1.24505e-06	Progenitor_B7	Ppm1g
Mrfap12	5.92804e-11	0.256611	0.963	0.905	1.65973e-06	Progenitor_B7	Mrfap1
Tex132	6.54901e-11	0.266461	0.702	0.489	1.83359e-06	Progenitor_B7	Tex13
Mrps241	7.89872e-11	0.264668	0.955	0.905	2.21148e-06	Progenitor_B7	Mrps24
Nip71	8.4011e-11	0.26697	0.939	0.827	2.35214e-06	Progenitor_B7	Nip7
Cul1	9.62481e-11	0.277527	0.853	0.683	2.69475e-06	Progenitor_B7	Cul1
Ola11	1.08989e-10	0.258462	0.869	0.726	3.05147e-06	Progenitor_B7	Ola1
Anp32e2	1.46245e-10	0.259338	0.91	0.732	4.09457e-06	Progenitor_B7	Anp32e
Cenpw2	1.49321e-10	0.276324	0.959	0.853	4.18069e-06	Progenitor_B7	Cenpw
Usp501	2.61343e-10	0.258614	0.882	0.752	7.31709e-06	Progenitor_B7	Usp50
Psmd11	4.12516e-10	0.268624	0.91	0.84	1.15496e-05	Progenitor_B7	Psmd11
Romo11	5.09378e-10	0.269678	0.959	0.903	1.42616e-05	Progenitor_B7	Romo1
Ptbp1	5.5808e-10	0.251171	0.824	0.692	1.56251e-05	Progenitor_B7	Ptbp1
Vars1	5.68593e-10	0.265042	0.792	0.639	1.59195e-05	Progenitor_B7	Vars
Trappc11	9.45474e-10	0.261473	0.702	0.521	2.64714e-05	Progenitor_B7	Trappc1
Ddx391	9.6693e-10	0.268918	0.837	0.673	2.70721e-05	Progenitor_B7	Ddx39
Mrps11	1.18509e-09	0.252207	0.808	0.634	3.318e-05	Progenitor_B7	Mrps11
Arl11	1.24625e-09	0.266554	0.792	0.66	3.48925e-05	Progenitor_B7	Arl1
Smchd1	1.38448e-09	0.253818	0.963	0.897	3.87626e-05	Progenitor_B7	Smchd1
Hnrnpa01	1.67505e-09	0.250283	0.922	0.824	4.68981e-05	Progenitor_B7	Hnrnpa0
Mrpl33	1.67846e-09	0.259318	0.992	0.931	4.69934e-05	Progenitor_B7	Mrpl33
Rpa21	2.63154e-09	0.270682	0.951	0.868	7.36778e-05	Progenitor_B7	Rpa2
Srsf11	2.72408e-09	0.254787	0.935	0.805	7.62687e-05	Progenitor_B7	Srsf1
Psme3	3.35344e-09	0.264467	0.898	0.768	9.38896e-05	Progenitor_B7	Psme3
Ppil11	6.21596e-09	0.265994	0.91	0.844	0.000174034	Progenitor_B7	Ppil1
Haus8	6.62964e-09	0.617084	0.698	0.524	0.000185617	Progenitor_B7	Haus8
Luc7l3	8.21247e-09	0.272416	0.939	0.882	0.000229933	Progenitor_B7	Luc7l3
2700029M09Rik1	1.30375e-08	0.2883	0.837	0.689	0.000365024	Progenitor_B7	2700029M09Rik
Tmem2452	1.39832e-08	0.420413	0.735	0.58	0.000391501	Progenitor_B7	Tmem245
Cdk41	1.49827e-08	0.25098	0.976	0.897	0.000419485	Progenitor_B7	Cdk4
Pim11	1.6872e-08	0.290665	0.849	0.739	0.000472383	Progenitor_B7	Pim1
Casp8ap2	5.48621e-08	0.283243	0.792	0.673	0.00153603	Progenitor_B7	Casp8ap2
Actb	6.80062e-08	0.288813	1	0.994	0.00190404	Progenitor_B7	Actb
Nmrk1	0.000296547	0.379771	0.302	0.198	1	Progenitor_B7	Nmrk1
Gng132	4.64075e-31	0.650532	0.806	0.517	1.29932e-26	Progenitor_A8	Gng13
Egr41	1.33502e-30	0.666012	0.924	0.768	3.73779e-26	Progenitor_A8	Egr4
Jund1	1.97349e-29	0.716493	0.996	0.878	5.52539e-25	Progenitor_A8	Jund
Rps271	6.53799e-28	0.400869	1	1	1.83051e-23	Progenitor_A8	Rps27
Rpl291	5.99843e-26	0.427772	1	0.997	1.67944e-21	Progenitor_A8	Rpl29
Camk2n12	4.48493e-24	0.649258	0.797	0.566	1.25569e-19	Progenitor_A8	Camk2n1
Txnip	5.61092e-23	0.556072	0.861	0.723	1.57094e-18	Progenitor_A8	Txnip
Nanos31	1.14873e-22	0.514894	0.764	0.534	3.21621e-18	Progenitor_A8	Nanos3
Hmgn52	1.26701e-22	0.637596	0.705	0.473	3.54738e-18	Progenitor_A8	Hmgn5
Pfdn51	1.38028e-22	0.356014	1	0.997	3.8645e-18	Progenitor_A8	Pfdn5
Atoh8	1.76849e-22	0.418378	0.624	0.355	4.95142e-18	Progenitor_A8	Atoh8
Map1lc3b1	1.77037e-21	0.433354	1	0.986	4.95667e-17	Progenitor_A8	Map1lc3b
D10Wsu102e1	2.6685e-21	0.469819	0.949	0.901	7.47125e-17	Progenitor_A8	D10Wsu102e
Smagp1	1.83589e-20	0.503738	0.852	0.697	5.14012e-16	Progenitor_A8	Smagp
Msi21	1.04921e-19	0.44442	0.873	0.745	2.93759e-15	Progenitor_A8	Msi2
Uba522	1.36678e-19	0.404333	1	0.998	3.82671e-15	Progenitor_A8	Uba52
Igfbp61	2.71112e-18	0.424753	0.608	0.364	7.59059e-14	Progenitor_A8	Igfbp6
Ccdc61	2.76179e-18	0.452704	0.81	0.687	7.73245e-14	Progenitor_A8	Ccdc6
Aamp	5.77502e-18	0.399493	0.975	0.938	1.61689e-13	Progenitor_A8	Aamp
Trip12	2.49589e-17	0.404402	0.958	0.92	6.98798e-13	Progenitor_A8	Trip12
Zbtb16	3.56398e-17	0.455099	0.873	0.8	9.97844e-13	Progenitor_A8	Zbtb16
Rab3a	1.15075e-16	0.447928	0.591	0.402	3.22187e-12	Progenitor_A8	Rab3a
Ogt1	1.608e-16	0.470306	0.722	0.56	4.50209e-12	Progenitor_A8	Ogt
Btbd1	5.29252e-16	0.37921	0.802	0.67	1.4818e-11	Progenitor_A8	Btbd1
Neurog31	5.73737e-16	0.345065	0.321	0.139	1.60635e-11	Progenitor_A8	Neurog3
Pdk1	6.42996e-16	0.452587	0.848	0.757	1.80026e-11	Progenitor_A8	Pdk1
Mgmt1	1.52083e-15	0.430451	0.679	0.503	4.25803e-11	Progenitor_A8	Mgmt
Idnk1	8.88542e-15	0.446305	0.608	0.43	2.48774e-10	Progenitor_A8	Idnk
Park71	1.06987e-14	0.355243	1	0.973	2.99542e-10	Progenitor_A8	Park7
Fbxo321	1.88919e-14	0.370549	0.641	0.443	5.28936e-10	Progenitor_A8	Fbxo32
Mtch12	2.83806e-14	0.377534	0.814	0.635	7.946e-10	Progenitor_A8	Mtch1
Lin28a1	5.02537e-14	0.422659	0.633	0.452	1.407e-09	Progenitor_A8	Lin28a
Zmym3	8.10706e-14	0.367472	0.768	0.64	2.26982e-09	Progenitor_A8	Zmym3
H2afy1	1.0734e-13	0.349798	0.979	0.922	3.0053e-09	Progenitor_A8	H2afy
Spg21	1.07672e-13	0.404185	0.857	0.817	3.01459e-09	Progenitor_A8	Spg21
Stau11	3.68609e-13	0.365658	0.84	0.747	1.03203e-08	Progenitor_A8	Stau1
Tsc22d31	6.02163e-13	0.3636	0.979	0.954	1.68594e-08	Progenitor_A8	Tsc22d3
Cdkn1c	7.11394e-13	0.634784	0.662	0.52	1.99176e-08	Progenitor_A8	Cdkn1c
mt-Co12	1.06034e-12	0.252879	1	1	2.96875e-08	Progenitor_A8	mt-Co1
Ankrd121	1.37406e-12	0.343085	0.954	0.93	3.8471e-08	Progenitor_A8	Ankrd12
Gm94932	1.46143e-12	0.2723	0.987	0.977	4.09172e-08	Progenitor_A8	Gm9493
Grcc101	4.91159e-12	0.346295	0.937	0.864	1.37515e-07	Progenitor_A8	Grcc10
Hadhb	5.06494e-12	0.351463	0.84	0.763	1.41808e-07	Progenitor_A8	Hadhb
Klf7	5.16282e-12	0.382822	0.865	0.849	1.44549e-07	Progenitor_A8	Klf7
2010107G23Rik	5.61552e-12	0.373862	0.759	0.679	1.57223e-07	Progenitor_A8	2010107G23Rik
Ankrd111	1.87332e-11	0.387483	0.949	0.929	5.24493e-07	Progenitor_A8	Ankrd11
Gm100761	2.29942e-11	0.26353	1	0.99	6.43792e-07	Progenitor_A8	Gm10076
Tnrc6c1	2.41118e-11	0.291253	0.983	0.927	6.75083e-07	Progenitor_A8	Tnrc6c
Ttc31	2.59945e-11	0.334744	0.899	0.847	7.27795e-07	Progenitor_A8	Ttc3
Fbxo311	5.37107e-11	0.32471	0.873	0.797	1.50379e-06	Progenitor_A8	Fbxo31
Agpat51	9.53654e-11	0.367004	0.806	0.71	2.67004e-06	Progenitor_A8	Agpat5
Dynlt1f1	1.05967e-10	0.318323	0.759	0.679	2.96688e-06	Progenitor_A8	Dynlt1f
Spryd3	1.11143e-10	0.285949	0.422	0.27	3.11178e-06	Progenitor_A8	Spryd3
Sdc41	1.27326e-10	0.340727	0.996	0.983	3.56487e-06	Progenitor_A8	Sdc4
Sox31	1.73494e-10	0.379494	0.557	0.381	4.85748e-06	Progenitor_A8	Sox3
Sox4	1.74247e-10	0.309869	0.949	0.953	4.87857e-06	Progenitor_A8	Sox4
Pramef12	2.18992e-10	0.358244	0.633	0.5	6.13134e-06	Progenitor_A8	Pramef12
Bnc21	2.52952e-10	0.325575	0.713	0.611	7.08215e-06	Progenitor_A8	Bnc2
Chpt1	3.72576e-10	0.3525	0.684	0.555	1.04314e-05	Progenitor_A8	Chpt1
Cirbp2	5.05223e-10	0.263358	0.992	0.989	1.41452e-05	Progenitor_A8	Cirbp
Nr2f61	1.22077e-09	0.285817	0.747	0.612	3.4179e-05	Progenitor_A8	Nr2f6
Rrp7a	1.22866e-09	0.292648	0.624	0.512	3.44001e-05	Progenitor_A8	Rrp7a
Mtf2	1.30438e-09	0.358354	0.966	0.916	3.65199e-05	Progenitor_A8	Mtf2
Igf1r	1.3214e-09	0.336056	0.81	0.745	3.69965e-05	Progenitor_A8	Igf1r
Oasl21	3.80815e-09	0.292514	0.494	0.346	0.000106621	Progenitor_A8	Oasl2
Iah12	4.74501e-09	0.272307	0.857	0.728	0.000132851	Progenitor_A8	Iah1
Lsm14b	7.15357e-09	0.286486	0.7	0.576	0.000200286	Progenitor_A8	Lsm14b
Mat2b1	9.06682e-09	0.286747	0.882	0.858	0.000253853	Progenitor_A8	Mat2b
Ttc19	9.69603e-09	0.290635	0.869	0.82	0.000271469	Progenitor_A8	Ttc19
Foxo11	9.82774e-09	0.314871	0.814	0.781	0.000275157	Progenitor_A8	Foxo1
Tapbp1	1.0789e-08	0.311602	0.654	0.543	0.000302071	Progenitor_A8	Tapbp
Crebbp	1.34193e-08	0.289518	0.873	0.856	0.000375714	Progenitor_A8	Crebbp
Tcf7l21	1.66033e-08	0.307816	0.43	0.3	0.000464859	Progenitor_A8	Tcf7l2
Hspg21	1.79467e-08	0.258064	0.325	0.191	0.000502471	Progenitor_A8	Hspg2
mt-Atp82	1.98525e-08	0.253486	0.941	0.911	0.00055583	Progenitor_A8	mt-Atp8
Usp28	2.89829e-08	0.266803	0.536	0.418	0.000811462	Progenitor_A8	Usp28
Nop16	3.37843e-08	0.287231	0.726	0.679	0.000945893	Progenitor_A8	Nop16
Ptov11	3.63452e-08	0.264574	0.886	0.781	0.00101759	Progenitor_A8	Ptov1
Auts21	5.48357e-08	0.311054	0.873	0.893	0.00153529	Progenitor_A8	Auts2
Npepps	5.72516e-08	0.314556	0.696	0.624	0.00160293	Progenitor_A8	Npepps
Eno11	6.51496e-08	0.307805	0.89	0.849	0.00182406	Progenitor_A8	Eno1
Pmm11	6.726e-08	0.257398	0.857	0.788	0.00188314	Progenitor_A8	Pmm1
Upp11	6.86369e-08	0.267381	0.477	0.322	0.0019217	Progenitor_A8	Upp1
Sys11	7.94188e-08	0.251228	0.962	0.947	0.00222357	Progenitor_A8	Sys1
Mapk31	8.56018e-08	0.258997	0.654	0.536	0.00239668	Progenitor_A8	Mapk3
Wipi11	9.75953e-08	0.277687	0.671	0.546	0.00273247	Progenitor_A8	Wipi1
Arrdc3	1.00208e-07	0.271102	0.527	0.396	0.00280563	Progenitor_A8	Arrdc3
Foxp11	1.02632e-07	0.250992	0.899	0.882	0.0028735	Progenitor_A8	Foxp1
Pgls1	1.76996e-07	0.252215	0.844	0.803	0.00495553	Progenitor_A8	Pgls
Psme11	1.90305e-07	0.291936	0.89	0.872	0.00532816	Progenitor_A8	Psme1
Rpusd1	2.23183e-07	0.267571	0.481	0.377	0.00624867	Progenitor_A8	Rpusd1
Psmb101	2.2365e-07	0.32967	0.852	0.804	0.00626175	Progenitor_A8	Psmb10
Xlr5c	2.7947e-07	0.299766	0.662	0.583	0.00782461	Progenitor_A8	Xlr5c
Foxf11	3.78649e-07	0.285044	0.764	0.681	0.0106014	Progenitor_A8	Foxf1
Dapk31	6.17137e-07	0.250909	0.519	0.391	0.0172786	Progenitor_A8	Dapk3
[truncated: 1,256 more rows]

## Sheet: SSC_0 vs all other SSCs_Fig 2D
DEGs comparing cluster SSC_0 to all other SSC clusters. Statstical analysis for Fig. 2D.
[truncated: 511 more rows]

[truncated: 5 more sheets: DEGs_SSC_0 vs SSC_1_Fig 3, Fig 3_GO Upregulated, Fig 3_KEGG upregulated, Fig 3_GO downregulated, Fig 3_KEGG downregulated]
